# Supplementary material for: Evolution of the Ferric Reductase Domain (FRD) Superfamily: Modularity, Functional Diversification, and Signature Motifs
Source: PLoS One. 2013 Mar 7;8(3):e58126. doi: 10.1371/journal.pone.0058126 (PMC3591440; doi:10.1371/journal.pone.0058126)
Supplement: File S1 — Sequence data and domain predictions. (XLSX) [file pone.0058126.s001.xlsx]

## Sheet: Dataset_1
Order	Taxonomy	Mnemonic	Protein	Accession Number	Database	Non-canonical Domains	Sequence
1	METAZOA	ORYLA	NOX2	ENSORLT00000002050	Ensembl	-	MGNFVANEGLSIFVILVWLGINAYLFVQFYMNFLVERWFYTRVLLGHALSWARAPAACLNFNCMLILLPVCRNLLSFLRGSIQCCSRTAARQLDRNLTFHKLVAYMIAFHTAVHIIAHLFNFEYFMDAQLNRNHSHLPFILSEIGNDENVSFLNPIRSNETKSPTIVMFTTIAGLTGVVITLALILIITSSMEVIRRSYFEVFWYTHHLFVIFFIGLVFHGFGRIVRGQTSRSLDSNDPDVCADRFEDWGKNESGCAVPAFAGNPPMTWKWVVGPMFLYVCERLVRIYRSHQKVVITKVVMHPSKTLELQMKKKGFHMEVGQYVFIQCPSISRLEWHPFTLTSAPEEDYFSVHVRIVGDWTQALYEACGGNKSELQEAWKLPKVAIDGPFGTASEDVFR…
2	METAZOA	TETNG	NOX2	Q4SEQ8	UniProtKB	-	MGNFAANEGLSVFVILVWLGINAFLFVHFYMAFLVERWFYTRVLLGHALSWARAPAACLNFNCMLILLPVCRNLLSFLRGSIQCCSRTAARQLDRNLTFHKLVAYMIAFHTAVHIVAHLFNFEFFMDAQLNRNSSYLPFILSEIGTGDNASFLNPIRTNETNPTIVMFTTIAGLTGVAITLALILIITSSMEVIRRSYFEVFWYTHHLFVIFFIGLVLHGFGRIVRGQTAASLKTNKPEVCADRFEEWGRNGSDCAVPEFAGNPPMTWKWVVGPMILYVCERIVRFYRSHQKVVITKVVMHPSKTLELRMKRKGFHMEVGQYVFIQCPSVSRLEWHPFTLTSAPEEDYFSAHIRIVGDWTQALYEACGGDRSEPQEAWKLPKVAIDGPFGTASEDVFRY…
3	METAZOA	DANRE	NOX2	F1QV52	UniProtKB	-	MGNFAANEGLSVFVILVWLGINVFLFVYFYMAFLIDKYYYTRVILGHALSWARAPAACLNFNCMLILLPVCRNLLSFLRGSIQCCSRTAARQLDRNITFHKLVAYMIAFHTAVHIIAHLFNFERFMDSQLMINSSHLPYVLSQIGNNDNRSYLNPIRSNDTNPTIVMFTTVAGLTGVVITLALILIITSSMEVIRRSYFEVFWFTHHLFIVFFIGLVLHGIGRIVRGQTDADLHVHDPTICHSKFEKWGQNGTDCPVPIFAGNPPKTWKWVVGPMFLYVCERLVRFYRSQQKVVITKVVTHPSKTLELQMKKKGFKMEVGQYIFMMCPSISQLEWHPFTLTSAPEEDHFSVHIRIVGDWTQALYSACGGDKTAVLDAWTLPKMAVDGPFGTASEDVFRY…
4	METAZOA	XENTR	NOX2	F6Y341	UniProtKB	-	MGNWIVNEGLSIAVIIVWLGLNGYLFWNFYLVYDEGEKYFYSRKLYGSALAWARAPAACLNFNCLLILLPVCRNLLSFLRGSSACCGRSLRRQLDRNLTFHKMVAWMIALHTAIHTGAHLFNVERLVDARVEANGTIQAALTDLGDREGESYLNFVRSRVPNPIGGINVAFTFLAGLTGVVITLALILIITSSTKTIRRSYFEVFWYTHHLFVIFFIGLVIHGAGKIVRGQTDKSLEKHNSTECEDKFTEWGNITSCPIPQFAGNEPMTWKWVVAPMVLYVFERLVRFWRSQQKVVITKVVTHPFKTIELQMKMKGFKMEVGQYIFVQCPAVSKLEWHPFTLTSAPEEDFFSIHIRIVGDWTEGLFKACGCDKTEFQDAWKMPKIAVDGPFGTASEDVF…
5	METAZOA	CHICK	NOX2	A7E3K8	UniProtKB	-	MGNWVENEGLSIFVVLVWLGLNVFLFWWFYLAYDLPQNFFYTRVLLGRALALARAPAACLNFNCMLILLPVCRNLLSFLRGSNSKCCSTRVRRQLDRNLTFHKMVAWMIALHTAIHTIAHLFNVEWSVHARVEEEGTLAAVLSRLGDSPNESYINFYRQTIPNPVGGLYVAFTYLAGLTGVIITLALILIITSSTKIIRRSYFEVFWYTHHLFVIFFIGLVIHGAGRIVRGQTAVSLAEHIPEVCSKNFTDWGKKGACPVPQFAGNPPMTWKWVVGPMFLYFCERLVRFWRSQQKVVITKVVIHPFKTIELQMMKKGFKMEVGQYIFVKCPAVSKLEWHPFTLTSAPEEDYFSIHVRIVGDWTEGLFNACGCDKQEFQEAWKLPKIAVDGPFGTASEDV…
6	METAZOA	MOUSE	NOX2	Q61093	UniProtKB	-	MGNWAVNEGLSIFVILVWLGLNVFLFINYYKVYDDGPKYNYTRKLLGSALALARAPAACLNFNCMLILLPVCRNLLSFLRGSSACCSTRIRRQLDRNLTFHKMVAWMIALHTAIHTIAHLFNVEWCVNARVGISDRYSIALSDIGDNENEEYLNFAREKIKNPEGGLYVAVTRLAGITGIVITLCLILIITSSTKTIRRSYFEVFWYTHHLFVIFFIGLAIHGAERIVRGQTAESLEEHNLDICADKIEEWGKIKECPVPKFAGNPPMTWKWIVGPMFLYLCERLVRFWRSQQKVVITKVVTHPFKTIELQMKKKGFKMEVGQYIFVKCPKVSKLEWHPFTLTSAPEEDFFSIHIRIVGDWTEGLFNACGCDKQEFQDAWKLPKIAVDGPFGTASEDVF…
7	METAZOA	HUMAN	NOX2	P04839	UniProtKB	-	MGNWAVNEGLSIFVILVWLGLNVFLFVWYYRVYDIPPKFFYTRKLLGSALALARAPAACLNFNCMLILLPVCRNLLSFLRGSSACCSTRVRRQLDRNLTFHKMVAWMIALHSAIHTIAHLFNVEWCVNARVNNSDPYSVALSELGDRQNESYLNFARKRIKNPEGGLYLAVTLLAGITGVVITLCLILIITSSTKTIRRSYFEVFWYTHHLFVIFFIGLAIHGAERIVRGQTAESLAVHNITVCEQKISEWGKIKECPIPQFAGNPPMTWKWIVGPMFLYLCERLVRFWRSQQKVVITKVVTHPFKTIELQMKKKGFKMEVGQYIFVKCPKVSKLEWHPFTLTSAPEEDFFSIHIRIVGDWTEGLFNACGCDKQEFQDAWKLPKIAVDGPFGTASEDVF…
8	METAZOA	CHICK	NOX1	F1NEJ0	UniProtKB	-	MGNWLVNHWFSAAVLAAWLGINIFLFTYYFLFFDRDERYFYTRAILGSALAWARASAKCLNFNSMLILLPVCRNLLSFLRGSFSCCRRTLRKQLDHNLTFHKLVAYALALLTAVHTIAHLFNLERYNHSQQANDGSLHAVLSKMHLQDSNKWLNPIHSNQTTVEYVAFTTIPGLTGVIITLALILMVTSSTEFIRRNYFEVFWYTHHLFIIYFIGLVIHGVAGLVRGQTEESMKEVHPQSCAEFLVNKSKECRHKCCKEPEFGSIPAESWKWVLAPVILYIFERILRIWRARQKVVVTKVVMHPAKVLELQMQKKGFRMEVGQYIFVNCPAVSLLEWHPFTLTSAPEEDFFSIHIRAAGDWTEHIIDTFQQQKLEMPRIKVDGPFGTASEDVFLYEVAM…
9	METAZOA	MOUSE	NOX1	Q8CIZ9	UniProtKB	-	MAGELRGSRGPLQRIQIAPREAPNLHLTMGNWLVNHWLSVLFLVSWLGLNIFLFVYAFLNYEKSDKYYYTREILGTALALARASALCLNFNSMMILIPVCRNLLSFLRGTCSFCNRTLRKPLDHNLTFHKLVAYMICIFTVIHIIAHLFNFERYRRSQQAMDGSLASVLSSLSHPEKEDSWLNPIQSPNMTVMYAAFTSIAGLTGVIATVALVLMVTSAMEFIRRNYFELFWYTHHLFIVYIICLGIHGLGGIVRGQTEESLGESHPHNCSHSFHEWDDHKGSCRHPHFAGHPPESWKWILAPIAFYIFERILRFYRSQQKVVITKVVMHPSNVLELQMRKRGFSMEVGQYIFVNCPSISFLEWHPFTLTSAPEEEFFSVHIRAAGDWTRNLIRTFEQQ…
10	METAZOA	HUMAN	NOX1	Q9Y5S8	UniProtKB	-	MGNWVVNHWFSVLFLVVWLGLNVFLFVDAFLKYEKADKYYYTRKILGSTLACARASALCLNFNSTLILLPVCRNLLSFLRGTCSFCSRTLRKQLDHNLTFHKLVAYMICLHTAIHIIAHLFNFDCYSRSRQATDGSLASILSSLSHDEKKGGSWLNPIQSRNTTVEYVTFTSIAGLTGVIMTIALILMVTSATEFIRRSYFEVFWYTHHLFIFYILGLGIHGIGGIVRGQTEESMNESHPRKCAESFEMWDDRDSHCRRPKFEGHPPESWKWILAPVILYICERILRFYRSQQKVVITKVVMHPSKVLELQMNKRGFSMEVGQYIFVNCPSISLLEWHPFTLTSAPEEDFFSIHIRAAGDWTENLIRAFEQQYSPIPRIEVDGPFGTASEDVFQYEVAV…
11	METAZOA	XENTR	NOX1	F7AMC8	UniProtKB	-	MGNWIANNWFSVVVLATWLGLNIFIFINFFMIFEKGDSYSYTRELLGSALAWARGSAACLNFNCLLILLPVCRNLLSFLRGTCTCVQRSMRKQLDNNLAFHKLVGYTIALMTAIHTIAHLFNVERYCDAAQKKTDTLPGELSSIGEDGTWLNPVRSPTVTPPYFAFTTIAGLTGVVITLALILMITSSTEFIRRCYFEVFWYTHHLFVIFFIGLVFHGAGRIVRGQTSDSMETNNYEKCHNSFTQWQNSKSSNRDDDDHHNDKCTVPAFQGNEPGCGMDYLGRLSHYVRSVVVRWCPSGSKYYFNKAVSHPSKVLEIQMQKRGFKMEVGQYIFINCPSVSALEWHPFTLTSAPEEDCFSVHIRSAGDWTDNLIKVFQEQAENPPRLEVDGPFGTASEDV…
12	METAZOA	TETNG	NOX1	ENSTNIT00000020203	Ensembl	-	MGNWIVNHGLTSFILVVWMGINIFLFVWFYLFYDLGDQFFYTRHLLGSALAWARAPAAVLNFNCMLILLPVCRNLLSLLRGSFVCCGRSMRKQLDKNLSFHKLVAYMIALMTAVHTVAHLLNVEWYNNSRQGVYDELSTALSKLDDANGTTYLNPIRITDLDPQQIPTYFAFTTIAGLTGVIITLSLILIITSSMEVIRRSYFEVFWYTHHLFIIFFAGLVFHGAGRIVRSQQTTNPPHNTSYCKDHPDDWGHIPECPIPQFAGGFPQTWMWVIAPMFLYVCERLIRFVRYMQTVRYRRIVMRPSKVLELQLVKSGFKMEVGQYVFLNCPAISQLEWHPFTMTSAPEEDFFSVHIRSAGDWTDKLIDIMQKLPEGAQGPKMGVDGPFGTASEDVFDYEV…
13	METAZOA	ORYLA	NOX1	ENSORLT00000001742	Ensembl	-	MANWIINNGFPAVMVLVWMTINTFLFVWYYLQYDRDDDFYYTRHLLGSALAWARAPAAVLNFNCMLILLPVCRNLLSLIRGSFVCCSRTMRKQLDKNLSFHKLVAYMIALMTAVHTVAHLLNLEWLNNSKLGVYGKLSTALSNLEDEGNETFLNPLQHIEADPQQKPIKFAFTSIAGLTGVVITLSLILIITSSMEVIRRSYFEVFWYIHHLFIVFFVGLVFHGYGRIVRSQFNTDDHNATFCKDRPDDWGKIPECPIPQFKGGEPMTWKWVIGPMIIYVCERVLRFIRYMQAVQYRKIVIHPSKVLELQLRKKGFKMEVGQYVFLNCPSISQLEWHPFTMTSAPEEDFFSVHIRSAGDWTDQLIDTMQKLPEGAQGPKMGVDGPFGTASEDVFDYEVS…
14	METAZOA	DANRE	NOX1b	E7FF50	UniprotKB	-	MGNWIINHGLSAFIVVVWMAINIALFVHFYLFYDQGERFEYTRELLGSALAWARAPAAVLNFNCMLILLPVCRNLLSLLRGSFVCCGRTVRKQLDKNLTFHKLVAYMIALMTAVHTIAHLFNAERYSNSLEGEDGDLAFELSLLQDSSELNTTYLNPFPSNSTTPMIFVFTSIAGLTGVVITLALILMITSSMEVIRRSYFEVFWYTHHLFIVFFAGLVFHGAGRVVRGQVTTNPPHNNSFCEDQPDNWGKIPECPIPQFAGGSPQTWMYVIGPMIIYICERLLRFIRYMQPVTYRKIVIRPSKVLELQLVKPGFSMDVGQYVFLNCPAISQLEWHPFTLTSAPEEDFFSVHIRSVGDWTEKLLKMVENLPEGGQGPKYVLLWIFTITYRMGVDGPFGT…
15	METAZOA	DANRE	NOX1a	A7E3K4	UniProtKB	-	MGNWIINHGLSAFIVVVWMAINIALFVHFYLFYDQGERFEYTRELLGSALAWARAPAAVLNFNCMLILLPVCRNLLSLLRGSFVCCGRTVRKQLDKNLTFHKLVAYMIALMTAVHTIAHLFNAERYSNSLEGEDGDLAFELSLLQDSSELNTTYLNPFPSNSTTPMIFVFTSIAGLTGVVITLALILMITSSMEVIRRSYFEVFWYTHHLFIVFFAGLVFHGAGRVVRGQVTTDPPHNNSFCEDQPDNWGKIPECPIPQFAGGSPQTWMYVIGPMIIYICERLLRFIRYMQPVTYRKIVIRPSKVLELQLVKPGFSMDVGQYVFLNCPAISQLEWHPFTLTSAPEEDFFSVHIRSVGDWTEKLLKMVENLPEGGQGPKYVLLWIFTITSRMGVDGPFGT…
16	METAZOA	ANOCA	NOX3	G1KDS8	UniProtKB	-	KMVYWILNKSLTVLLFVMWLGVNLYLFIDTFTWYEDEDAYVYTRVMLGTTLAWARASATCLNFNCLLILLPVSRNLISFLRGTSFCYRGMLRRQLDKNITFHKTVAYGVAVNAIIHIIAHLVNIERFHYSQSKQAGVLSHTLSDIGKSPNESYLNPIRSYETNTISEVLTSIAGITGLLITVSLILIMTSSTEIITRSFYEVFWYTHHLFTVFFIGLVIHGMGQLIRGQTHQSLLVHNVTYCKDHYLEWETSAQCPLPQFSGNDPVTWKWVLGPVILYICERMIRLWRFQQEVVVTKVVSHSSGVLELHMKKRGFQMEAGQYIFLQCPAISQLEWHPFTLTSAPEDDFFSVHIRSVGNWTKALCSAFGAEEKTFKEPWKLPRLAVDGPFGAVATDVFQY…
17	METAZOA	CHICK	NOX3	F1NVG4	UniProtKB	-	RMACWILNEKLSVLLLLVWLGLNLYLFIDTFHWYEDEDAYVYTRIMLGSTLAWARASATCLNFNCMLILLPVSRNLISFLRGASACCGGAPRRQLDKNIAFHKVVAYGIAVNATIHIVAHLINIERYHNSQSKEAGGLQNKLSGLGKRPNESYLNPIRTYETNTTGEVLTTIAGVTGVMITVAFVLIVTSSTELIRRSCYEVFWYTHHLFVVFFIGLIIHGTGQLVRGQTPHSLLLHNITYCKEHYLEWEKATQCPLPQFSGNKPVAWKWVVSPVVLYICERIVRFWRFQQEVVITKVVTHSSGVLELHMKKHGFKMEAGQYIFLQCTSISPLEWHPFTLTSAPEEDFFSVHIRVAGDWTAALFKAFGAEEKTFKELWMLPRLVVDGPYGSATTDVFHY…
18	METAZOA	MOUSE	NOX3	Q672J9	UniProtKB	-	MPVCWILNESGSFVVALLWLAVNAYLFIDTFFWYTEEEAFFYTRVILGSALAWARASAVCLNFNCMLILLPVSRNFISLVRGTSVCCRGPWRRQLDKNLNFHKLVAYGIAVNSVIHIVAHLFNLERYHLGQAKDAEGLLAALSKLGDAPNESYLNPVRTFDMGTTTELLMTVSGITGLGISLALVFIMTSSTEFIRRSSYELFWYTHHIFVFFFISLAIHGGGRIIRGQTPESLRLHNVTYCRDHYAEWQAAALCPVPQFSGKEPSAWKWALGPVVLYACERIIRFWRSHQEVVITKVVSHPSAVLELHMKKRDFKMAPGQYIFIQCPSVSPLEWHPFTLTSAPQEDFFSVHIRASGDWTEALLKAFRVEGQAPSELCSMPRLAVDGPFGGSLADVFHY…
19	METAZOA	HUMAN	NOX3	Q9HBY0	UniProtKB	-	MMGCWILNEGLSTILVLSWLGINFYLFIDTFYWYEEEESFHYTRVILGSTLAWARASALCLNFNCMLILIPVSRNLISFIRGTSICCRGPWRRQLDKNLRFHKLVAYGIAVNATIHIVAHFFNLERYHWSQSEEAQGLLAALSKLGNTPNESYLNPVRTFPTNTTTELLRTIAGVTGLVISLALVLIMTSSTEFIRQASYELFWYTHHVFIVFFLSLAIHGTGRIVRGQTQDSLSLHNITFCRDRYAEWQTVAQCPVPQFSGKEPSAWKWILGPVVLYACERIIRFWRFQQEVVITKVVSHPSGVLELHMKKRGFKMAPGQYILVQCPAISSLEWHPFTLTSAPQEDFFSVHIRAAGDWTAALLEAFGAEGQALQEPWSLPRLAVDGPFGTALTDVFHY…
20	METAZOA	BRAFL	NOX123	C3XUP1	UniProtKB	-	MGDWLVNEGPKWLILVLWFGINIGLFVGYFLFYHQGTQFYYLRLLLGHGLAWARAPAACLNFNCMLILLPVCRNLISYLRGSCGCCRRSIRRQLDKNITFHRAVAYMICLHTAIHFGAHCYNLELLVAAQTDPYNLPFFFYGNDTEGLISKLTSLQDGVNSTYINPIRLSNSDAIIEGLKTVAGVTGVVITLALIVMVSSSTEVIRRSYFEVFWYTHHLFIVFFIGLVLHGIGGIVRGQTNIDVHNPEECFRRYLEWSPDDATCKIPQFQGGGAQTWKWVLFPMILYIAERCIRFYRSQQKVVITKVVKHPSKVLELQMKKRGFQMMAGQYIFIHCPSISRLEWHPFTLTSAPQEDHFSVHIRIVGDWTGALSKACGAEEPEFQDAWKMPQIAVDGPFG…
21	METAZOA	CIOIN	NOX123	A7E3L0	UniProtKB	-	MNARLNGFLVNEFPKYIVFLLWLGLNGFLFGYYYNFYNTKKTFFYTRVLLGPALALARAPAACLNLNCLLVLLPVCRNLLSLFRKACMCCPRRIRRVLDKNIKFHRMCAYMIVLMTLIHYFAHCFNVDFFTSAYQSKILATDTPAIIQQKKLIAKLIQIGNNGNETYLNPIRKSVFSVGAVFLLTGGWTGVIITLSLFFMVTSSLEFIRRSYFEVFWFTHHLFIVFYGFLVVHGISMQVRGQTPQSLTVHDPIRCSTIDPATWSQNNCPTPVFAGSPPMTWKWVIAPMVLYVIERIIRLVRFNQQVEVLKVIKHPSRVLEIQMRKNGFFAEVGQYVFIMCPQLSQLEWHPFTLTSAPEEDYFSIHVRIVGDWTTGLSKVLGADEAGNEVQPSWKMPRLA…
22	METAZOA	STRPU	NOX123	Q2TPT8	UniProtKB	-	MGDKFLNEGLKYFFLLLWLAANVAYWVVTFLVYEQGPQYFYIRRITGVGLSIAKAAGAALNLNSMIILLPICRNLISFFRGSCATNTLCRRSVRRQLDKNLTFHKTVAYMIVVWTIVHVVAHAFNFRNLYNHYRCVTTDNDELCEGISAIGRKFKAKPEDNWLNPIQGAKTLPAGLGLIEQALIPIAGWSGAVLTLALILMFSSATEFIRRSYFETFWITHHLFIVYFAMLLAHGVGGIIRSQTNLDRHDVVFCSENLDVWGPTSAQCEDPVFKDGSAASYKWVSGPLFIYLLERTIRFWRSCQTVTLTKVVKHQSKVIELQMKKKGFKMEAGQYIFLKCPSISHVQWHPFTLTSAPEEDHFSVHIRVVGDWTRDLFKAMGADKPEQQSQDELARVAVD…
23	METAZOA	NEMVE	NOX123	A7SD95	UniProtKB	-	MNFYFSQIIWAVINIILFATTYHNYGVTKKYTYLREVIKNGLPIARGAAMVLNFNCMLILLSMCRNLNSLIRRHCKSTCMAPVIRVLDKSITFHKYIAYTICFFTIVHVGAHCYNFENLIDSWSKENEIDAKLSQLDGADNWVNPIRSEMSVGKRGSKFAGVTGAVITLCLVVMVSSSTELIRRSYFEVFWYSHHLFIIFFAGLVAHGCGEILRYQTNMDKHDPDVCRKQENLATWGVKDPCRVLPEFEAAGAMTWKIVLLPMVIYFLERCLRFWRSMQQVKVVKVVVKHPSRVVEIQMKKPGFVCEAGQYVFLQVPKISQLEWHPFTLTSAPEEDYFSLHIRVVGNWTTDLANQLGAGNQQIAIDQMPRIAVDGPYGTASTDVFRYEVVMCIGAGIGV…
24	METAZOA	NEMVE	NOX123	A7SCJ4	UniProtKB	-	MANLGNDVARYIVLIIWMGINIYLFIDVYYKLATTKENMYLNKLVKFGLALARAPAMVLNFNCMLILLTMCRNLLSFIRGSCKCCSFMLRLLDKHHVTFHKYIAYMICLQTAIHCIAHIFNVEFLILAWQKGGIYTKLCQLEDVGNETYINPIRDPNADPITVLWTIVSGVTGAVITLALILMLSSSTELIRRSYFEVFWFNHHCFVIFYIGLVLHGVQGIIRYQSNVDKHDPEICMNHTLWYNHPKCMEPPKFVPFGMNTWRWVVGPMFLYCIERLIRFVRSHQAIQIIKVVKHPSNVIEIKMKKAGFRPEVGQYIFLQCPKISKLEWHPFTLTSAPEEDTFSVHIRIVGDWTGDLAKLCGYKGQKLQSVNEMPRLALDGPFGTASIDVFKYGVGMYI…
25	CHOANOZOA	SALS5	NOX123	F2UIK7	UniProtKB	-	MPLFGYYQGMTAKQWLTIEGPMYIFVAIWMLANVLLFVFTWKKYEDEEYTYLRHMTHKGLPTARGAASVLNLNCALVLLPVCRNLVNFCRGQFESKRSIRRLFDKNLLFHKWCAYIICLASAIHISAHVFNVHNLTRDTATYPPASGYTDIEALFTTVAGGTGIGITLSLILMVTTASPQIRRSYFELFWYTHHLFVVFYVCLCLHGSSGFVERQVNFDRVPFDEDKGRCQPRTGLGCATRDSLGLNPGQCLNTTNVEGVDDPSAFCCPCEDELEELQKGYPATWMWVIGPLVLYVLERIYRYYMCQTRRLSILKVVKHKDSVPVMEIQFQKVPTKAGQYVFLHCPKVSQLEWHPFTLTSCPELDYVSLHIRLVGDWTTALAEACGFYDDQPKRASELP…
26	CHOANOZOA	MONBE	NOX123	A9V5V7	UniProtKB	-	MQFWWQQGLTFRQWFVNDGPMYTFVLLWMCANVGLFFYTFSFYTQDKYNYLRRIVHFGLPVARGAASVLNLNCALVLLPVCRNLVNFCRGIFESKRSIRRLFDKNILFHKWCAYVICVFASIHICAHFFNVNNLVEDGTYGRILRDGTPMSQEEVLFTTVAGGTGVGITVPLILMVTTASQQIRRSYFELFWYTHHLFVVFYVCLCLHGYSGFVERQDNPDTYPISLDRGVCTSRDDVLVSNGCASWNAVVSALANQNSSLTEPNLCIPGGVDVGDEEDAFCCPCRLVTQAVLQRGQAATWVWVIGPLILYILERLYRWYKSQTRRLRILKVVKHKDSVPVMEIQFQKVPTKAGQYVFINCPKINSLEWHPITLTSCPELDYVSVHIRLVGDWTTKLAD…
27	METAZOA	CIOIN	NOX4	F6YS00	UniProtKB	-	MQLKNYLVNDGLRLFIWVAWISINASLFYFTFMYYYNGIQFYYLHQMLGYGLCISRASAACINLNSSFILFPMCRGLVTFMRGLPRGVGRQVRRLLDRGRSFHILCGYILCLLAGVHCAAHAYNAVYFSKYYNSRYKDLNVAKYSNQNPLLMLVTSLSGITGILLVISLVVISAFASRPIRRNNHNKFWKTHHIFIVFYALIFIHAMDGVIKYQTNVDQHKPGCFIIIDQTNNTSNISMVQPEPEPFPNHPSMVKPKMVAVPEPPHGEPFPNMKLASKMPSKTDMKFMNNTAPQPHHVIMPEPEPMPHKGAHGAPNTTRIFVHGSWVEVMECVQPPPKFSSCRQEAWLWLCAPLIIYVIERIGRHFRSSHDVTTIVKFIEHPCDVIELRLYRNGFSAKP…
28	METAZOA	BRAFL	NOX4	C3ZTT7	UniProtKB	-	MCRTVLAVIRGSTQCVGRKARRVLDGSRKFHMLCGAAICVAAGSNTLPGALLQRPELLGTLQREVSRCQRSCASQTGDFAHEIPGLTGVAMVLILLLIVSTSSMAIRTGNYELFWYTHHLFLILYCLMLLHPMRGILKEQLNLDEHPPGCHMLMDTGGSNDTLNVTSEPEPEPEPEPYHGLMSYPEPEAEPLPEGSTDEFGRVVTCKGPPVFDTHAVEVWVWLVGPFCLYCVERVYRLVRSNSPAAISVIIEHPDEVVEVQLTKEGFVAKPGQYVVINCPDVSTLEYHPFTLTMLLHFLRSCAPSSVHRQETKHSVSTFRKWEIGQNPCMNVYCRIQTGQTRVYRLYVDGPFGSPSENVFHYDVSLCIAGGIGITPFASVLNHLLNEGTKSSRLRRLYL…
29	METAZOA	BRAFL	NOX4	C3YUJ9	UniProtKB	-	MCRTVLAVIRGSTQCVGRKARRVLDGSRKFHMLCGAAICVAAATHCLGHFYNALNFSEHYNVKYPEVNLVCNTKQTMSFLMPTTVPGLTGVAMVLLLMLIVSTSSMAIRTVNYELFWYTHHLFLILYCLMLLHPMRGILKEQLNLDEHPPGCHMLMDTGGSNDTLNVTSEPEPEPEPYHGLMSYPEPEAEPLPEGSTDEFGRIVTCKGPPVFDTHAVEVWVWLVGPFCLYCAERVYRLVRSNSPAAISGIIEHPDEVVEVQLTKEGFVAKPGQYVVINCPDVSTLEYHPFTLTMPSSFRLMSIRLYTRIYVHPFSRLHTHTHTQTNTHTHTHTHTCIRIAFVISDENIKCVAPLLLYEKVLLSNLCVQMVHTHRSLYVDGPFGSPSENVFHYDVSLCIA…
30	METAZOA	XENTR	NOX4	F7CLH6	UniProtKB	-	MALPCASWLSNEALKHLFLLSWLALNIGLFYKTFTVYYSGPQYFYLHQMLGLGLCVSRASASVLNLNCSLVLLPMCRTVIGLLRGPKMVLSRKTRRMLDKHKTFHAACGLAICLFSAXHVGAHVLNAVNFSVNYNHEFPSINVARYKNEDPRKIIFTSVPGVTGVLMVLILFLMCTASTSSIRTANYGIFLHTHNLFFIFYLLLLLHACAGVLKYQSNLEEHPPGCLYLNRSAQGEVPGAAADGGEFPGRAARALMGSFFSHEDMSVHNNSEKICTKGPTFRPHFPETWLWISGPLCLYCAERLYRYIRSSKPVTIVAVITHPCDVVEIRMVKEKFSARPGQYITLLCPSVSALETHPFTLTMCPTESKATFAIHIKVVGDWTERFYELLESHLTAGTE…
31	METAZOA	ANOCA	NOX4	G1KQH3	UniProtKB	-	QLGLCVSRASASILNLNCSLVLLPVCRILLAFLRGSQKVPSRKTRRLLDKSKTFHVTCGVMICIFSVIHVGAHLVNALNFSVNYSEQFLALNVANYRGEDPRKLLFTTVPGLTGVLMVLVLFLMSTASTYAIRVSNYDIFWYTHNLFFVFYLLLMLHVSGGVLKYQTNVKEHPPGCFNPNRTIQEGRDFEKSHPENAWEPFPRRLVEMEPLLKSNIVCIEEPKFQAHFPETWLWISGPLCLYCAERLYRYICSSNKPVTITAVISHACDVLEVRMMKEDFRARPGQYVILHCPGVSSVESHPFTLTLCPTATKATFGVHVKVVGDWTERFRDLLFLHSSLDAEFLPVFQQRHYPKLYVDGPFGSPFEESFNYEVSLCVAGGIGVTPFASILNTLLDEWE…
32	METAZOA	CHICK	NOX4	F1NWG5	UniProtKB	-	TAVLRRSWLANEGRKHLFLFFWLSLNVWFFWKTFLLYCRGLQYYYLHQMLGLGLCVSRASASVLNLNCCLVLLPMCRILLAFLRGSQKVASRKTRRLIDKSKTFHVTCGVTVCIFSVLHVAAHLVNALNFSENYNEDFLAINAANYRGEDPRKLLFATVPGLTGVIMVLVLFLMCTASTYAIRVSNYDIFWYTHNLFFVFYILLMLHVSGGVLKYQTNLEEHPPGCFNPNKTLLGNMTVPKSFEELFPDYTTEPFPEDLTFPQPLVQSNFMRICSKEPKFQSHFPETWFWISGPLCLYCVERLYRYIRSNKPVTITSVISHPSNVLEVRMIKDDFRARPGQYVILHCPRVSGLESHPFTLTMCPTDTKATFGVHLKVVGDWTERFRDLLLLHSNQDAEI…
33	METAZOA	MOUSE	NOX4	Q9JHI8	UniProtKB	-	MAVSWRSWLANEGVKHLCLLIWLSLNVLLFWKTFLLYNQGPEYYYIHQMLGLGLCLSRASASVLNLNCSLILLPMCRTVLAYLRGSQKVPSRRTRRLLDKSKTLHITCGVTICIFSGVHVAAHLVNALNFSVNYSEDFLELNAARYQNEDPRKLLFTTIPGLTGVCMVVVLFLMVTASTYAIRVSNYDIFWYTHNLFFVFYMLLLLHVSGGLLKYQTNVDTHPPGCISLNQTSSQNMSIPDYVSEHFHGSLPRGFSKLEDRYQKTLVKICLEEPKFQAHFPQTWIWISGPLCLYCAERLYRCIRSNKPVTIISVINHPSDVMELRMIKENFKARPGQYIILHCPSVSALENHPFTLTMCPTETKATFGVHFKVVGDWTERFRDLLLPPSSQDSEILPFI…
34	METAZOA	HUMAN	NOX4	Q9NPH5	UniProtKB	-	MAVSWRSWLANEGVKHLCLFIWLSMNVLLFWKTFLLYNQGPEYHYLHQMLGLGLCLSRASASVLNLNCSLILLPMCRTLLAYLRGSQKVPSRRTRRLLDKSRTFHITCGVTICIFSGVHVAAHLVNALNFSVNYSEDFVELNAARYRDEDPRKLLFTTVPGLTGVCMVVVLFLMITASTYAIRVSNYDIFWYTHNLFFVFYMLLTLHVSGGLLKYQTNLDTHPPGCISLNRTSSQNISLPEYFSEHFHEPFPEGFSKPAEFTQHKFVKICMEEPRFQANFPQTWLWISGPLCLYCAERLYRYIRSNKPVTIISVMSHPSDVMEIRMVKENFKARPGQYITLHCPSVSALENHPFTLTMCPTETKATFGVHLKIVGDWTERFRDLLLPPSSQDSEILPFI…
35	METAZOA	ORYLA	NOX4	ENSORLT00000013802	Ensembl	-	VRSWLANEAGKHFVLMLWLAANTWLFLDTYLLYSTGQQYHYLYQMLGLGLCISRASASVLNLNCSLVLLPMCRSLLTFIRGSHTMSTRRMRRLLDKSKSFHVACGIAICIFSAAVHVSAHLINVVNFSAGFSEDFPALNLARYKGEVQKQKANSNYVFRSFLQNVTNQQEFLSSVPGVSGVLLVLILLLMFISSSHCIRVCNYEIFWYTHNLFIVFYIILMVHMAGGALKFQTNIEAHPPGCLRASQSLRQQQQAEDLDQKQRCKEDAHFQPHYPQTWLWVSGPLCLYCVERFYRYIRSSHPVTIVTVIRHPCDVVELRMLKKNFRARPGQYILLNCPGVSPFENHPFTLTACPTENKQTFGIHLRIVGDWTEHRKRNYTVKQQHYQRTRLYVDGPFGS…
36	METAZOA	NEMVE	NOX4	A7RPH5	UniProtKB	-	YFFFQVLWTGPFIVIFWQTYNKYSNCPEYFYLHNMLGNSLSWSRGAAAVLWFSCSLMLLPMCRNLLAFVRNTLCKSSRRLRRLLDKHIWFHKACAITTIIAAVVHTVAHLINGKRFSENYSTDHPPLNFAKNRDQDPLEFVMLSVAGFTGMGMMLVLLIMIAASTPIVRNRSYEVFWFTHHAFIAFYLMLAVHGLGGVIKHQTNLAAHTPGCKVPLNDSMDTPFNMTSLPLCREAEFAPDQPQVYHKSNTQVYQKPYHTVYCKCYHTGIPQSWKLLILPLSIYLIDRLIRVVRGYQEVTVIKVVNHPCGVIELHMKKSGFYAEPGQFVYVRCHSVARFEWHPFTLTKCPSSKDDSFSIHIKRTGDWTKSLSDQKPLLAALDDSGSLVAAPSVRSAVLSV…
37	ICHTHYOSPOREA	CAPO3	NOX4	E9CE81	UniProtKB	-	MVFGLPEGKAEWTKFLWNEGPALLFFVTWLCANIGLFFSTYSSYQTNEDYKCPHDIMGAGLSVARGAAMILNLNCALILLPVCRNLLSLVRGSIRLSFIRLLDHNITMHKLIAWTICLAAVVHTGAHFFNFLNLEKTGSLQCGGQPGTSAEDYAFATIAGSTGHIVVLVMFLMFTSSMSIIRRSYFEIFWYTHHLFVVFFVLLCIHGLGGLVKKRVVIDPTDPANDVYESQPPNFWKFVVGPFGVYLIERGLRFYRYTQNTIVQKVVQHPSKVVEIQLVRRGFHSKPGQYIFVHCPAVSWFEWHPFTLTSAPEEDFASVHIRVAGDWTTKFAEALGCNWSNKGDAGEIQASATLPRVAFDGPFGTASEDVFKYEVAVCVGTGIGVTPFASILKSIWYRL…
38	FUNGI	BOTFU	NOXA	B0BES1	UniProtKB	-	MGAVQFLKEQTRGTKLLFNFLFHGFHVGLFALGWWKQASDPRLAGLNSLTFSVWISRGAGLVLSVDVALILLPMCRNILRYIRPKIKFLPLDESQWFHRQVAYSLLFWTIFHVAAHYVNFFNVEKTQIRPLTAIQIHYTEAGGITGHIMLLCMMLMYTTAHAKIRQQSFETFWYTHHLFIPFLLGMYTHATGCFVRDTADPFSPFDGENFWGHCLGYEGWRWELWGGGLYFLERVYREIRSRRETQIVRVVRHPYDAMEIQFRKPSMKYKAGQWLFLNVPSVSREQWHPFTITSCPFDPYISIHIRQVGDFTRTLGDALGAGAAQAKLYDGVDPNGMYEVALENGQKMPDIRIDGPYGAPAEDVFENEVAVLIGTGIGVTPWASILKNIWHLRHGTNPP…
39	FUNGI	EMEND	NOXA	Q8J0N4	UniProtKB	-	MGRYPLKSYFAPSKLFFYTWFWGAHIAIFAYGWYHQAKSEPLSPLNVLSYSVWISRGAGLVLTVDGTLILLPMCRNLVRFLRPKLRWLPLDENIWFHRQVAYATLVFTILHVAAHYVNFYNIERKQLRPETALQIHYAQPAGVTGHVMLFCMMLMYTTAHHRIRQQSFETFWYTHHLFIPFLLGLYTHATGCFVRDSAEPYSPFAGERFWKHCIGYQGWRWELVAGFFYLCERLWREIRALRETEIVKVVRHPYDAMEIQFRKPGFKYKPGQWLFIQVPEVSNTQWHPFTITSCPFDDYVSIHVRQVGDFTRALGDALGCGPAQARDLEGLDPMGMYEVALQNGQQMPKLRVDGPYGAPAEDVFENEIAVLIGTGIGVTPWASILKNIWHLRASPDPPR…
40	FUNGI	ASPTN	noxa	Q0CSG3	UniProtKB	-	MITLRHPLNSYFTRQKTLFYFLFWGAHIAVFAVGWHIQAANTKLAALNRLKYSVYISRGAGLVLTFDGTLIILPMCRNLIRLLRPRIRWLPLEETAWFHRQTAYALLLFVILHVAAHYVNFYNVEKDQIRPNTAVQMHFTEAGGITGHVMLFCMMLMYTTSHHRIRQQSFETFWYTHHLFVPFLLALYTHATGCFVRDTKEPISPFAGHRFWNHCLGYEGWRWELVGGGLYLIERLYREIRSRRQTVITKVIRHPYDAMEIQFRKDSMNYKAGQWLFIQVPEVSSNQWHPFTITSCPFDPYVSIHVRQVGDFTRALGDALGCGPAQARDLEGLDPMGMYEVALENGQKMPTLRVDGPYGAPAEDVFENEIAVLIGTGIGVTPWASILKNIWHLRAGPNP…
41	FUNGI	9HYPO	NOXA	Q2PEP0	UniProtKB	-	MAGQYGYRELIRKQFTTQKLFFHVLFWIFHWGIFAYGWWKQASEPRLAGLNTLKFSVWISRGAGLVLSVDGMLILLPVCRTIMRWLRPKLRFLPMDENLWFHRQLAYALLVFAILHVGAHYVNFFNVEQTQIRPVSALQIHYAQAGGITGHVMLLCMLLMYTTAHSRIRQQSFETFWYTHHLFIPFFLALYTHTVGCFVRDSVDAFSPFAGEQYWNHCIGYLGWRWELWTGGLYLVERLYREIRARRETQITRVVRHPYDVVEVQFNKPSFKYKAGQWLFLQVPSISKYQWHPFTITSCPFDPYVSVHVRQVGDFTRALGDATGAGGAQAKLYDGVDPMGMYEVALQNGQQMPGLRIDGPYGAPAEDVFENEIAVLIGTGIGVTPWAAILKNIWHLRNS…
42	FUNGI	MAGGR	NOXA	A6ZIB7	UniProtKB	-	MSVGEFLAKQLTAQKLFFNISFWGFHIGIFAYGWYKQFSDPRLAGLNTLTFSVWISRGAGLVLSVDGMLILLPVCRTIMRWIRPKIRFIPLDENIWFHRQIAYAMLIFSITHTAAHYVNFFNVERLQIRAQTAVQIHYAQPGGATGHMMLLCMLLMYTTAHHRIRQQSFETFWYTHHLFIPFFLGLYTHTVGCFVRDTVEPHSPFAGDEYWNHCIGYLGWRWELWTGGFYLLERLYREIRARRETKITRVVRHPYDVVEIQFNKPSFKYKAGQWLFLQVPSVSKYQWHPFTITSCPYDPYVSVHVRQVGDFTKALGDATGAGAAQAKLYEGVDPMGMYEVALQNGQQMPMLRIDGPYGAPAEDVFENEIAVLIGTGIGVTPWASILKNIWHLRNGPNPP…
43	FUNGI	PODAN	NOXA	B2AA06	UniProtKB	-	MGGLVPLLKKQLTGSKILFHILFWTFHWGIFAYGWWKQAADARLAGLNTLQYSVWLSRGAGLVLSVDGMLILLPVCRTIMRFIRPKIKFIPLDENIWMHRQLAYSMLLFTIIHTAAHYVNFYNVEKTQIRPVTAVQIHYVQPGGATGHVMLLCMLLMYTTAHHRIRQQSFETFWYTHHLFIPFFLGLYTHTVGCFVRDTADAISPFAGDEYWEHCIGYLGWRWELWTGGFYLIERLYREIRAIRETKITRVVKHPYDVVEIQFNKPSFKYKAGQWLFLQVPSVSKYQWHPFTITSCPYDPYVSVHIRQVGDFTRELGNAVGAGGIHAKLYEGVDPLGMYDVALANGQKMPALRIDGPYGAPAEDVFENEIAVLIGTGIGVTPWASILKNIWHLRNGPNP…
44	FUNGI	NEUCR	NOXA	Q7RW00	UniProtKB	-	MSLLVLLKKQLTPTKLLFHVLFWTFHWGIFAYGWWKQASDARLAGLNKLQYSVWFSRGAGLVLSVDAMLILLPVCRTIMRFIRPKIRFIPLDENIWMHRQLAYAMLLFTVIHTASHYVNFYNVEKTQIRPVSAVQIHYAQPGGITGHVMLLCMLLMYTTAHHRIRQQSFETFWYTHHLFIPFFLALYTHTVGCFVRDTASSFSPFDGKQYWEHCIGYLGWRWELWTGGFYLLERLYREIRAIRETKITRVVRHPYDVVEIQFHKPSFKYKAGQWLFLQMPQVSKYQWHPFTITSCPYDPYVSVHIRQVGDFTRELANSIGAGPAQAKLYDGVDPNGMYEVALMNGDHLPPLRIDGPYGAPAEDVFENEIAVLIGTGIGVTPWASILKNIWHLRNGPNPP…
45	FUNGI	BOTFU	NOXB	B0BES2	UniProtKB	-	MSEKAYDRMSTGSVRVSERSRWPPLTRMLMSGEMTAEMPRELTMREKFDRWMVNEGYRRFFVFVFALLHVMVFTFGFLNYQLKDSFGIARSTFTVTYAIARSAALTLHFDVAMILFPVCRTLISLARQTPLNGIVQFDKNITFHMLTAWSIVFFSWVHTIAHWNNFAQISAKNNLGFGGFXLANFVSGPGWTGYVMLIAXXAMVITSYVKYRRANFERFWYTHHFFVIFFVFWSVHGAFCMIQPDTAPYCVSVGTSAIGVFWQYWMYGGYIYLAERIAREIRGKHKTYVSKVVQHPSNVCEIQIKKENTKTRXXQYIFFCCPEVSIYQYPPFTLTSAPEEDYISIHIRMVGDFTRAVGKALGCEFDKPKDGKGGSQVVGVNQGSPGSDGADSAIRRILP…
46	FUNGI	NEUCR	NOXB	A7UW98	UniProtKB	-	MSYGGYDLYRSNTDSSIEKPSERSRWTPLTRMLLSGEMTQERQKELSPREKFDRWMVNEGYRRIFVFVFMVLHAIVFAFGFVNYAVKDNLQIARDTFGPTYMIARSAALVLHVDVALVLFPVCRTLISLARQTPLNGIIQFDKNITFHITTAWSIFFWSWVHTIAHWNNFAQIAAKNNLGIYGWLLANFVSGPGWTGYIMLIALTGMVITSVEKTRRANYERFWYTHHMFIIFFFFWSIHGAFCMIQPDFAPFCISVGTTAIGVFWQYWMYGGFAYLAERIAREVRGKHKTYISKVVQHPSNVCEIQIKKENTKTRAGQYIFFCCPAVSLWQYHPFTLTSAPEEDYISIHVRVVGDFTRQLAETLGCEFDNKKKGDTSKVVGVSQENDEVDPALRRVLP…
47	FUNGI	PODAN	NOXB	B2AL10	UniProtKB	-	MSGYGGYDGGLRSSGSMKQSERSRWTPLTRMLLSGEMTQERQKELTPREKFDKWMVNEGYRRIFVFVFMFLHAILFAFSFVNFAVKENLQIARDTFGPTFMIARSAALVLHVDVALILFPVCRTLISMARQTPLNGIIQFDKNITFHITTAWSIVFWSWVHTIAHWNNFAQVAAKNNLGIYGWLLANFVSGPGWTGYVMLIALMGMVITSVEKTRRANYERFWYTHHMFIVFFFFWSIHGAFCMIQPDFAPFCISIGTQAIGVFWQYWMYGGFAYLAERVAREIRGRHKTYISKVIQHPSNVCEIQIKKEHTKTRAGQYIFFCCPAVSLWQYHPFTLTSAPEEDYISIHMRVVGDFTRAVAETLGCEFDKKKGDASKVVGVDQSNDEVDPALRRVLPRV…
48	FUNGI	MAGGR	NOXB	A6ZIB8	UniProtKB	-	MSGYGYGGGGGGFRDSYGSEKGQSERSRWTPLTRMLLSGEMTQERQKELTPREKFDRWMVNEGYRRFFVFVFMILHAMVFAFGFVNYAVKDNLQRARDTFGPTFMIARAAALVLHFDVALILFPVCRTFISLARQTPLNGIIQFDKNITFHITTAWSIVFFSWVHTVAHWNNFAQIAAQQKLGIYGWLLANFVSGPGWTGYVMLIALMGMVFTSVEKPRRANYERFWYTHHFFIVFFFFWSIHGAFCMIQPDFAPFCMSFGTSAIGVFWQFWMYGGFVYMAERIAREIRGKHKTYISKVIQHPSNVCEIQIKKEHTKTRAGQYIFFCCPEVSVWQYHPFTLTSAPEEDYISIHMRVVGDFTRGVSKALGCDWDRKGDASKVVGVNGENPDVDPALKRVL…
49	AMOEBOZOA	POLPA	NOXA	D3BR83	UniProtKB	-	MGLKMPTKEEVRKYWVNDGPKLVFVTLFFAGNAAVFLERFFHYKYKAPEVYDLLGYGACVARGSAAMIKLDSALILIPVLRNFLSWLRGTFVNNYVPIDKNIVFHRLCAWTICVATFAHIMAHFSNFQVISTVDDPVELAPIKMDTIPTARYLAFHTLAGWTGHLATVAMLLMFSSSIESIRRPMFEIFWFTHHLFIVYFGLIAVHGLAGLLEKATFWMWVIGPCVLYVLERIVRVARSKQTTLLLLARQHPSRTIELRMKVEKFKYKPGQYLFLNCPTIARNEWHPFTITSAPEEDFVSCHINVVGNWTGKLSTLMNPDKKMGIVQENVLNAPDGKPILRIDGPFGAASEEVFKYKYVMLIGAGIGVTPFASILKHIKFQLSRQYQTTQMVEKVHFFW…
50	AMOEBOZOA	DICFS	NOXA	F4QFB6	UniProtKB	-	MVSIPKPRLPTREEIRKYWVNDGPKALIIILFVAANIALFLYKFIEYRYERSLVFDILGYGVPVARGSAMMLKFNSAMILIPVLRNFLSFLRGTFLNNYVPFDKNIIFHRYIAWVICLATFVHVMAHFRNFHVQSTTDLADLKLIGIQEVPTTWGLAFRTLAGWTGHVLCVAMVLMFTSAIESIRRPMFEIFWFTHHLFIVYFGLLAVHGLRGTLETSTTWMWIIGPCVLYILERIIRLARSKQTTMLIMAKQHPSRTIELRMKTERFKYKPGQYLFLNCPTIARNEWHPFTITSAPEEDFVSCHINVVGNWTGKLSTLLNPDKRLGVVQENLLNSPDGKPILRIDGPFGAASEEVFKYKTVMLIGAGIGVTPFASILKHIKFQLSKAYSTTGNTIEKV…
51	AMOEBOZOA	DICPU	NOXA	F0ZID3	UniProtKB	-	MQLRLPTKEEVQKYWVNEGPKLVILLLYILGNAAGFIYTFYIYRFPEEESHKKAFELLGYGLCFARAFAMVLKINCTLVLIPVLRNLLSWLRGTFLNNFVPFDKNITFHKGIAWVICFATFGHVMGHFNNYRIYEEGAAYNGIDDFGIAKGTTAYDLAFRTLAGWTGYVVVVVMIIMYTTAIESVRRPMFEYFWYSHHLFIVFFGLLVVHGLHSRLQETSFWKWVIGPCALYIIERLIRLLRSKKTTMLMQCRIHPSRVIELRMKTEHFKYKPGQYLFLNCPTIAQNEWHPFTITSAPEEDFVSVHINVVGNWTGKLSTLMNPDKKLGIVQENVLNAPDGKPILRIDGPYGAASEEVFKYKQVILIGAGIGVTPFASILKHIKFQLARTYTTTPLIEKV…
52	AMOEBOZOA	DICDI	NOXA	Q9XYS3	UniProtKB	-	MRLPTKEEIQRYWVNEGNKLILVILYTLGNIAAFVYTFVHYYNSPAFEVVGYGVCFARGCAQLLKLNCALILVPVLRNLLSFLRGTFLNNYVPFDKNIVFHKLIAWVICFATFGHVMAHFNNFRLYQDITPQEYKRILGIDYPNLTPIKYAFATLAGWTGHVVCIVMVLMYTSAVESIRRPMFEGFWYTHHLFVVFFGLLVVHGLHSILEPTSFWKWVIGPCALYIVERLIRLLRSKKTTMLIQARIHPSRVIEVRMKTERFKYKPGQYLFLNCPTIAQNEWHPFTITSAPEEDFVSCHINVVGNWTGKLSTLLNPDKKMGIVQENVLKSPDGKPILRIDGPFGAASEEVFKYKQVILVGAGIGVTPFASILKHIKYQMARTYNTTPLIDKVHFYWICR…
53	AMOEBOZOA	POLPA	NOXB	D3BIK1	UniProtKB	-	MELTNNIENDKDSSNNNNNTLNIEAKYDIENNDNTNKKKHTRHRSTTQQSSTSNKTDNTIEALELPNDKLEKDDHSSISNENTIETESIANYSKLIKLKYWWWDKGISSLIFIFHILLNIGLVIKIIFHFRKSEFYPFFGISLLTARAGAAIININSALILLPVLRNFLSWLRGTWISTYVPIDRNLSYHKLCAIGITLEQYGLSAEYVSKYYLYYKSVPGITGHVLIVVLLLICSSSVERIRRPMFEIFYVTHHLFIAYFILLCFHGYQQILKVAPNSYMWVGAPVLFYVVERAIRLIRGNREVMLHLAKQHPSKVLELRMKKGNFIYKPGQFIFLNCPSIANYEWHPFTITSAPDENYISVHINIVGNWTGKLYKLMNSNEKLGVVQNEVLTGPDGG…
54	AMOEBOZOA	DICFS	NOXB	F4QA30	UniProtKB	-	MSDDNNNNNPKNENNDVVIVKGHTRHRSQGKHSSIEIDDNNSNNDNIELNEIKKEDEEQNKHRSESLTTTITREDGEEEVTIRDDDSEIDRSSKEEEGEDSYSKMIKLRHWWWFNGYSVLIVLIFIGINLAVAIERFYSTYNSKQYQLFGLSVCFARCSAAIINLNTTLILLPVLRNVVSWVRGTWVSDFIPIDRHISFHKLCAFGIIIGSIIHCVSHYNNFRILLNTSREELIMNGLNGQILDYATNKYSLFYRSVPGLTGHLMIVVLVLIVTSSIERIRRPMFEVFYYTHHLFAVYFVLICFHGISKLFQYPQQSYYWAAPPFFFYLVERIYRIVSSGTRPVLLHMAKQHPSKVLELRLKTDKPFKYNPGQYLYLNCPSIANHEWHPFTITSSPDEP…
55	AMOEBOZOA	DICPU	NOXB	F0ZZP9	UniProtKB	-	MDDFQKLDLQDDLPIPLQTKKYFPNNLVHSRNNIPISLSQDNIVKRDSTDLESNQPNNQNNNNQHKNSTFIKFRGWWWHRGISFYIMLFYIALNLGVGAHTFYNMYHSPIGQEFLGLSFCFSRTAARLINLNSAVILLPVLRNLLSWLRGTWINNYVPIDKHLNFHKLCAFMLFCCTIIHCVGHYVSFRKINLDLEKMNNGDENDPSIAGNYLNVDISKFPDDKYLFYKSVPGITGHIMLIIFILMFSSSMWRIRRPMFEIFWYTHHLFIPFYILLCFHGYSKILKRDPQSWMWIIGPFVFYAIERIIRIARGKKTVVIEKAIMHPSKVLELQMKRDNFNFKPGQYLYLNCPAIAYHEWHPFTITSAPDDEYISVHINIVGNWTRKLFKLLNPDNKLGL…
56	AMOEBOZOA	DICDI	NOXB	Q86GL4	UniProtKB	-	MNEKKELQQELELQEFQTPKNQQLEKLQEPNGEISSTGNETSESGISSPPISQNDNSNNENESLNITPNKPFVSMQEELQNLDIENIPIPPTIQTPKIYKNTNNLIHSKNNLSLPISLSQENIVKLDKVDIESNDQVNSNTDNNNNTNNNNNTNNNKNEKIGLRSKIFKSKIFIKIRGWWWHRGISTYIMLFYIALNIGVGVHMFYNMYHSDIFKFLGLSFCFSRTAARLINLNSAVILLPVLRNFLSWLRGTIVNNYIPIDKHLNFHKLCAFMLFCCTIIHCVGHYISFKKINDDVLKIDDGKSVAGDYLNININNFPDEKYLFFKSVPGITGHIMLLILILIVSSSMWRIRRPMFEIFWYVHHLFIPFYILLCFHGYSKILKKDPQSWMWIIAPFIL…
57	HETEROLOBOSEA	NAEGR	NOXab2	D2VM77	UniProtKB	1 SH3	MGALSNCCDFFFYGCFANGFSSESISSVRKFLLKWKKRFTNRHEFMNYWSAEGQKLVVVLIWVILNLFLFTEAFVRYYYALLLVNITGVTVVPFYVALARGFGQLLNFNCALLILPTMRTLLNVFRSLKFGSIFPLDKNLVFHRYLAYWIVVCVIGHTLGHYLNYACCWQLYNSARTPLEACWWNKYGTTGNVLCIVMFIMYAASAKSYRRTKNFTVFWYAHHLFVVFFVLLLVHGKQFWAWFFIPMALYALERVMRNLRGSEMTIVKRVHCLASRVIHLELEKPSFRYESGQYCFLNCPMISQHEWHPFTISSAPEEEFLQFHIRCVGDWTNTLMDVFNPAQRPTVEINKPTTPDGTDYLIRVDGPFGTCAEYCFDFEYVMLIAAGIGVTPYSSLLKH…
58	HETEROLOBOSEA	NAEGR	NOXab1	D2VLT6	UniProtKB	1 SH3	MPLKNCLIDFAAYLFCPNGWSSSAKSESKRRVSRWKNFFTDKDSRRNHIASEWRKYLVVILYVLINIGLFIEAAWRWHDIIEPVANSLTAFPKEDRLRITWYVTFARGFGQLLNFNSALLIVPTMRTLSNTLRTLKLGNIITLDKNTVFHRYIAYWIVVCTVGHGFFHYLNYASYYFAYTNTQTKVENSFMACWIQKYGITGNLLCLVMYLMYATSHANYRRTKNYTVFWYTHHLFIVFYVLLLVHGKVFWIWFLGPCVLYLFERILRNVRGSEETIVKKVNCLPSRVLELVLEKPRFDYRAGQYCFINCPLISRFEWHAMTISSAPEDEYLHFHIKCAGDWTNAVMDLFNPKQHQTVVIDKPMTPDNKDYLIKIDGPFGTAADEVFDYETVVLIAAGI…
59	PLANTAE	ARATH	RBOHB	Q9SBI0	UniProtKB	1 NADPH_Ox, 2 EFs	MREEEMESSSEGETNKISRCKATGSDNPDEDYVEITLEVRDETINTMKAKATLRSVLSGRLKTMVKSLSFASRRLDRSKSFGAMFALRGLRFIAKNDAVGRGWDEVAMRFDKLAVEGKLPKSKFGHCIGMVESSEFVNELFEALVRRRGTTSSSITKTELFEFWEQITGNSFDDRLQIFFDMVDKNLDGRITGDEVKEIIALSASANKLSKIKENVDEYAALIMEELDRDNLGYIELHNLETLLLQVPSQSNNSPSSANKRALNKMLSQKLIPTKDRNPVKRFAMNISYFFLENWKRIWVLTLWISICITLFTWKFLQYKRKTVFEVMGYCVTVAKGSAETLKFNMALILLPVCRNTITWLRTKSKLIGSVVPFDDNINFHKVVAFGIAVGIGLHAISH…
60	PLANTAE	ARATH	RBOHA	O81209	UniProtKB	1 NADPH_Ox, 1 EFs	MMNRSEMQKLGFEHVRYYTESPYNRGESSANVATTSNYYGEDEPYVEITLDIHDDSVSVYGLKSPNHRGAGSNYEDQSLLRQGRSGRSNSVLKRLASSVSTGITRVASSVSSSSARKPPRPQLAKLRRSKSRAELALKGLKFITKTDGVTGWPEVEKRFYVMTMTTNGLLHRSRFGECIGMKSTEFALALFDALARRENVSGDSININELKEFWKQITDQDFDSRLRTFFAMVDKDSDGRLNEAEVREIITLSASANELDNIRRQADEYAALIMEELDPYHYGYIMIENLEILLLQAPMQDVRDGEGKKLSKMLSQNLMVPQSRNLGARFCRGMKYFLFDNWKRVWVMALWIGAMAGLFTWKFMEYRKRSAYEVMGVCVCIAKGAAETLKLNMAMILLP…
61	PLANTAE	ARATH	RBOHC	O81210	UniProtKB	1 NADPH_Ox, 2 EFs	MSRVSFEVSGGYHSDAEAGNSGPMSGGQLPPIYKKPGNSRFTAENSQRTRTAPYVDLTVDVQDDTVSVHSLKMEGGSSVEESPELTLLKRNRLEKKTTVVKRLASVSHELKRLTSVSGGIGGRKPPRPAKLDRTKSAASQALKGLKFISKTDGGAGWSAVEKRFNQITATTGGLLLRTKFGECIGMTSKDFALELFDALARRRNITGEVIDGDQLKEFWEQINDQSFDSRLKTFFDMVDKDADGRLTEDEVREIISLSASANNLSTIQKRADEYAALIMEELDPDNIGYIMLESLETLLLQAATQSVITSTGERKNLSHMMSQRLKPTFNRNPLKRWYRGLRFFLLDNWQRCWVIVLWFIVMAILFTYKYIQYRRSPVYPVMGDCVCMAKGAAETVKLN…
62	PLANTAE	ARATH	RBOHG	Q9SW17	UniProtKB	1 NADPH_Ox, 2 EFs	MQRVSFEVKDTEAEKSSSEILSGSLPSTYRNPAMENVGNAVDDGSSVKNNPKLDMQKQNGLVKWFKKCLTMVSGESKAPRLDRSKSTAGQALKGLKIISKTDGNAAWTVVEKRYLKITANTDGLLLRSKFGECIGMNSKEFALELFDALARKSHLKGDVITETELKKFWEQINDKSFDSRLITFFDLMDKDSDGRLTEDEVREIIKLSSSANHLSCIQNKADEYAAMIMEELDPDHMGYIMMESLKKLLLQAETKSVSTDINSEERKELSDMLTESLKPTRDPNHLRRWYCQLRFFVLDSWQRVWVIALWLTIMAILFAYKYIQYKNRAVYEVLGPCVCLAKGAAETLKLNMALILLPVCRNTITWLRNKTRLGVFVPFDDNLNFHKVIAVGIAIGVAI…
63	PLANTAE	ARATH	RBOHD	Q9FIJ0	UniProtKB	1 NADPH_Ox, 2 EFs	MKMRRGNSSNDHELGILRGANSDTNSDTESIASDRGAFSGPLGRPKRASKKNARFADDLPKRSNSVAGGRGDDDEYVEITLDIRDDSVAVHSVQQAAGGGGHLEDPELALLTKKTLESSLNNTTSLSFFRSTSSRIKNASRELRRVFSRRPSPAVRRFDRTSSAAIHALKGLKFIATKTAAWPAVDQRFDKLSADSNGLLLSAKFWECLGMNKESKDFADQLFRALARRNNVSGDAITKEQLRIFWEQISDESFDAKLQVFFDMVDKDEDGRVTEEEVAEIISLSASANKLSNIQKQAKEYAALIMEELDPDNAGFIMIENLEMLLLQAPNQSVRMGDSRILSQMLSQKLRPAKESNPLVRWSEKIKYFILDNWQRLWIMMLWLGICGGLFTYKFIQYK…
64	PLANTAE	ARATH	RBOHJ	Q9LZU9	UniProtKB	1 NADPH_Ox, 1 EFs	MKNNKKVGTEDSTKWMLESVEIDPKGDSSVKQPESTINSNNPESSGAGGGILKNVSKNLAVGSIIRSMSVNKWRKSGNLGSPSTRKSGNLGPPLPVSQVKRPGPQRVERTTSSAARGLQSLRFLDRTVTGRERDSWRSIENRFNQFAVDGRLPKDKFGVCIGMGDTLEFAAKVYEALGRRRQIKTENGIDKEQLKLFWEDMIKKDLDCRLQIFFDMCDKDGDGKLTEEEVKEVIVLSASANRLVNLKKNAASYASLIMEELDPNEQGYIEMWQLEVLLTGIVSNADSHKVVRKSQQLTRAMIPKRYRTPTSKYVVVTAELMYEHWKKIWVVTLWLAVNVVLFMWKYEEFTTSPLYNITGRCLCAAKGTAEILKLNMALILVPVLRRTLTFLRSTFLNHL…
65	PLANTAE	ARATH	RBOHH	Q9FJD6	UniProtKB	1 NADPH_Ox, 2 EFs	MKSNTPTEDSTKWMLESVEIDSMGESSSKEPEINLNKNEGGLKKNASRNLGVGSIIRTLSVSNWRKSGNLGSPSTRKSGNLGPPTNAVPKKTGPQRVERTTSSAARGLQSLRFLDRTVTGRERDAWRSIENRFNQFSVDGKLPKEKFGVCIGMGDTMEFAAEVYEALGRRRQIETENGIDKEQLKLFWEDMIKKDLDCRLQIFFDMCDKNGDGKLTEEEVKEVIVLSASANRLGNLKKNAAAYASLIMEELDPDHKGYIEMWQLEILLTGMVTNADTEKMKKSQTLTRAMIPERYRTPMSKYVSVTAELMHENWKKLWVLALWAIINVYLFMWKYEEFMRNPLYNITGRCVCAAKGAAETLKLNMALILVPVCRKTLTILRSTFLNRVVPFDDNINFHK…
66	PLANTAE	PHYPA	RBOHx	A9TIZ1	UniProtKB	1 NADPH_Ox, 2 EFs	MSDSKEFASELFDALVRRKGIEVESITKDELYEYWLQVADRSFDARMQIFLGLCDKDLDGRITGEEVKQVIMLSASANKLSKLKDQAAEYAALIMEELDVDRVGYIELSQLETLMRQSILGLGREVTVNYTHVLTTRTERSKIIKLAEKCVHFFLDNWKRIWILALWMSVMAALFAWKFLQYRDRSSWWIMGDCLCVAKGAAETLKLNMALILLPVCRNTLTRLRSTRLWKIIPFDDNLDFHKASQIVAGGMAAGVFLHVGCHATCDLPRFVNADKETFFKHLGDHFDTQPTYSDILNMSVGYSGVIMLVIMIIAFLLATHWFRRSLVKLPWPFHRLMGFNAFWYSHHLFVIVYALLLLHGTKLLLPSPWHERTTWMYIAVPLLLYAGERLLRMYRTNS…
67	PLANTAE	PHYPA	RBOHx	A9RW38	UniProtKB	1 NADPH_Ox, 1 EFs	MLHRSDFAECIGMKDSKEFANELFDALVRRQGVEVESIGKDELYLHWLQIADKSFDARMQLFFDLCDKDLDGRITGEEVKQLIMLSASANKLSKLKDQAAEYAALIMEGLHVDGAEYITLSQLKTLMSGSVQGFGRETTVNNNQTLTPKSKRSRMMGVAEKSAYFLLDNCKRIWILALWISVMVGLFAWKFLQYRNRSAWWVMGDCLCVAKGAAETLKLNMALILLPVCRNTITRLRSTRLRRIIPFDDNLDFHKIVAGGIAAGVILHATCHITCDIPRFVEADKEKFFKYLGDDFDFQPTYSDILRMSVGYSGLIMVVLMILAFLLATHWFRQSLVKLPWPFHRLTGFNAFWYSHHLFAIVYAFLLLHGSKLLLPNSILERSTWIYIAVPLVLYAGER…
68	PLANTAE	PHYPA	RBOHx	A9RI08	UniProtKB	1 NADPH_Ox, 2 EFs	MKESKEFALELFDALVRRKGEKVNSISKDGLYQFWLEITDKSFDARMQMFFDLCDKDLDGRISGEEVKQVIMLSASANKLSKLKEQAAEYAALIMEELDVNRNGYIELSHLETLLRESVLPGHGKEATMNNHQLLIKRSKRSRIRSFAEKTRNCFQDNWKRLWILALWMMAMTGLFIWKFFQYREHAAFPIMGNCLCVAKGAAETLKLNMALVLLPVCRNTLTRLRSTRLGKIIPFDDNLDFHKETGGIAAGVFIHGVCHITCDIPKFVESGDDKFFKYLGDEFEKHPTYANIAVMPVAITGILMVVFMIIAFLLATHWFRRSMVKLPWPLQRLTGFNAFWYSHHLFVIVYALLMVHSIKLLLAGPWYKRTTWMYIAIPLLLYAGERMLRLYRTNSSKV…
69	PLANTAE	PHYPA	RBOHx	A9RN85	UniProtKB	1 NADPH_Ox, 2 EFs	MQKSTSRAEYALQAVRCISKATATDDEKKLWEKVEQRFVKLADADSMLPRSNFAECIGMKESKEFANELFDALVRCKGEKVNSISKQELYQYWLVIANKSFDGRMQMFFALCDKDLDGRITAEEVKQVIVLSASANKLSVLKEQASEYAALIMEELDVNRNGYIELSEFESLMRGSVMAANGKEPTVQYNQMLKQKSKRTKVQDATGKAKHFLHDYWKRLWILALWVMAMTGLFTWKFLQYRHHEAYAVMGECLCVAKGAAETLKLNMALILLPVCRNMLTRLRSTRLGKLIPFDENLDFHKASLLPDPEHCIAAAIAVGVFVHGTLHITCDIPKFVNCDDEKFFEALGDQFDKHPTYADIAVTPVAITGILMVVLMAIAMLLATHWIRRSLVKFPWPL…
70	PLANTAE	ARATH	RBOHE	F4IE25	UniProtKB	1 Sig, 1 NADPH_Ox, 1 EFs	MKLSPLSFSTSSSFSHADGIDDGVELISSPFAGGAMLPVFLNDLSRNSGESGSGSSWERELVEVTLELDVGDDSILVCGMSEAASVDSRARSVDLVTARLSRNLSNASTRIRQKLGKLLRSESWKTTTSSTAGERDRDLERQTAVTLGILTARDKRKEDAKLQRSTSSAQRALKGLQFINKTTRGNSCVCDWDCDCDQMWKKVEKRFESLSKNGLLARDDFGECVGMVDSKDFAVSVFDALARRRRQKLEKITKDELHDFWADSNEDGKITREEIKELLMLSASANKLAKLKEQAEEYASLIMEELDPENFGYIELWQLETLLLQRDAYMNYSRPLSTTSGGVSTPRRNLIRPRHVVQKCRKKLQCLILDNWQRSWVLLVWVMLMAILFVWKFLEYREK…
71	PLANTAE	ARATH	RBOHI	Q9SUT8	UniProtKB	1 NADPH_Ox, 1 EFs	MSMSFSGGTHNDRWGSDLASAGEFTQSFPSLPATYSPSPSSSSSSGEELLEVTIEFPSGVIINIDSVTGTGTDISGTDLEITSCSDSGSGSRSLSLGWSASSERLTAGTNSKQQIQKISRRGYGYSSRSAPEPVVPHRGEITDSVNLPRALSQRPTRPNRDGSGTERAIHGLKFISSKENGIVDWNDVQNNFAHLSKDGYLFKSDFAHCIGLENENSKEFADELFDALCRRRRIMVDKINLQELYEFWYQITDESFDSRLQIFFNMVKNGDGRITENEVKEIIILSASANNLSRLRERAEEYAALIMEELAPDGLYSQYIELKDLEILLLEKDISHSYSLPFSQTSRALSQNLKDRRWRMSRNLLYSLQDNWKRIWVLTLWFVIMAWLFMWKCYQYKHK…
72	PLANTAE	ARATH	RBOHF	O48538	UniProtKB	1 NADPH_Ox, 1 EFs	MKPFSKNDRRRWSFDSVSAGKTAVGSASTSPGTEYSINGDQEFVEVTIDLQDDDTIVLRSVEPATAINVIGDISDDNTGIMTPVSISRSPTMKRTSSNRFRQFSQELKAEAVAKAKQLSQELKRFSWSRSFSGNLTTTSTAANQSGGAGGGLVNSALEARALRKQRAQLDRTRSSAQRALRGLRFISNKQKNVDGWNDVQSNFEKFEKNGYIYRSDFAQCIGMKDSKEFALELFDALSRRRRLKVEKINHDELYEYWSQINDESFDSRLQIFFDIVDKNEDGRITEEEVKEIIMLSASANKLSRLKEQAEEYAALIMEELDPERLGYIELWQLETLLLQKDTYLNYSQALSYTSQALSQNLQGLRGKSRIHRMSSDFVYIMQENWKRIWVLSLWIMIMI…
73	STRAMENOPILES	9STRA	rbohl	F0W340	UniProtKB	3 EFs	MKNQGTTGFLQHCDNDTSPAENFVQLSVDTSKAAPYNYGVPIQPLKEKGAGHKVSFMPSTYAIDMRGAGIEVVKNCKAQKGKIEKRRRRPDIDAMVRGSVGSRNSVFSVSAFKPSVCSRNEIETVPMLGDSSFQQNQVALSQRDTESTDGMTPVEKLEALRQIMGRISDMNGFVHRETFTQAFDMKAEEYVGYHDEGGMVNGNAILIDAMLDLDVGVQEKLRFIFDTVDTNQTQRITKEQMFNLLTSNFSNAKLEVVGMDLLDVVKLMFRRAGVHGDNGMTLQQFEGVFSTFVVNSYGEDVKKEKKPLSLAANVRRKSSFDTWYEANSLRFWWLLLYIILNNVAFWYKWFSYDVDPAMKYGLRMARGCAQVVMLNCLLVLLPMCRSITAVLKRSNLMWR…
74	STRAMENOPILES	PHYIT	rbohl	D0N039	UniProtKB	2 EFs	MGRQHRFQMGDTSGDGLQDTVVRVPAEELKITPGQNTQPFVDISTPSPNSRNKRTASRKGSMKSKRMPAPPPPPPPPPMASQTGMISSFHSTANFMDSSQFINMNSSTTHFLGRGPPTMSSNCKSSRGMHRRRPNVQAMLGASMVRQSLARASNLSSFAVSRYGPQPGSDVVSVPVLGDCNFEQKYNVAMSMDESVIHSNNPAYTPMEKLHALRDVMSSITSKDGFIERETFSQAFEINGNEFDGYATNNGAIDGNAILIDAVMDLEVDGEEKLRFIFETLDPDNTGYVIEDQIVQLLESNFSAAHIDVVGTDFKTVANLMFRKAQVKNESMTYEQFKTVFAPYINDSYNLRKSEPMYTAPIRPKSKFGAWYSANKLRIWWLLVYAIVNNIAFWLKWFA…
75	STRAMENOPILES	9STRA	rbohl	F0WDY2	UniProtKB	1 EF ?	MDNMSLSIAKTFSQCTYQSTQNDENNIEQPNDLEPNKDLIATTSRKIISISASSIRLDKLLTVQPSQPSLNAHGKEDLRRDVEAPETSNRACYTTLRTPIKTLKSNNFKFSDTVTTETHVSVIRNSLGLDIHNLSQLKEWLSQETIETTQPELSERSPAFKDAMYSSSNHPVSSLETAFSLEGLMASKSPHGQRYFRSTLCTQIPRESMAVLLDAVRGSTLEHDYKVRFLFDALDVNKDNVLSREGIEAFLDANMVSHGVQYLGQLEIRQIADKFFTTTILPNAMTFEEFKAAFGSWVQKGVHKDMRLGRFREANSHDQEHVRHLQQSLINKSCSLPEKKHQSRFGLQTRNSYEGAQCQKDQLLDGKNSQNQSASPRGNSDNHEGERGERSTITGLRKK…
76	STRAMENOPILES	PHYIT	rbohl	D0NHA5	UniProtKB	1 EF ?	MMIDAVRVSAMEDNEKCRFLFEMFDVEHQGVLTNEGVRAFIEATFATNGVDFVGAFDYDAVVDKVFGQCRQHDKMTYSEFKSVFAEVLRGRWYRIKKYCRKYKPEIFWLTVYFLLMIGVFIAKASRFSFDPAVGNCPRIAKGFAEICLINTMFVLLPMCRNFVTGLRTLPVVVNNLPIDNHIEFHKICGVVMLIASLGHTAAWLAIVIYVRTVPLDVWEASQYHHLSFVRDENLSEFALRIPIWTSVMLACAAIAAPLCLAKFRRGNFNMFWITHTLFIPFLVLMAFHGFARWVAEPQAQYWILPPVTIFLIEKRYRLTQMFYGQTKIIHVQMSKESVAIFMKKPKSFGKKQRFLPGMYVFINVPTISKFEWHPFTISSAPEDAFLSLHIQNAGDWTGT…
77	CHOANOZOA	SALS5	DUOX	F2UDN9	UniProtKB	1 Sig, 1 Peroxidase, 1 TM, 2 EFs	MRAAMHGKAGVMLALVCVLAVALKASAQCPYVSEAEELPDHPRPVEYQGWDGFYNNLAHPEWGVADSNLLRILPPKYADGQYAPSNPDGPNPRSVSEATMAGNTGIIPDIPRTVFWTHYGQQVVEEILDAQRNPCVPEYVNIPLPDGDSLYTNYTQGFIPLPRARFNYRTGWAPSVPREQLTEISAFIDGTLMYGPNKPWADSIRSFEGGRLRSKADGKRARGLAVSSSVEEHLPDTNWLGLPVANPPAPFYGKLQSAARLYLLGNPRTNENPFLLSMGILWFREHNYHADRLAAENPTWTDEELFLEARKWTIAMHQKVTLYEWLPLVVHNSSARYSELVDANGDSAYSGYKDYVNPQISHVFQSAAMRIGHTFVTPGVHRRTASCDFYEETAGDGTK…
78	METAZOA	CAEBR	DUOX	A8WZ89	UniProtKB	1 TM, 1 Peroxidase, 1 TM, 2 Efs	MRAKNTLYIAFLISVVFIYHVIGLQQNEEFQRYDGWYNNLANKEWGSAGDRLHRDARSAYSDGVYSVNNSLPSARELSDTLFKGESGIPNTRGCTTLLAFFSQVVAYEIMQSNGVSCPLETLKIQVPLCDSVFDKECEGKTQIPFTRAKYDKETGNGLNSPREQINERTSWIDGSFIYGTTQPWVSSLRSFKQGRLAEGVPGYPPLNNPHIPLNNPAPPQVHRLMSPDRLFMLGDSRVNENPGLLSFGLILFRWHNYNANQIHRKHPEWTDEQIFQAARRLVIASMQKIIAYDFVPALLGPDVRLSNYTKYMPHVPPGISHAFGAAAFRFPHSIVPPAMLLRKRGNKCEFRTEVGGYPALRLCQNWWNAQDIVKEYSVDEIILGMASQIAERDDNIVVE…
79	METAZOA	CAEEL	DUOX1	O61213	UniProtKB	1 Sig, 1 Peroxidase, 1 TM, 2 EFs	MRSKHVLYIAILFSSIFGGKGIQQNEEFQRYDGWYNNLANSEWGSAGSRLHRDARSYYSDGVYSVNNSLPSARELSDILFKGESGIPNTRGCTTLLAFFSQVVAYEIMQSNGVSCPLETLKIQVPLCDNVFDKECEGKTEIPFTRAKYDKATGNGLNSPREQINERTSWIDGSFIYGTTQPWVSSLRSFKQGRLAEGVPGYPPLNNPHIPLNNPAPPQVHRLMSPDRLFMLGDSRVNENPGLLSFGLILFRWHNYNANQIHREHPDWTDEQIFQAARRLVIASMQKIIAYDFVPGLLGEDVRLSNYTKYMPHVPPGISHAFGAAAFRFPHSIVPPAMLLRKRGNKCEFRTEVGGYPALRLCQNWWNAQDIVKEYSVDEIILGMASQIAERDDNIVVEDL…
80	METAZOA	CAEEL	DUOX2	O01795	UniProtKB	1 Peroxidase, 1 TM, 2 Efs	MAAENFYNVNNFQSLPLEIKVQFSKETLFSALQQEAETQRYDGWYNNLANSEWGSAGSRLHRDARSYYSDGVYSVNNSLPSARELSDILFKGESGIPNTRGCTTLLAFFSQVVAYEIMQSNGVSCPLETLKIQVPLCDNVFDNECEGKTTIPFYRAKYDKATGNGLNSPREQINERTSWIDGSFIYGTTQPWVSALRSFKQGRLAEGVPGYPPLNNPHIPLNNPAPPQVHRLMSPDRLFMLGDSRVNENPGLLSFGLILFRWHNYNANQIYREHPDWTDEQIFQAARRLVIASMQKIIAYDFVPGLLGEDVRLSNYTKYMPHVPPGISHAFGAAAFRFPHSIVPPAMLLRKRGNKCEFRTEVGGYPALRLCQNWWNAQDIVKEYSVDEIILGMASQIAE…
81	METAZOA	DAPPU	DUOX	E9HKT2	UniProtKB	3 EFs	MLSVRIPRDYDLVLEFDSNASLKRFLHKLETFLTSHKKHLEQVPTYREQMLSNAETRERREKRLEHFFREAYALTFGPKPGEKRKMEEVTGDVVMVMRTSLSRSEFASALGMKGGDVFVKMMFNIVDKDGDGRISFQEFLDTVVLFSKGHTEDKLRIIFDMCDDDRNGVIDKGELSEMLRSLVEIARTNSLNDDQVTELIDGMFQSAGLEHKDALTYADFKLMMREYRGDLIAIGLDCKGAKQNLWTRRSTWPERHRNAILRKWDELITFLEANRQNIFYLFVFYVVTIALFHTDLRHIMGVGIAITRGSAAALSFCYSLLLLTMSRNLLTKLKEFSVQQYIPLDSHIQFHKMCALTAFFFSMLHTVGHVVNFYHVSTQPIEHLRCLSKEISLPSDYKP…
82	METAZOA	DAPPU	DUOX	E9GRA5	UniProtKB	1 Sig, 1 Peroxidase, 1 TM, 3 EFs	MCLVYGLLVVLPFSQFVGQTRAERIMGTYEKPRYDGWYNNLAHPDWGSVDSHLTRKVPATYGDGVYMMGGVNRPNARKLSELFMKGPDGLGSVMNRTALFVFFGQMVSSEILMASESGCPIEMHKIDIEKCDEMYDAECTGKKFMPFHRAWYDHKTGQSPNSPREQINRMTSWIDGSFIYSTSEAWVNAMRSFTNGTFKSGDSEGMPPRNKDRVPIFTAPAPHIMRMASPEKMLLLGDPRTNQNPAILAIGVVFFRFHNVIAGKIQQEHPEWSDEEVFQRARRVVVATLQNIVVYEYLPALIGESLGEYEGYKADVHPGISHVFQSAAFRFGHTMIPPGLYRRDGQCNFRLGPNETPAIRLCSAWWDAVEILVNNSVEEFILGMASQLAEREDSLLCSD…
83	METAZOA	DAPPU	DUOX	E9HFQ7	UniProtKB	1 Sig, 1 Peroxidase, 1 TM, 3 EFs	MWLVYGLLMVLPFSQFVGQTRAERIKGTYEKPRYDGWYNNLAHPDWGSVDSHLTRKVPATYADGVYMMGGVNRPNARKLSELFMKGPDGLGSVMNRTALFAFFGQMVSSEILMASESGCPIEMHKIDIEKCDEMYDAECTGKKFMPFHRAWYDHKTGQSPNSPREQINRMTSWIDGSFIYSTSEAWVNAMRSFKNGTFKSGDSEGMPPRNKDRVPIFTAPAPHIMRMASPEKMLLLGDPRTNQNPAILAIGVVFFRFHNVVAGRIQEEHPEWSDEEVFQRARRVVVATLQNIVVYEYLPALIGESLGEYEGYKADVHPGISHVFQSAAFRFGHTMIPPGLYRRDGQCNFRLGPNETPAIRLCSAWWDAVEILVNNSVEEFILGMASQLAEREDSLLCSD…
84	METAZOA	IXOSC	DUOX	B7PVC0	UniProtKB	1 Peroxidase, 1 TM, 3 EFs	MGVSPIWFLEEEPYSSQMHIEKQRYDGWYNNLAHQDWGAVESQLVRKAPSSYADGVYMIAEGRPSPRSLSQDLFKGEDGLPSTRNLTVLFVFFGQVISSEVLMASEPGCPIEFHRIPISRCDEMYDSKCTGQRYMPFHRAHYDVKTGQSPNNPREQTNLATSWIDASYVYSTSETWANTMRSFENGTFRTADTDSRLPPKNKERVPLFNSPPARYLGIMNPERMFILGDPRTNQNPGLLAFGILFFRYHNVHALRIKNTHPDWTDEDIFLHARRYVIAAMQNVIVYEYVPTLLGENVTEYTGYKPDVHPGISHEFQAAAFRFPHTSIPPGIYRRDRSCNFLDTKNGFKALRLCSTWWLSEEVLPASGVDEFLLGMASQIAEKEDQILCSDVRDKLFGPM…
85	METAZOA	PEDHC	DUOX	E0VUS0	UniProtKB	1 Peroxidase, 1 TM, 3 Efs	MMAGKDRPSPRKLSQIFMKGEDGLGSAKNRTAMFAFFGKFFFSEVLMASESGCPIEVYKIEIEKCDEMYDDQCQGNKYIPFHRAAYDTETGQSPNNPRQQLNRITSWIDGSFIYSTSEAWANTMRSFKNGKLMADASGKLPIRNTMRVPLFNNPAPHVLRMMNPERLFLLGDPRTNQNPALLSFGILFFRWHNVIADRIQKKHPEWSDEQVFHNARRYVIASLQNIIYYEYLPALLEENLPPYKGYQPDIHPGISHVFQAAAFRFGHTMIPPGIYRRNGKCEFQNTRMGYKGIRLCSTWWDSTGFLIESSLENLLMGMSSQIAEREDTVLCSDVRNKLFGPMEFSRRDLGALNIMRGRDNGLPDYNTVRKYFHLQPIEQWIDINPDLFNQKPELLGQIS…
86	METAZOA	DROME	DUOX	Q9VQH2	UniProtKB	1 Peroxidase, 1 TM, 3 Efs	MSVPSAPHQRAESKNRVPRPGQKNRKLPKLRLHWPGATYGGALLLLLISYGLELGSVHCYEKMYSQTEKQRYDGWYNNLAHPDWGSVDSHLVRKAPPSYSDGVYAMAGANRPSTRRLSRLFMRGKDGLGSKFNRTALLAFFGQLVANEIVMASESGCPIEMHRIEIEKCDEMYDRECRGDKYIPFHRAAYDRDTGQSPNAPREQINQMTAWIDGSFIYSTSEAWLNAMRSFHNGTLLTEKDGKLPVRNTMRVPLFNNPVPSVMKMLSPERLFLLGDPRTNQNPAILSFAILFLRWHNTLAQRIKRVHPDWSDEDIYQRARHTVIASLQNVIVYEYLPAFLGTSLPPYEGYKQDIHPGIGHIFQAAAFRFGHTMIPPGIYRRDGQCNFKETPMGYPAVRL…
87	METAZOA	ANOGA	DUOX	Q7Q147	UniProtKB	1 Peroxidase, 1 TM, 3 Efs	MSHVEKQRYDGWYNNLAHPDWGAVDNHLTRKAPSAYSDGVYVMAGSNRPSPRKLSRLFMRGTDGLPSMENRTALLAFFGQVVTNEIVMASESGCPIEMHRIEIEKCDEMYDRECRGDRYIPFHRAAYDRNTGQSPNAPREQINQMTAWIDGSFIYSTSEAWLNAMRSFQDGALLTDKQGTMPVKNTMRVPLFNNPVPHVMRMLSPERLYLLGDPRTNQNPALLSFAILFLRWHNVVAKRVRRQHRDWSDEEIFQRARRVVIASLQNIVAYEYLPAFLDKEIPPYDGYKADTHPGVSHMFQAAAFRFGHSLIPPGLFRRDGQCNFRRTNMDFPALRLCSTWWNSNDVLDNTPVEEFIMGMASQIAEKEDPLLCSDVRDKLFGPMEFTRRDLGALNIMRGR…
88	METAZOA	AEDAE	DUOX	Q171Q3	UniProtKB	1 Peroxidase, 1 TM, 3 Efs	MMYIWTKDKRLMSHVEKQRYDGWYNNLAHPDWGAVDNHLTRKAPPAYSDGVYVLAGSSRPSPRKLSRLFMRGKDGLPSMHNRTAILAFFGQVVTNEIVMASESGCPIEMHRIEIEKCDEMYDRECRGDRYIPFHRAAYDRNTGQSPNAPREQINQMTAWIDGSFIYSTSEAWLNAMRAFQDGLLLTDKDGTMPVKNTMRVPLFNNPVPHVMRMLSPERLYLLGDPRTNQNPALLTFAILLLRWHNVVAKRVRKQHRDWTDEEIFQRARRVVVASLQNVITYEYLPAFLDAELPPYTGYKADTHPGVSHMFQAAAFRFGHSLIPPGLFRRNGRCDFRKTNMDYPALRLCSTWWNSNDVLDDTPIEEFLMGMASQIAEREDPLLCSDVRDKLFGPMEFSRR…
89	METAZOA	BRAFL	duoxl	C3YPW7	UniProtKB	- ?	MLPKGPWRLRRASAPVVSSGDVVSATRRKTSPKLEPIPSVPCAANTTDSDNVFTSDAVTAPNGKRRSTGRSSSDIKVQLLRETYPASAYQRKMQAFKRWVENKRLQLLYLIFYFAITFALFVERAYHYAVEAEDFGIRQLTQYGIIASRGAAASMSFSFSLLLLTMCRNSLTKLRETFLNRYIPFDYAVDFHKIVAITALVFTIIHTLGHLVNVYHFAVHPLNHLVCLFPSLRTLDNGSDQPPKWYWWAFQTMAGVTGVLLLLVVSIIYVFATGYARRRAFSAFWATHQLYIVMFILTVLHGSGRLIQNPSFHLYLIGPAIIFTLDKLVSISHRRQLVDIVKTELLPSDVTNIQFKRPDDFEYKSGQWVRIACPEQGPNEYHPMTLTSAPHENTLSVHV…
90	METAZOA	CIOIN	DUOXa	F7BE11	UniProtKB	1 Peroxidase, 1 TM, 2 EFs	RRMDGWYNNLDHPQWGSPGERMIRRSTNGYSNGINKPMEDGLPNPHTLSRLLMRGESGIPSVTGKSVFLAFFAGQHVGDDMIDSRRNACPSEYINIEIEENKESNNHILPMYRSKFITGSGSSVNSPRMLVNEATSWLDGSVIYGNSHSWSEHLRSFERGRLKEEDGHPGYPSFNRNEIPLYNPTIDLKRPPKTRNPEELLSFGNPRGNENPFLMTIEIIWFRWHNHLAEKIAVQNPDWSDQQIFDKARKWTIATYQNIAFYEWLPEIIGTSPPPYREYNKFMLPSVSVEFSIAAMRLGHSLVPSGVVLRQPDCSPIDPLPEDYLASAGEPALRLCNTYWQLQDALLDLGIEGIVLGMTSQNAEEEDAVVVDDLAGFLYGPLKRTRMDLEAMTIQRGRD…
91	METAZOA	XENTR	DUOX1	F7CT51	UniProtKB	1 Peroxidase, 1 TM, 3 Efs	VSPCLCAFTVLQGSKNPFNSQKNIHWEIQRYDGWYNNLHQHNRGSAGFRLLRLVPAAYSDGVYQAIQEPELPNPRQISNVAMKGDSGLSSNRNRTVLGVFFGYHVLSEIISTENSGCPAEFLNIAVPKGDKIFDPDATGQVMLPFQRSQWWKCSGESPNNPRHQINSVTAWIDGSSIYGSSHSWSDALRSFSGGKLASDSDPMFPKEAGDALLMWRAPDPSTGHRGKEGIYGFGNARANENPFLQAVSILWFRYHNYLAQQFAKKYPQWSDEDLFHNTRKWIIATYQNVVMYEWLPVFLQKEVSAYEGYNQHVDASLSHEFQAAVQFMATLLPAGIYTRNKTCHFHNVQSSDGGFWPAYRLCDSYWKRKNPNIKTAQDIDNLLLGMISQIAEKEDNVVV…
92	METAZOA	MOUSE	DUOX2	A2AQ99	UniProtKB	1 Sig, 1 Peroxidase, 1 TM, 3 EFs	MLPTSPKTLVLLGALLTGPLGPAGGQDAPSLPWEVQRYDGWFNNLKYHQRGAAGSRLRRLIPANYADGVYQALEEPLLPNPRRLSDAVAKGKAGLPSVHNRTVLGVFFGYHVLSDLVSVETPGCPAEFLNIYIPRGDPVFDPDKRGNVVLPFQRSRWDHNTGQSPSNPRDQSNQVTGWLDGSAIYGSSHSWSDTLRSFSGGQLASGPDPAFPRNSQSSLLMWMAPDPSTGRGGPQGVYAFGAQRGNREPFLQALGLLWFRYHNLCARKLAQEHPHWGDEELFQHARKRVIATYQNIALYQWLPSFLQKTPPEYSGYRPFMDPSISPEFVVASEQFLSTMVPPGVYMRNSSCHFRKFPKEGSDSSPALRVCNSYWIRENPNLKTAQDVDQLLLGMASQIS…
93	METAZOA	HUMAN	DUOX2	Q9NRD8	UniProtKB	1 Sig, 1 Peroxidase, 1 TM, 3 EFs	MLRARPEALMLLGALLTGSLGPSGNQDALSLPWEVQRYDGWFNNLRHHERGAVGCRLQRRVPANYADGVYQALEEPQLPNPRRLSNAATRGIAGLPSLHNRTVLGVFFGYHVLSDVVSVETPGCPAEFLNIRIPPGDPVFDPDQRGDVVLPFQRSRWDPETGRSPSNPRDLANQVTGWLDGSAIYGSSHSWSDALRSFSGGQLASGPDPAFPRDSQNPLLMWAAPDPATGQNGPRGLYAFGAERGNREPFLQALGLLWFRYHNLWAQRLARQHPDWEDEELFQHARKRVIATYQNIAVYEWLPSFLQKTLPEYTGYRPFLDPSISPEFVVASEQFFSTMVPPGVYMRNASCHFRKVLNKGFQSSQALRVCNNYWIRENPNLNSTQEVNELLLGMASQIS…
94	METAZOA	MOUSE	DUOX1	A2AQ92	UniProtKB	1 Sig, 1 Peroxidase, 1 TM, 3 EFs	MGFHLALAWILLVGTLASLGAQNSISWEVQRFDGWYNNLMEHRWGSKGSRLQRLVPASYADGVYQPLKEPYLPNPRHLSNRVMRGSAGQPSLRNRTVLGVFFGYHVLSDLVSVETPGCPAEFLNIYIPHGDPVFDPDKRGNVVLPFQRSRWDRNTGQSPSNPRDQSNQVTGWLDGSAIYGSSHSWSDTLRSFSGGQLASGPDPAFPSDSQSSLLMWMAPDPSTGQGGPRGVYAFGAQRGNREPFLQALGLLWFRYHNLCARKLAQEHPHWGDEELFQHARKRVIATYQNIAMYEWLPSFLKQTPPEYPGYRPFLDPSISPEFVVASEQFLSTMVPSGVYMRNASCHFQGIPSHNSSVSGALRVCNSYWSREHPKLQRAEDVDALLLGMASQIAEREDHV…
95	METAZOA	HUMAN	DUOX1	Q9NRD9	UniProtKB	1 Sig, 1 Peroxidase, 1 TM, 3 EFs	MGFCLALAWTLLVGAWTPLGAQNPISWEVQRFDGWYNNLMEHRWGSKGSRLQRLVPASYADGVYQPLGEPHLPNPRDLSNTISRGPAGLASLRNRTVLGVFFGYHVLSDLVSVETPGCPAEFLNIRIPPGDPMFDPDQRGDVVLPFQRSRWDPETGRSPSNPRDPANQVTGWLDGSAIYGSSHSWSDALRSFSRGQLASGPDPAFPRDSQNPLLMWAAPDPATGQNGPRGLYAFGAERGNREPFLQALGLLWFRYHNLWAQRLARQHPDWEDEELFQHARKRVIATYQNIAVYEWLPSFLQKTLPEYTGYRPFLDPSISSEFVAASEQFLSTMVPPGVYMRNASCHFQGVINRNSSVSRALRVCNSYWSREHPSLQSAEDVDALLLGMASQIAEREDHV…
96	METAZOA	ANOCA	DUOX2	ENSACAT00000006693	Ensembl	1 Peroxidase, 1 TM, 2 EFs	GAQENINWEIQRYDGWYNNLVHHRHNSAGSLFSRLLPANYADGVYQAQQEPAVPTARELSNAVAQGDSESPSQGNRTVLSVFFGFHVLSEISEAIKPGCPAEFLNLPVPKGDPVFDPTGSGDVVLPFQRMQWAPGTGRSPNNPREQINGVTGWLDGSAIYGPSHSWSDSLRSFSKGKLAVGSDPLFPKQTKANSLMWKALDPSTGQGGIERIFDFGNAKGNENPFLQVIGIVWFRYHNHWAEILAEKNPKWSDEDVFQHARKRVIATYQNIVLYEWLPAFLGKENISPYADYNQHVDARISPEFLVASALSLGTMVPSGVYMRDTNCTLRNVLNPEGNYSAALRLGNNYWSRGNSNLQLSKDVDDLLLGMSSQIAEQEDNIVVEDLRGMGQIPLTSCRL…
97	METAZOA	CHICK	DUOX	E1C7N8	UniProtKB	1 Sig, 1 Peroxidase, 1 TM, 3 EFs	MTLCLTVVLLMSWTLGGAQKNITWEVQRYDGWYNNLQHRSRGSVGSRLLRLLPANYADGVYQALQEPHVPNARQLSNAVARGPSGLPSKRNTTVLAVFFGFHVLSDILGTEKPGCPAEFLNIHIPEGDPVFDPAGTGDIVLPFQRIRWALETGQSPNSPREQTNEVTGWLDGSSIYGPSHSWSDALRNFSNGQLASGPGGHVPRETDGKVPMWKALDPSTGQGGLRGIYDLGNAWGNENRFLQAMSIAWFRYHNYLAAELAKDHPSWSDEDIFQHARKRVIATFQSIVLYEWLPALLGTPVQKYTGYQQHMDPSISPEFVAAARIFLATTVPPGVYKRDPRCHVRNVSSSGGPFPAMRLCNSYWSRESIEMQQEDVDDLLLGMSSQIAEREDSIVVEDL…
98	METAZOA	TETNG	DUOX1	ENSTNIT00000016913	Ensembl	1 Peroxidase, 1 TM, 3 EFs	EVPRFDGWYNSLASPRRGAAGSWLVRLMPAHYWDGVYQPVQEPVRPNPRRLSRLLVGGPSGLPSTRNQTVLSLFFGYHVTFEMFDSRTPGCPPEFMNIPVPKGDPVFDPTATGKILLPFQRGPSDKDSGQNPSNPRTQVNSATAWIDGSSIYGPSASWSDSLRSFSGGLLASGSEWNMPRQAEGRTFMWSAADPCTGEHGPQGLYELGNSWANENIFTAAEGIIWFRYHNYLASRLQQEHPAWSDEELFQNARKIVVATFQNIALYEWLPAHLGDRELPPYPGYQKFVDPGISPELVAAAMRFGITMVPPGVYMRNKTCHFQEVVNLDGSSSPALRLCNSFWSRRSPNMKTSQDLDHLLFGMASQIAEREDNIVVEDLRDFMYGPLRFTRTDLVAVTIQ…
99	METAZOA	ORYLA	DUOX1	ENSORLT00000006649	Ensembl	1 Peroxidase, 1 TM, 3 EFs	KGYCMHVTWHEIKQNIFTSATDSQSEITWEVPRFDGWYNSLGNPRRGSVGSRLVRLVPAQYWDGVYQPVLEPLQPNPRRLSRVLAEGPSGLPSTRNQTVLFLFFGYHVAFEISDLRSSGCPPEFMNIPVPQGDPVFDPNATGEVQLPFRRGEWDQASGQSPSNPRTQINSVTAWIDGSSIYGPSSSWSDLLRSFSGGRLTSGSEWNMPKQGGETNFMWSAPDPSTGEHRPQGLYELGNAWANENMFTAAEGIIWFRYHNYVASKLHEEHPEWSDEELFQNARKTTVATFQNIALYEWLPGYLGNKTLPPYPGYQQFVDPGISPEFEVAAMRISATMTPPGVYMRNRTCHFRNITNADGSTSPAIRLCNSFWKRQVINVKTGQDVDDLLMGMASQIAERE…
100	METAZOA	DANRE	DUOX1	F1QVF2	UniProtKB	1 Sig, 1 Peroxidase, 1 TM, 3 EFs	MGSFELLLRTFLAMFILCQAVGAYSAITWEVQRYDGWYNNLADHDRGAADASLVRLYPAQYMDGVYLARQEPHLPNPRRISTTAMSGQSGLLSHKNRSVLSVAFGYHVWSEISESRRAGCPPEFMHIKVQKDDPVFVSNSSQPVLLQFQRADWDTSTGKSPNNPRTQVNHVTAWIDGSSIYGSSSSWSDALREFSGGRLSSSSSRDMPRRSSNGYLMWSSPDPSSGPDSGSQELYEFGNAWANENIFSVTEGIIWFRYHNYLASKLHKEHPSWSDEELFQHARKRVIATFQNIAFYEWLPAFLGTHVTSYPGYQKYVDPGISVEFEAAAVRFGLTLAPPGVYKRNRTCHYRSVVNDDASKSPGLRLCNTFWNRNNPHLQSSLDVDELIMGMASQIAERE…
101	METAZOA	XENTR	DUOX2	F7ELQ0	UniProtKB	1 Sig, 1 Peroxidase, 1 TM, 2 EFs	LSILWALGWTYLVGKYALIGNANDINWEVQRYDGWYNNLAYHSTGSPGSKLLRHIPAFYTDGVYQVPKEPELPNPRSISNVVTKGKSGLPSSRNLTVMAISFGYHVLSEVVYTGKPACPAEFLNIEIPKGDLVFDRTNTSKVVIPFQRSKWYPDTGRSPNNPRDHVNSVSAWIDGSSIYGSSHSWCDALRNFSGGKLASGPDEGVPRFAKSDLLMWKVPNPSTGETGNNGLYAFGNARANESPFLQSLGILWFRYHNYKAQEFAKENPEWSDEVLFQHARKWVIAVYQNIVFYEWLPAFLSRNVTAYKAGYQQHVDPSISPVFTVLLSQMIYTMMPSGIYMRNKDCNFQNVSGSNGRLWPALRLCNNYWNRENSNLKNSSSTDEILMGMASQIAEKEDN…
102	METAZOA	BRAFL	DUOXa	C3YBU2	UniProtKB	1 Sig, 1 Peroxidase, 1 TM, 2 EFs	MGGTAPTVLAVLAIVVSSVSVGLGQSAAKGFQFQFSHYEREVEYEGYDGWYNNRAHPEWGIADSPLTRRLPSHYHDGVYRPSGSDRPNPRSLSELTMKGITGNGSYRNRSALLTFFGQQVVEEILDAQRPGCPIEYFNIPIPRGDPDYDPDSRGGRELPFLRSRYDMGSTGYSPNNPRQQLNEITPYLDGGLMYGVTKAWADALRLFSEDRPGRLISCGDQGHAECGDLYPAYNTLGLPFANPPPPRDHILKPSYRFFKIGNPRGNENPFLLTFGILWFRWHNYLADRIHAQFPDWHDERVFNEARKWVIATHQLLANITAFAAENDWTTDKCDIWVCGLLETTERGPGPLFREIIKDQFERIRDGDRFWFENYRQNGLFTEDEVTQIWNLTLYEVISS…
103	METAZOA	BRAFL	DUOXb	C3Z8T1	UniProtKB	1 Peroxidase, 1 TM, 2 EFs	MATTSQSTVGISTAGTSPPPSNTGGTGGVKIDFETDYEVEYAGYDGWYNNRAHPEWGIADSPLTRRLPSHYQDGTYEPSGWDRPNPRTLSELTMKGVTGMGSFRNRSALLTFFGQQVVEEVLDAQRPGCPREYFNIQIPKGDPEYDPDSRGGREIPLLRSRYDMRITGFSPNFPRQQLNEITAFLDGGLMYGVTKAWADALRLLSSDRRGRLASCTDQGVPGCVNDMYPAYNTIGLPMANPPPPREHYLKSSRRFFKLGNPRGNENAFLLTFGVFWFRWHNYLADQIAAKNLDWSDERVFNEARKWVIATHQKIVLYDWLPDFLGENRRPADYKGYSSAVHPGVTHVFQSAAMRWGHTIVPPGVYRRSRVKPDGTCDWRNTTYYTSPHTSGQYFHGVRT…
104	METAZOA	LYTVA	DUOX	Q5XMJ0	UniProtKB	1 Sig, 1 Peroxidase, 1 TM, 2 EFs	MFPRGRRGPIYVGILLSLIAVCSGQNTASTTDSPPDPGSTPQMEDEPIVNNNQLLRNMGAFDSDRHFEPEGYDGWYNNKAHPDWGGAELPMTRRLPVAYEDGVYAMAGPDRPNPMTISKETMQGETGERSHLRRTAFMTFFGQQVVEEILDAQRAGCPREYENIEIPENHEYLDDQPDIGIMPFVRSRYSFNTGYSPNVPREQLNEITPWFDGGLMYGTTKAWADALRSFEGGRLADNGDNGEPQFPAVNTLGLPMANPPNPIGIGAERLKDAKRFFKLGNPRGNENPFLLTFGVLWFRWHNYWADKFKAETDWNDERIFNTARKWVIATYQNVVYYEWLPGYLNFSPEDIEEFKYDGYKGYIHPGITHEFQSAAMRFGHTLVPPGVMRRNEQCEYRTS…
105	METAZOA	CIOIN	DUOXd	F7B337	UniProtKB	1 Sig, 1 Peroxidase, 1 TM, 2 EFs	LGLNRFAIAVPILVRIWPIRVISNSVAFEKEYPPYDGWYNNRAHPEWGTVDGPLTRRLPSHYADGTYAPSGGERPNPRTISENTMAGLTGQGSSTKRTALLVFFGQQVVEEILDAQRPGCPPEYFNIKIPKGDPLYDKTGQGNIELPFLRSRYDMSITGYSPNNPRQQLNEITPFIDGGLTYGINKAWADALRLGELASYKNEGKFPIENSLGLPLANPPPPRDHVLKSATRFFRLGNPRGNENPFLLTFGVLWFRHHNWLARYIRDKHSTWSDEKVYNEARILNIAIHQKIIFYDWLPLFLGECTEILKRNGTCYKSAIHPGITHVFQSAAMRIGHTLVPPGVYRRTNYNTTTKQCTFLNTTLKTAGDRHAFQALHVNKPGLRTCNTYWNSLEAVVES…
106	METAZOA	CIOIN	DUOXb	F6WK89	UniProtKB	1 Peroxidase, 1 TM, 2 EFs	FNGWYNNRGNPSLGIPDSSLTRSLPPHYKDGVYEPSGWERPNVRSISNLIFSGPQGLPSTNNKTALFLFFGEHVMQDILDTSRPGCPPEYFNIMLNASDSHFSTTEMPYERSSYQASNTGYSPNHPREQINAVTSYLDGSQIYGHTKAWSNNLRLLRSTCNGRTSTSSLFSRVGSRRGNENPFVLTIGITWFRHHNWLARNIRDSNPNWSDDDVFNEARIQNIAMYQKVLMYEWLPGLLGTCSSLNQSQCLNVTPYTAYSSGTSASVSDIFEGAARHFLSTITPPGVFVRSKFNESCEFRTTSATSPALSLCNSYWEPAETFKVASIDGLTMGMASQIAELEDNVITPSLRHNYYGSRRFSRRDLMATILQKGRDHGLPDYNETFKVASIDELTMGMAS…
107	METAZOA	CIOIN	DUOXc	F6XBQ1	UniProtKB	1 Peroxidase, 1 TM, 2 EFs	RAADSKEYPSFNGWYNNLANPSSGATETALTRRLKSHYEDGVYAPSGSGRPNPRTLSVEIASGPSGLHSYDNKTTLFVYFGQHIIKEIVENSRQGCPPEYFWIPVPEGDEIFDPRGDGNIRLPYHRSPYIASNTGYTPNHPRDQLNEVTSLLDGDSIYGSTKAWSGELRLRKQDCELRSADDDGKLPMRNTIGLPLQNPVVPVYHEMRNAKRLFATGSRTGNENPFLLTIGVTWFRHHNWLARQLRDNNPDWSDEHVFMESRTRNIATYQKVFFYEWLPILLGSCPSFPIIPFFKWTGYHASVPVGVSNVFQSAAMNYLDTMVPPGGFIPKTFDRFVLEASINSDEMDKWRTCNTYWNSDELFENATPFNIVYGMMGQMAESEDHIISEDLRNSFHGSM…
108	AMOEBOZOA	DICPU	NOXC	F1A617	UniProtKB	2 EFs	MKKLKSVDFSIFKINLFDLINQIYLNLSKIGTEDEKISSVFNLYDIYNKGFISRNDLKEVLLYRTNQNGLKLSDFTLESLMDHIFEQFDKNADGFIDFNEFKQELKNNDNENKSKYNKGDIEMNKVEENENENENENENEIEGEENSSKYNIKRYFKIEGSKLFFMALFLIVNITILIYSFFLVHDKNQKAIQLFGPGLYITRVAAQLIEFNAAMILITMCKQLFTMVRNTRFRGLFPVDKYMTFHKLIGYTLLVASLLHTIGWIVGMAIATGKPDALFYDCLYPHFEYRPTVWQMIFNSLPGVTGVIMILIIIIMCTLAIKTIRKSNFELFYYSHHLFIGFYVLLILHGTMGWIRPPTFWKWFIGPGFLYAVDRGFRLFKKTYKVNVVDFSLKNERVI…
109	AMOEBOZOA	DICDI	NOXC	Q54F44	UniProtKB	Poly_ASN, 2EFs	MEKQKNISIKKFANPLSFPHEFRTNLHKSTFLDASLLELPNISVDKTKNENNFSITDKILMESLKENEFKIREFIKNQESGNRVLMIDKNSLKELFNINDNQALDLIFNQYVQSTRPNLIRKSSNSSLNIDLKKEIKKKTKKSRKSFSRNSKLNNNDSKIDDKNDNYIDKINDINNFNSDIEEIFKKKKEIENTLKIPIGGNSFPIPVEFNNNNNNNNNNNNNNNNNYNNNIDNNNNNNNNNNNNNINNCNNNNINNDNNNNNNNDNDNNNINTVDNHDDDIINNSNNFNKNEYPSSNISPISPKSSISSFPTNLNNSINNTGSMVSDSLSSCRNSISSSSIDSSVASIPITIQSIDFEDKNIKSDQFKIISKSNIENTIETNPIPPFNQTNNQCEVQL…
110	METAZOA	DAPPU	NOX5	E9G6A4	UniProtKB	- ?	QCLHLDCALVLLLTLRRSFTWLRSRGMDWLLPLDRTIYFHKMIGWLICVFSVVHTLAHIINYGIMSRATGVNMRDYLFDKTAGWIPGIVTPSGFAILFLLLIMGLFSHRLVRKSGRFELFYWTHMLCLPFFLLMIMHAGNVWKWLIGPLCLFGAEIGYRIGFICCSERGRTKVTSLQLLPNQVVRLKIERPPYFEYNAGDYVYVNIPHVARFEWHPFTISSAPEDEDYMTLHVRVAGGWTGRLYSMCQEDATRLERQQSRQRIAQQQLDSKLSPFQSMPMQLEKSTMPIMLDGPYSGSAMRAWNCRHALFIAGGIGVTPFASLLQSLVSRYQSSMNACPHCHQSCCTNVPTSLGKLRHVDFMWVNRDLLSFQWFLELLLDLDKEQSVRGSVMENFLDIQ…
111	METAZOA	IXOSC	NOX5	B7PDQ2	UniProtKB	3 EFs	KEGFTAENLEHLEQVFRDAVGPNRELSREQFERIVQSRNAFFADRMFQLFDTDRSGTVSLDEFMAAVKRFANKSQDDKLALLFELYDVDGDGMIQPNELRDVMKACMEENGLQFSDPELDELTQVLFEDADRDDTNSISFEELRTQLQSRPGLYENLTTSIERWLLPPRRGGKERLLAWPQDLRWPKKLTRHYARNNYVSMGFCACYLALQVSRVHQLRFLGRASPGQLLNLMCSITALPVLRMCNTWLRSQGASRFLPLDSGIYYHKLTGWLVLAYSIIHTGAHLLNFAARLSEGDWHVFSLYTFTTHHDIGWVGGAASITGWVLLAVLVVMFLCSLPCVRRSGRFEVFYYSHLLYTVFWFFLILHAPNFWKWFLVPGLLLCIEMLVRACRFFSSYGK…
112	METAZOA	DAPPU	NOX5	E9GYH1	UniProtKB	4 EFs	MATPDHPNRPNNLKLSKDGHFGLARNVQFQWGFETGGPNQTTNMSRNSSLSSTYPESPSSPSGRLSHRTNNRQQALASLQSLCSRAVMESNSKFTANSFCQLFSKNEVHQLLFKLFDDKSKGRLVQSQFIDFLNEKLGREGREFVNSFDTTAYVTAGEADLDLQLFSRILQNQKLLSKLFKLIDFNGTKNVSVQSVIVFIMDLSLPRKSSKNHRMLRFESIDELFSSTNGRTELTLDDFKKIIPSKDAFFAERVFHILDKDGSKGISTSELRLGLEQLCSQSAEDRVRFLFQIYDGDGDGLIQLHDLRSVLRACTEENKMNFSDEQLDQLALALYEDAVDSVDDGNISAVNGLEFEHLKAQLEKHPGLIDELSFSLERFLLPSTVPRVRKSRWSASVFW…
113	METAZOA	DAPPU	NOX5	E9GYH0	UniProtKB	4 EFs	MAKFASLDKVDSAFGIQIAEINANEPKETRKVAWFVQAQQRQQALTGLQSLCKQRNEENTETFSADSFCRLFSQDNVLHLLFRLFDHHSRGKLVHSDFIGDLKEKLRPKTDFIDLLDTLWYIFVKEDDIDFEIFCRIFKSKGVLGKLFALIDTDKAGAGQVSVNQVMAVITEYTSERRNLHILYPGRAEELFRSTVTNGNREMSFEDFKKLIPSKNKFFAERIFRIFNKDGSKNLSIAEFREGLEQFCGQSEEDKVRCLFQIYDENGDGLIKLCELKSVLKACIEENGMKFSEKQVEELAEALYDDARDRSDTSRHSTRNGLTYDELKAQMSKHPGLLENLSISLDRFLLPSPEKKTQRQPIFKPMVSYVKNNVPFVIFVLAYAIVNLGLFISRAIQYK…
114	METAZOA	DAPPU	NOX5	E9GYG9	UniProtKB	4 EFs	MADADPLKVGSTHPNEKALLTKSPAPSYDAMEVAEALYPALQLEDSGKTNWLSQAQQRTQALASLESLCNSYCAKEHKSAFSPDSFCQLFSQESVLQALFSLFDHQSKGQLVLSDFIESLKEKLGAEGTEFVDLLDTLWYVFTNETDADFETFCRIFKSKGVLIKLYALIDKNKADQVSVNQVTAFFTECTSQNEHRGSDICDPRRAEALFRSIAKDDSQMLEFEDFKKLIPSKNPFFAKRVFCIFDKSGSDSISLAEFREGMQQFCGKSDEDKVRCLFQIYDENGDGMIKLSELKAVLKACVEENGMKFSEMQLDELTTALYDDARDSSDDVNRASAKGLSFEELKTQMTKHPGLLENLSISLDRLLQPNAEKKIQSQSVFQSFSSYAKNNVPFIIFV…
115	METAZOA	PEDHC	NOX5	E0VQY4	UniProtKB	3 EFs	MEFVASLSNARTRTGLDKESLKGLEKIFCETVGNEKEIRREDFNKILLSKNPFFTDRVFEIFDKDNSGTISLQEFIDSMYQFAGKSPDDKIRFLFKVYDLDGDGLIQHKELQHVMRACMEENGMKFSEEQIDDLTMAMFEDADPNNRGAITYEALKNQLEKHGGLLENLTISIDRWLVPAKPKVQPTSFMGKIKKIMPHQFTIPYMKNNYVFIIFVAGFALLNTILFISRSIQYRNSNGYVIVARACGQCLNFNCMFILVLMLRQCITFLRTRGFSTFLPLDQHIYLHKLTGVLIFLYSVVHTLMHLINFSTVVQYDPVINAQNFTLTEWLLTSKPGLFGLVGGAANPTGVALMIILFIMFICSQKFVRRGGCFEVFYWTHLLYIPFWILLIFHGPNFW…
116	METAZOA	DROME	NOX5	A8DWJ8	UniProtKB	5 Efs	MNADQESNNHRGSVSSSRSLEIPATPSRSPKKVSFSDELPQSQTPAQQPINQQSAPTVVSHVLQQAAQYLERLHGARDSAEEKTEEVQPERADIRDSSDTSEAAVLDLDALDASADEPAANAGPIVASSPSILIGSVNRQEAIGSANGNGNANPNQRQSNLYMERYNLNLDKNCSSMELEARREKQRWLLISECSALFDEGEGKHTREAFRKLFLDEEFQQKLFQLFDLERNGYLLQDRWIEHLKGRLTDDRQMDFAEQIESVAYVICGENKRVSFKNFRDIWHTRGILDKLYRLIELDGSNLVSTNQVMEFISHLTNSRPRTGFDKSSLARLEQLFRTTVGNEQEIRREEFQKIVTSKNPFFTERVFQIFDKDNSGSISLQEFIDAIHQFSGQSADDK…
117	METAZOA	ANOGA	NOX5	Q7PNG0	UniProtKB	4 EFs	IDFAEQLESVAYVLCGDGTVTYDKFCQIWHAKGILDKLYRLIDVDCTNLISTNQIMEFISNLTNSRPRTGFDKSSLERLEQLFIKTVGNEKEIRREEFKKIVTSKNPFFTERVFQIFDKDNSGSISLQEFIDAIHQFAGQSPEDKIKFLFKVYDLDGDGLIQHRELQHVMRACMEENGMRFSEDQIEDLTMAMFEDADKYNRGAITYEALKNQLEKHGGLLENLSISIDRWLVPLPQEDTKKKRKKKPLPHQLTAPYIKNNYVYLSFLTVFTLINVGLFVSRAIQYRNSNGFVIMARACGQCLNFNCAFILVLMLRQCITFLRTRGFTAFLPLDQHIYLHKLTGVLVAIFSLVHTIMHLFNFTTIVVYDPVLNANNYTTAEWLFTARPGLFGLIGGCAN…
118	METAZOA	AEDAE	NOX5	Q17JM4	UniProtKB	- ?	IEDLTMAMFEDADKFNRGAITYEALKSQLEKHGGLLENLSISIDRWLVPLPQEDTTRKKHKKKPLPHQLTAPYIKNNYVYLSFLSVFILINVGLFISRAIQYRKSNGFVILARACGQCLNFNCAFILVLMLRQCITFLRTRGFTAFLPLDQHIYLHKLTGVLVAAFSLLHTIMHLFNFTTIVVNDPVVNAKNFTTAEWLFTSRPGLFGLVGGCANPTGFALFFILLVMFICSQPFVRRGGSFEVFYWTHLLYVPFWILVLFHGPNFWKWFIVPGFIYVVERTVRLVWMRTEHGKTYISSGLLLPSKVTHLVIKRPFHFCFRPGDYVFVNIPAIAKYEWHPFTLSSAPEQEDYIWLHIRGVGEWTNRLHSFFEREQERLHSGEIPAVIAGCSTEPSSSSS…
119	METAZOA	CHICK	NOX5	F1NC63	UniProtKB	3 EFs	QSTGGQIAMLGSAGCAPGTMGTAEDAAWLRWVTERFQSIAGHDEEIGLEEFKAALQVKESFFAERFFALFDVDGSGTISLAELHGALALLLRGTAADKLRFLFQVYDVDEFSPVPPSQNAAEGAAASLRVGRAVPAGRSSGSIDAAELLLVLRACLRESAISLPPQRLHDMARVLLEAADQDGNGSITFQELQQQLEAVPGLMESLTISAASWLKPPAPTRHSRRPRCPTSRSWHNHRGQLAFLGGYVSLNLLLFTLAALRHFGGSGWVAAARGCGQCLNFNCAFIAVPMLRRCLTRLRATPAGRALPLEHCVALHQLVGSAVLALAVLHAGAHVANYGRLAQDGHGALSEFLLVARPGGGGFGGTAPQTGLALQLLLFAMLAFSSPCVRRGGHFELFY…
120	METAZOA	ANOCA	NOX5	ENSACAT00000001763	Ensembl	1 EF ?	MNVDDDAKWLEWVAQQFESIAGKDKEIDLEEFKTALNVKESFFAERFFALFDSDGSGTISLDELLEALKLLIHGSEADKLRFLFHVYDVDDSHCWWLLVCACFHWGSWAVCAVTQSPQYVFIYVQYLYSALLTPKETEGGSQNSHIRQTFNAIYTLRDSNYNITLLRIELLFLSNLLYNMMFCFSLLSNIFAYPTLSRPISLCSLYMYKTYSQILSILYLSIPPPVIFASPIYSYPDISLYIDICRELQTYDISYIKVVMLRRCLTWLRATWAAKVLPLDQSVLLHRLIGCSVAALSVLHTGAHVANFVRLSQTNDIFYLWEYLFTTRTGIGWVYGTASVTGLALQLLIGLMSVCSSTFVRKSGHFEVFYWTHLSYVFIWTLLIIHGPNFWKWFVVPGF…
121	METAZOA	ORYLA	NOX5	ENSORLT00000017663	Ensembl	3 EFs	KHSQGSNVVLVSSGCSGVSCIMSVDEDARWLEWVTKQFESIAGDDKEINLCEFKTALKVKESFFAERFFALFDSDGSGSISLDELLKALDLLIHGTETDKLRFLFQVYDVDACFMMKVTGSGSIDPDELRTVLKSCLSESAISLPEEKLDDLTLVLFESADTDNSGSITFEELKEELENFPEVMENLTISAANWLKPPDLDQNKHQTPRYLTRAYWQNNSRKLLFLFGYGVLNLLLFVVAMLRHSDGGVWLMVARGCGQCLNFNCTFIVVLMLRRCLTWLRATWVVRVLPLDQNILLHQIVGYAIFCFSLGHAIAHVVNFDLTSTNLSQHSEFLLWEYLLTTRPMIGWVKGTASLTGVVLLLLICLMVLCSSTFVRRSGHFEVFYWSHLSYIWVLILLI…
122	METAZOA	DANRE	NOX5	E7F9M1	UniProtKB	3 EFs	MSLDDDTRWLEWVTKQFESIAGEDKEIDLDEFKTALKVKESFFAERFFALFDSDGSSSISLDELLKALDLLIHGTETDKLRFLFQVYDVDVVWTNGRTDGKLDKWTDGWIDEWTDGSMFSGCSGSIDPDELRTVLKSCLRESAISLPEEKLDDLTLALFESADKDNSGSITFEELKAELETFPEVMENLTISAANWLKPPDLEQNKRKTPRYLTRAYWHNNSRKLFFLCLYGLLNTFLFIMAMLKHADGGLWIMLARGCGQCLNLNCTFVMVLMLRRCLTWLRATWVVRVLPLDQNILLHQIVGYAILIFSVGHTGAHIMNFARLSQNDGAYQLWEYLFTIRPGIGWVNGTASITGVVIQILIGLMVVCSSTFVRRSGHFEVFYWSHLSYIWVSALLVV…
123	METAZOA	XENTR	NOX5	F6Y711	UniProtKB	3 EFs	TMSTEDDSKWLEWVTKQFENIAGDDKEIDLEEFKTALKVKESFFAERFFALFDSDGSGSISLDELLKALNLLIHGNETDKLRFLFQVYDVDGNSRTDLVLVSTNRICFGMIHWSLNSSLKDKRSGSIDPSELRTVLKSCLRESAISLPEEKLDDLTLVLFESADKDHSGSITFQELKEELERFPEVMENLTISAANWLKPPAVQNKSHTPRYLTRTYWHNNRSKLLFMCCYWCLNVLLFGLAAVNHASLGGWIMVAKGCGQCLNFNCTFIVVMMLRRCLTWLRTTCVVRFLPLDQNVVLHELIGYVIFVLTVIHTAAHVTNFRINLTEKTGAYTFWEYLLTIRPGIGWISGTASITGILLQLLICLMLLFSNTFVRKGGYFEVFYWTHLSYIWIWILLF…
124	METAZOA	HUMAN	NOX5	Q96PH1	UniProtKB	3 EFs	MNTSGDPAQTGPEGCRGTMSAEEDARWLRWVTQQFKTIAGEDGEISLQEFKAALHVKESFFAERFFALFDSDRSGTITLQELQEALTLLIHGSPMDKLKFLFQVYDIDVCARQGASAGTEWGAGAGPHWASSPLGTGSGSIDPDELRTVLQSCLRESAISLPDEKLDQLTLALFESADADGNGAITFEELRDELQRFPGVMENLTISAAHWLTAPAPRPRPRRPRQLTRAYWHNHRSQLFCLATYAGLHVLLFGLAASAHRDLGASVMVAKGCGQCLNFDCSFIAVLMLRRCLTWLRATWLAQVLPLDQNIQFHQLMGYVVVGLSLVHTVAHTVNFVLQAQAEASPFQFWELLLTTRPGIGWVHGSASPTGVALLLLLLLMFICSSSCIRRSGHFEVFY…
125	FUNGI	PODAN	EFnox	B2AAS7	UniProtKB	1 EF	MASNVAPWDDVKYLTDDEINFFLDDLDHNNDGLIDYSEVEQKLDKVHEEIAPKALPHHLHHDGREDLDRHAFLRAIIKSDKNRIPRAEFAETVKSWKIPSMKQDQANDSEQKDYMRKMGIWRRMKSYWAVHGPEIAFIGLVVAMQLAFGVWQFVKYLTGEYYTRGFGWGVVLAKTCAGALYPTFFFLILSMSRYFSTFLRRSYYISRFINWDLSQEFHIRISCVALVLASLHAIGHLGGSFVWGSRKENEDAVAILLGPDAVPRPYINYVKSLPGFTGLTALGLFYLLSLLSTPPVRKWNYEVFQMGHLLMYPIIGLLMAHGTAGLLQWPMFGYWLAFPTLLVLTERIVRLLVGFHKISAALQVLDSETVAIRAKIPSERIWKYNAGQYVFLQVPALSF…
126	FUNGI	ASPTN	EFnox	Q0CBV1	UniProtKB	1 EF	MDQDQYLSREEINQFLDDLDTNGDGKIDYEELEHKLDEVYNELAPVPKRHHLHHDSKRDDARHQFLHRIIGPHQRWISRQDLTQRIQEWKIPSLQTEAKNDQDEDVYVHSLSAWRRVRAYWSVHGPRILFLVFVVAMQLAFGIWQLVKYLTTTPYRQAFGWGAVLAKTCAGALYPTFFFLLLSMSRYFSTFLRRFYYISRFVDWDLSHSFHVKMSIVAQFLASLHAIGHLAGTFRYGSSADRQEHVASILGPDSVPGSYRAYVATLPGVTGVACLGLFWILALLSMPAVRRRSYELFQLGHLLMFPMIALLIAHGTAGLLQWPMFGYWLAFPTLLILVERAVRVALGFHRIPATLRAIDGDTVEIRATIPSERIWKYEAGQYIFLQVPRLSLFQWHPFT…
127	RHODOPHYTA	CYAME	rbohx	CMR353C	Cyanidioschyzon merolae Genome Project	4 TMs	MQRRAAVDAQECHDTRFSPNSGGAFGRAPNLAAAAAIQSTPRHRRLSHVRIALVPRSFCFLDEVWMKPSLPPVPLGACAITTMRPRNRIRAQLDLWNERVGESGLFFSLLVAYWCSQAWFFVYGVKYALSLALPSDWSRYMLIFGRGFGYVATFNALLLPITVNRTLTNILYRLPLYDIFSVARWLPDLHAIIARWFTIAGWIHGILLSVAYGVGTLPFRGGFLPFSNTIPTTMVFVTGCALMAFLLAIVLLSLGSVRRRVYRVFWASHVPLAILTYAALVFHGLRGGRLWSVYFFGLPVVLYILDRLYHSFAAAFTPHRVLSVELSHKNSNVVRLVLERRGRKFVAGQYFKLAWKFHVCSHLAVAGEWHPFTVASSPLLDKDRIIFFIAATGKWTNAL…
128	RHODOPHYTA	CYAME	noxx	CMG089C	Cyanidioschyzon merolae Genome Project	4 TMs	MNKAKQNESNLDPSLTERTQIWNIHLVENGLWYSIVLLFFCAMSWFFAYGVRYVIVDLRPSGILRYAGSIARGMGFACTFCSLVLPLTINRTLATVLYRTPLYDLLCVERWIPDMHTIVGTSLAATGWIHGIAQIVNYAASVFVFRGGLFTGPAALPATMLFVTGVVLMVLLVPLLGFGVETVRRKWFRLFWWTHRPIAVLVYICLVFHGLRGGRPWTVYFFAGPVFLYIIDRLYQLSRATVTPRRILVLSLAQANSNIVKLSVERRNAVYLPGQYFKIMIIDTRKGCGMPADAWHPFTAASAPSCDSDRITFYIAAVGKWTRRLHSLAEAAVAEAATTTADGLDLAPERICMTTIEAYRVLLAGPYGAPAQSHLHFPYQLLIGSGVGATPMVSILREI…
129	STRAMENOPILES	PHATC	EFx	B7G984	UniProtKB	4 TMs	MEHICFARPVAEGPPAGRHHPVSRWAKSEAFFFNQGANIAFLSLMATLNILMMVWGAYDVTGSRLNTSSDLLRITLPIARAGGRVVTWNASLIFLSGSKYLWTILRQSPLNLGFPIDNIMPYYHKIFAWTMIFMGCVVHTIPQIINYATQELRIQGGPIWLGSDGLATKQLLATGTFLFLVFVSFFVSTLQRVRRTAWGFRLFWITHVACITCVLPLLIIHGTINGKPILFYMASLPMGIYIIDLFLRRFMIKTVKARVVTVEAFGGDKRGDAEKVVRLVLRSWNFKYRPGQYAEIQIPELSKHEWHPFSISSAPSNENTVSFYIKAMGRWTNGLYDLVQRYQSNDKEQKLPQHVTVKLRGPFGAPSQDYRKYRHLVVIGSGIGVTPLLSLWEYLVRAN…
130	STRAMENOPILES	PHATC	EFx	B7FXR1	UniProtKB	4 TMs	MVTVKASSRPTTSSPADHHHVSRWAKSEAFFFNQGANLAFLGLMLALNILMLVWGTYEFTGTRFVTDSDILRVTLPIARAGGRVVTWNAALIFLSGSKYLWTWLRQSPLHLGFPIDNVMPYYHKMIAWTIIFMGCVVHTIPQVINYATKELRIEGGPIWLWGDGLATKQLLVTGIFLFWIFAGFFMTTLERVRRTTWGFRLFWVAHMISITCVLPLLIIHGTIRGKPILMYTASLPIAIYIVDSFMRRMMYKTVQAGVVRFQAFGGEGQGGGEKVVELILRSSAYKYRPGQYAEIQIPELSRYEWHPFTIASAPNSDNTVSFCIKALGRWTNGLFDLADTFQGGDVEEPKAPLSMTVNLRGPFGAPAQNYLNYRHLVVIGSGIGVTPLLSVWAYLVRAT…
131	RHODOPHYTA	PORYE	rbohx	Q2F9N3	UniProtKB	4 TMs	MGDDKPPPPKSRVSRVESYLSTNGFVLTFLGLYILANVILFFFAATPERRLWPVGHYRRNLTPVARGAGNLINFNSAVILLVSARKFMSWLRNTPLNMVVPFDKAMPAFHMLVGRVFLAASVVHVGFHLPVYVVSKPWGPGYNGFTQLFITGSMLVALFAILFVTSVRVNRSKRYELFWYSHAICASLGFVLLMIHGLHYGVYWTYRWAAGPMAVYIIDRLMRRVEQKEVRMEVSRDVGAIKGNSMLCLRLPRSFTYEPGQYAEVKVPAISSVQWHPFTIASAPHEPELVFYIKKSGDWTTNLHAMFASTDPTQVEIKVRGPYGSPAQHVGQFENVVLIGGGVGSTPFASVVKSAHNWMAASSTRGPEMSPSSSFNAAAGQVSVPAATARDATTVPASA…
132	RHODOPHYTA	CHOCR	rbohx	Q2FA46	UniProtKB	4 TMs	MIPRSKPDVARPSARIEAYLSTHAFKVLFFAFYGAAVTLMFAWGFKAEFTFEDNFDMPHFNTVRWFIGIARGMGYTLNLNTAFVILLASRLLFTKLRDSPLQLVLPFDAAFPALHIVVGYTIFFAVLVHGSFHFVWLITWDAWTWGLWSFNMSVITGFLLAIVFGTMLVLARPSVRKNNFRLFYAVHIIGATLFFGLLIIHGMFRQVPYTYKWVIPPLILYAIDRFLRRRKVSAVELFLSAENAVLKDGDILELRVPKAFSYQAGQYAEVQVPFINREWHPFTIASAPQDKTMCFYIKALGDWTKELRGAFQARVDGAVTDSLQVNIRGPYGAPAQHVGLYERVVLISGGIGSTPFTSICKDLHHRKVKENATSATGFEPSTSTLLKRIESRVSTAIST…
133	PLANTAE	OSTLU	rbohx	A4S8V1	UniProtKB	4 TMs	MKYTLTIYEQRKMLFLAVAHAMATMVVWSHFFLVKYRATAKVPRGANLYWWKRLTPPFEFGAMHAILFQMALLPLTMARQSVAALSTTSFGRKFVPLHKVVAMHIHLGYVMVSFVFASTILFFVFFGQGCAQQKSGKEPTPGGQHTFCHKMTSEIMATGLAIMGCLLLVAVTSYARNRIKYEIFYYVHHFVFIMFALAIAHTLDDKARRGQVRSQNFKWFSASLVWYLTDRLQASFNIRDCDVVECVALGDDEPESRKVVHLRIVRPETFIFRPGQYVFINDRNIDYTWHPYSIASSPHEDTIDFYIEVMSTSRVDGANSWTNKLWRDARDGFVSKMRINGPYGTGFNDIDDKTEIVAIGAGTGIVPMLSLAKAKVNEFVRMNAQARLSDLAARDAKNR…
134	PLANTAE	MICPC	rbohx	C1MJM1	UniProtKB	4 TMs	MGWVNDATNKYGKRANNVTVVVDRHLRLRHAMKHASQLVSAQAAYLGNVFKLTSSYDGSKNHWGTWFLAWLYSERLLCFFGLLHFVATMAVWFHFGYIKFRAVEAIVPNGANLYWWKRLVPPLEFGAMHAILLQMALLPLTMCRYTLTKASENSTLASIIPFKRMTRMHIHLGYCMIGFVAASTVLFFIFFGQGCADQHAGDEPLSASGEKTFCTKMHGEIMLTGYGIFAALFLVGVTSYLRNRIKYEYFYAMHHFVFVMFALAIAHTIDDLNRRGKARSQTFIWFSASLTWYVADRVYMWTQIQQCPVVEWRALGGDHQIARAPATSSDDKKQKKNKKNEPANDATNSEPSDALKKRLAENKVLILRLRRPPDFDFQPGQFAYLHVPSIDRTYHPYSI…
135	AMOEBOZOA	ENTHI	clade2	C4M1C2	UniProtKB	- ?	MIRFITGDSVDNVTNPIVQTYPMKVKSIPFTLFTIFSNKYTLYRFLWFNVREYIFTFSLLIFIVLSMIYGIKDMPSWFDNIKSETGSIFFKIGSVFRRPLPILFCLLLLPLPKNNISLISIFGTTFQDILMLHKISGWLFGIFAIIHSCCDIIGCVLGGLKLSSASYKNGILCFGFIVILVLTVFIRRKFYNIFHKIHIICFCCIIPTYIYHIKAFTHDYYYYLFIPLSLYLFDILLRFLHFVFPAKIISKEVTKTGYVILRFKKNIFYNSTQFMDVLIPTISPWSFHPFSIVCSNFTQIMERKLSEHQKDSINNPLLSQENVPITISSPNSESHVTQEEPLIKRTNKRSHCSEICIVVAPFGGWTNKLKEANEETLKKIPMFVLNPVGRPICALGNAR…
136	EUGLENOZOA	TRYB9	clade2	D0A6T6	UniProtKB	6TMs	MDLIPHITRTGYDVSTLVAARKLLFVGAISVCTAVLGLLLWFKAEMFNNVGPHPSNWAGYDALNFIGLFSFGVFSTLGVSLLYVGTSTLACIHGGILGLILMGMLGLVFVVLGGLGAVWGSETMQCLAVFCTGSTASTNRGGRPEAGVAFRSGLGLAAFLSFVPIGVVILFQAARRVFGVDPFWTGHKGRRFVSDRFAPLLRFLFAVAFVSFWAVVSLYMPNSLESFLPVRIARNARMLSSHNYTLCRTEPHTYTCPDLPWSWIRTRNLVMNDEVVLKVYPSNLIFYGYLFVILLTTALIRSFRYGRRFLKRRCPVLRDYTYGEVGFLFLTFSMIVLFFLYWIQGHNFKQRYTDVSNDTVSSERWYRSMGQLAVAFLSLSIFPVSRYSVLHSILGTSWE…
137	EUGLENOZOA	TRYB2	clade2	Q385X4	UniProtKB	6TMs	MDLIPHITRTGYDVSTLVAARKLLFVGAISVCIAVLGLLLWFKAEMFNNVGPHPSNWAGYDALNFIGLFSFGVFSTLGVSLLYVGTSTLACIHGGILGLILMGMLGLVFVVLGGLGAVWGSETMQCLAVFCTGSTASTNRGGRPEAGVAFRSGLGLAAFLSFVPIGVVILFQAARRVFGVDPFWTGHKGRRFVSDRFAPLLRFLFAVAFVSFWAVVSLYMPNSLESFLPVRIARNARMLSSHNYTLCRTEPHTYTCPDLPWSWIRTRNLVINDEVVLKAYPSNLIFYGYLFVILLTTALIRSFRYGRRFLKRRCPVLRDYTYGEVGFLFLTFSMIVLFFLYWIQGHNFKQRYTDISNDTVSSERWYRSMGQLAVAFLSLSIFPVSRYSVLHSILGTSWE…
138	EUGLENOZOA	TRYCC	clade2	Q4D1K3	UniProtKB	6TMs	MKEKQEGHTNQHTRLRRAMSVHTPFLSPPQYPNVPQWGTIGLMAAGVICSGIASMGLSWWHSADYFHHQGSYSRGWVGYDVFTFIGLLLFTVFAPVGVTLLYMGVSALLRVWNNTLGMVAFGLVGAVFTAVGCLGMFWGNETMRCLGIFCVDSTKYVEVPGLRPEAGIGFLSVTGITVFLSLVPMGLVMLLQVALRMTGIDRRWLAPIRQKLCVKRVVVVPFAAGAFVLAACWAIITFYVPNSWEYFSASRIARNAQLHATGNYTLCRTARNNFTCPELPWAWVFTRNWVWSDSVVLKMYPSNIFFFSYLLILLLTVTVIRASRAGRRFLKRRCPLLRCFTLGEASFAFLTLAMLLLFFLYWIQAHNFNMSWTGGSDAGIKASERWARALGQLAVALLS…
139	EUGLENOZOA	TRYCC	clade2	Q4CSR5	UniProtKB	6TMs	MKEKQEGHTNKHTRLRRAMSVHTPFLSPPQYPKDPQWGTIGLMAAGVICSGIASMGLSWWHNADYFHHQGSYSRGWVGYDVFTFIGLLLFTVFAPVGVTLLYMGVSALLRVWNNRPGMVAFGLVGAVFTAVGCLGMFWGKETMQCLGIFCVDSTKYVEVPGLRPEAGIGFLSVTGITVFFSLVPMGLVMLLQVALRMTGLDRRWLAPIRQKLCVKRVVVVPFAAGAFVLAACWAIITFYVPNSWEYFSASRIARNAQLHATGNYTLCRTARNNFTCPELPWAWVFTRNWVSSDSVVLKMYPSNIFFFSYLLILLLTVTVIRASRAGRRFLKWRCPLLRCFTLGEASFAFLTLAMLLLFFLYWIQAHNFNMSWTGGSDAGIKASERWARALGQLAVALLS…
140	EUGLENOZOA	LEIBR	clade2	A4HIA6	UniProtKB	6TMs	MHITPLTLTAQLCYLIGGTVICVFFTIFGYLVWRAQGYYQLTPPGEKRRAGFTPNGIAGITAFFTFAGLAVVLLIETTVFYVRYAFHPSHKGRYWAMHRCAAVIFQAAVGSLYVATGVALLVKWGGNSAQCAFIFCLGIDRYPSLSLTRGENFNILLSVIIFFVLVPAGLVLLCRAFSTVMLQLAERVVRKRGSASEGADAQVFNSTPGQPTGEETSSSGSSGGAKASVATETNPMGKPVSMRPFHAEPRVKQVCRLIGVLIGILVYAIVSFWLPNDSRRFNANYIAAFARNSIARDRRTNSTTVPDMPYAWFRTGQIRCSDDLTLKLFPGNVFFYAYLLATAIIIFVLRQTQRGRYWVQRRIPLCACFTYGEAAFVVATTLLSVMFFIYWLRDHNYKQ…
141	EUGLENOZOA	LEIIN	clade2	A4I5J0	UniProtKB	4TMs	MHRYASVILQAALGILYVATGVTLLVEWGGNPAQCAFIFCLGVDKYPEAPRTRGEDFNVTLSVITFFVLVPAGLVLLYRVFTTVMLQRTAKVVRERDAASVAAGAQASSSASGQSTGEEMPSPGRGRGAIAAVATEANPMAKSERMWPFQARSRVKQVCRLVGVLIGILVCAILSFWLPNDSRRFNSHRIASFARNGISRERRTTNMTVPEMPDAWLRTGQIRFSDDLTLKLFPGNVFFYAYLLTTAIVVLVLRLTQRGRYWVQRRIPLCACFTYGEAAFVAATALLSVMFFIYWLHDHNYKQTWTVTANESAQIEAPERWARGLGQLAILFLSLLLLPVSRQSVVVSVLGVSRDGMLWFHRAVGYAMLAATVGHIVAFYVSYASFGYLMQNLNTVTNR…
142	EUGLENOZOA	LEIDB	clade2	E9BLQ6	UniProtKB	4TMs	MHRYASVILQAALGILYVATGVTLLVEWGGNPAQCAFIFCLGVDKYPEAPRTRGEDFNVTLSVITFFVLVPAGLVLLYRVFTTVMLQRTAKVVRERDAASVAAGAQASSSASGQSTGEETPSPGRGRGAIAAVATEANPMAKSERMWPFQARSRVKQVCRLVGVLIGILVCAILSFWLPNDSRRFNSHRIASFARNGISRERRTTNMTVPEMPDAWLRTGQIRFSDDLTLKLFPGNVFFYAYLLTTAIVVLVLRLTQRGRYWVQRRIPLCACFTYGEAAFVAATALLSVMFFIYWLHDHNYKQTWTVTANESAQIEAPERWARGLGQLAILFLSLLLLPVSRQSVVVSVLGVSRDGMLWFHRAVGYAMLAATVGHIVAFYVSYASFGYLMQNLNTVTNR…
143	EUGLENOZOA	LEIMA	clade2	Q4Q7E3	UniProtKB	6TMs	MHIAPLTLTAQLCYRIGGTVVCVFFTVFGYLVWRTQGYYELTPEGQQRSAGFTPNGIAGVTGFFTFAGLAVVLLIETTLFYVRYAFHPSHKGRYWTMHRYASVILQAALGILYVGTGVTLLVKWSGNSAQCAFIFCLGVDKYPKTPRTRGADFESFLSVIIFFVLVPAGLVLLYRVFTIAMLQWAEKVARECDAASVAADAQASSSASSQSTGEGTSSPGRGGGVVAAVATEANPMAKPVSIRPFQPKSRVKQVCRLVGVLIGILVCAILSFWLPNDSRRWNPNCIASFARNGVSRERRTTNMTVPEMPDAWFRTGQIRFSDDLTLKLFPGNVFFYVYLLMTAIVVLVLRLTQRGRYWVQRRIPLCACFTCGEAAFVAATALLSVMFFIYWLHDHNYKQ…
144	EUGLENOZOA	LEIAM	clade2	F6MIH5	UniProtKB	6TMs	MMHIAPLTLTAQLCYLIGGTVLCVFFTVFGYLVWRTQGYYQLTPEGQRRSAGFTPNGIAGITSVFTFAGLAVVLLIETTLFYVRYAFHPSHKGRYWTMHRYASVILQAALGILYVATGVALLVKWGGNAARCAFMFCLGVDKYPETPLTRGANFNSLLSVIIFFVLVPTGLVLLYRVFTTVMLQRAAKAVRERDAASVAAGARVSSSTSDQSTGEGKTSPERVGDAIAAVATEANPMAKPVSMRPFQAKSRVKQVCRLVGVLIGILVCAILSFWLPNDSRRFNSNSIASFARNSISRERRTTDTTVPEMPDAWFRTGQIRVSDDLTLKLFPGNVFFYAYLLMTAIVVLVLRLTQRGRYWMQRRILLCACFTYGEAAFVTATALLSVMFFIYWLHDHNYK…
145	EUGLENOZOA	LEIMU	clade2	E9B0T5	UniProtKB	6TMs	MHIAPLTLTAQLCYLIGGTVLCVFFTVFGYLVWRTQGYYQLTPEGQRRSAGFTPNGIAGITSFFTFAGLAVVLLIETTLFYVRYAFHPSHKGRYWTMHRYASVILQAALGILYVATGVALLVKWGGNAARCAFMFCLGVDKYPATPLTRGANFSSLLSVIIFFVLVPTGLVLLYRVFTTVMLQRAAKAVRERDAASVAAGARVSSSTSDQSTGEGKTSPERVGDAIAAVATEANPMAKPVSMRPFQAKSRVKQVCRLVGVLIGILVCAILSFWLPNDSRRFNSNSIASFARNSISRERRTTDTTVPEMPDAWFRTGQIRVSDDLTLKLFPGNVFFYAYLLMTAIVVLVLRLTQRGRHWMQRRILLCACFTYGEAAFVAATALLSVMFFIYWLHDHNYKQ…
146	STRAMENOPILES	ECTSI	clade2	D7G5Y8	UniProtKB	2TMs	MGSDGGIRCALTAIRVASYGMLGYCLFYLAMFIGKWYEGTILPGDELELVLDSEDADLDGSADLYIKHSDTSKFIFIGLPIILTAALGGVYEALWKRREIRSTQEHPDSAAAGEEEDSKPGILAFFHSVVHYQYRPLGQYSPWLTVGETTVLTLWLLAMGSQCWQGVLNHGNHFHDIYMVCPDDPTQWCNQFSFESGGPTPNQYRLRMIGIFMGLVCSSHFAIILVPVSRDSKIWSALGVPFERAVLYHAIAGHLAFTSLFFHALLLTAHWVQYEGWSHAVHESIHFDPNTHGGVDTPMGWMAGLCAIPMWATSVNWVRRKYYSLFKLAHWLFIGVFVFSVMHWAPNALYFLGGLTLYIMHVLSRLESWKRWRYWNRWFSSDASKASPTSLVSVATNDN…
147	STRAMENOPILES	ECTSI	clade2	D7G5M5	UniProtKB	2TMs	MGSDGGIGCALTAIRVASYGMLGYCLFYLAMFIGKWYEGTILPDDELEMVLDSEDADLDGSADLYIKHSDTSKFIFIGLPIILTAALGGVYEALWKRREIRSTQEHPDSAAAGEEENKPGILSFLHSVVHYQYRPLGQYSPWLTVGETTVLTLWLLAMGSQCWQGVLNHGNHFHDIYMVCPDDPTQWCNQFSFEPGGPTPNQYRLRMIGIFMGLVCSSHFAIILVPVSRDSKIWSALGVPFERAVLYHAIAGHLAFTSLFFHALLLTAHWVQYKGWSHAVHESIHFDPNTHGGVDTPMGWMAGLCAIPMWATSVNWVRRKYYSLFKLAHWLFIGVFVFSVMHWAPNALYFLGGLTLYIMHVLSRLESWKRWRYWNRWFSSDASKASPTSLVSVATNDNY…
148	STRAMENOPILES	ECTSI	clade2	D8LNK5	UniProtKB	2TMs	MDKWQFDHTCMLLPMGGPTTTGVALVSLRFLASAVLLYSVFYLAMARGTWYREHFFVNDELDYDISSGANMSTSQNQRALFLLLLPVVAAALGGIYQAVWKYREGKATQDGLPASSSSKVQSFLKAYNSIIHFQFRPLGKLSPLSVIAAYFGFAASCHFAVILIPVARDSKLWSAVGIPFERAVLYHVIAGHLAFATMFLHAFLFLSSCVWENGWRHAWEVSTLQANDDYGDVDVPMGWAAGLCALPMWITSVNYVRRRWYSLFKASHWLFIGVFIFGALHWDTNAIYFGGGLALYIMHVMSRLSAWKRWRYWNRWLKPAESPSPTSLLDVHTTENYTRLVLKNPKCDEPARGGSFVYISVPGALGTDEAHAMSVALRGSPPPSSFKTSVAPLSVPQEE…
149	STRAMENOPILES	ECTSI	clade2	D7G4X0	UniProtKB	0TM ?	MITMVWQGVNFKVQEYSEQHTTGTGNSLIILKNVAKYTGFAAAIQFSIVLIPVSRDSKIWSTIGVPVERAVLYHTTLGHLAFVSLFLHGILYMAYYVQKHGWAYAVNSSFHYKGKGVNVPAGFIAGLCALPMWVLSLHFFRREYYRLFKTSHFLFIGVFGAGMVHYDGFVHYLLAGFVLYLVHAVYRLGNWNWWSVLRQCFCKSSARGCGDCALVHLEAGDGYTRLVLRNPSNHSPAKGGTFVYISVPALLGTIEAHPMSVALRGAPPHLWNASLDDGVFTLYIKTMGSWTLALQKQESDNLTVHVDGLYGGAPSLASMKQAGFPKVVLFAGGSGVTSFTALIQDWCEAYSGGEDVPAVHLVWSCRRMSEIELLGEALPSFLAAAAAGAESLFKMSMFC…
150	STRAMENOPILES	9STRA	clade2	F0W6Z4	UniProtKB	2TMs	MEKRKRDGARPNSTDLDNIHNSKDEIFVWISDNLPTETHTNDLVQTDSVYKPSVQYFNTLYRCLFSLIRNFSTGKCFNTLLSLFFGFFFYIPWFWCYQLLSYFIKTVYSPQDTAVDSYIVFFALWVPFVFCGIVFYWQQLTLSPRIERLSIPFLPQIVSNVTTYYQNAPKLQEIFNNRLNSQWDSNDWLMACVMAILHINCHFGNLWIDYQNGKLEKSGLLKCSARAYGSNALYSMILCIALVSRESFLHQILQISAEKSSRYHIWCGTTFVVFVSLHSFLYLALWLHQQELLSKLVPCQNCSIKSQYRTLRNLYGLLALIVLFGIAINSRQFIRRRYFRRFVAIHSMNAILIVLLCLHYRPATFWLAPAGTLYVLYRSISLVRRGTCDVVTCQLLSNS…
151	STRAMENOPILES	PHYIT	X11	D0MV83	UniProtKB	2TMs	MERRRAPLSPPRSPETDPDLDLQLDQDLDDAEFDRLVASRTPPKASKRMRLLQKPQKAAALQMMANARRNCATVFLKVCSAWILFGLLWIRWPIYDRDVFPSLEARIGDKLDVEPFVVSAALVLPFLLAGAIFYWKHDSVGSLANWGQQLKVVQWVKSRPSIGKRFGFDAVDVVLISGFLLLQLNLVVGKLLIDKENGKLAKSGILVRTARAFGMNGLYAMVLSVVLVARQSFLHKFFGLSGERAARYHVLCGQFGFIMLMLHGVLYTLVWYTQGKVEQMLVPCLAESCTPKQRYGSTRNFFGTVAMLPLLIVAASSMEWVRRRFFRRFITLHCLSAGFVVFTALHYYAASFWLVPATILYGIYRTVSAFGRGKANVMSATAMSNKVFQLELRRSTATG…
152	STRAMENOPILES	PHYIT	X8	D0N1K3	UniProtKB	2TMs	MADYNALKTPEVNAGSPRSKPPVQDAAQSPAVHVVRFFIVLGIATFIFGNIATWAPLYELNLVNTMMEWWNGYPDMPAMSEGHSHLLLDTGIGRNITESGHTEMIRPTFLFIFCIFPFIVSVLLIEYLRHINTARRLTSTLIWRFAMLMRRKPKFPVLGVSRFSVGEWIFGVVYVLGGNALCWWYEWDRRVDSATKAGTLNTSKYWNIIGISSAYLCIYNMAFLLLPVTRNSGWMEFFNISYANGVKFHRWIGFMTVITAVVHMLGYWVNWVRLGTWEVNQLPCTSCDFTQDNSGGGYYAWFNVFGFISTLALVLLVPTSFPIIRRKAYEWFYITHWVLFVIAVLFAILHWAQIIWWILPSGCVWFVSRAASSWNAMTPVVVKEFSVIGGGDDELVRIV…
153	STRAMENOPILES	PHYIT	X7	D0MX65	UniProtKB	2TMs	MLVGSIAIYVWGQVMYLSPSIQLSFMNAISPFWSVPLTPPPPGSGLKAYGHYEMLAPTFFVLFTVLPLLASLIFFEFVRDYNVHRHTARRVLAVSALLRRKPPRFKSIPGLQWMKEYCYGELLFIAFLVVGNVVLFVYGWINQRRVLPRPGDPYDFNTVLELSGVVFGYSSVFNLAFVFLPCTRHCAWMEFFNISYANGVKYHRWLGMLSIYTAVLHAIPFYWMWARQGVLAKQALPCFDCQLDYWHIGYPKWFNVFGEISLFFMLVVTYTSHPWVRRNLFEVFYYVHHLYIPAVIFAVLHFNVIVWWLLPTLVLYLSSRAISRWNSLFPVQVLEFSCLPEGLVKIVLARSTTGGFDIGQFVYLNVPAISKLQWHAFTISSSPRTSPTSLTILAKSLGD…
154	STRAMENOPILES	9STRA	clade2	F0W390	UniProtKB	2TMs	MSFVSPSESSFLPLNTDSSRLGPVSEIGKQSLMQPTSFLYATPMSKNHKSWPFVVVFVGSLIVSFGYIFSQLPDYRFKFRYQLFAVMGTKFENGEWVGGHREIAEFVFLFLLIGFPTMVGGVALSYADALPPVPKGVYRTFVRFLKKKVWAQYFTATYSEIFWIIIFCAMNAIWFAANYADKVKKVEETGETIDSKARWQMLGYVLGFNAVLCFSVLIIPATRNCFWMISMGVDYSHGIKYHRWIGAITIFMVLCHALPYYKQWLAAGTFMKSSFPCFDCEVEESKHRMQNFSGQIALLCCLIIGVTSLPYVRRTYYSFFYYAHHLAIVVVICGILHFSSFVMWMYPAVCLYAIHRILALSQSRVAAEVVEMEAVPGEVTRLVFRRSPGKAGHYHAGQF…
155	STRAMENOPILES	PHYIT	X10	D0MZQ4	UniProtKB	2TMs	MVNFSMDSNVLDSPADSLDLRQPPSGYTANGDSSRGESKFFALSMSGTNMAGKPSQLATPFVYGTPVDKTYKTWPFLTVGLCAAMVVFGIIYHELPEYRLGFRYQLYVLFGSTVENAKWVGGHREIVEFVVNYMLIGLPFMIGGMALALGDALPPVPTGAHRTVMRFLKRKIYVGTINISYAESICTLVFLGLNAIWFSAVFSRNYDALVEADSTDSASVFRLVGQVLGFNAILCFSLLIIPATRNSFWMISMGIDYSHAIKYHRWIGFFTVTMVALHAIPYYYAWFKSGTFLESAFPCMDCDYGTVGKGRLQNFCGQLALLCCIIIGVTSLSPIRRKYYDVFYYCHHLFILVLFFSALHFSQFVIWMYPAVCLYVMHRILARSQSRMPCEVVDLEAIP…
156	STRAMENOPILES	PHATC	clade2	B7FYY1	UniProtKB	1TM, 1 Zinc, 4TMs	MTTLTVTVSPVSSSSAAALLEPTQPDRSVVELASIVFRRLQQRNNDADEATVERGRTVLTVLYLIVLGLCCITPVIYYCRIYWEERQNVHLREASRRILSAHTQAQRDETRAARRKLLDERRARILHLLSPVRMVLRDEHFPHLQDKNFSETHSRNGETAAITTNEGDEADAAVLPSDVEMGGEMRPLEGHELSTPINQQDEEAPAPATIPVVMRRASKEVSKFNSDSSEFMYGEDYGEDDESRLVRIPQPGIFWKNKSPQPSTESRLAPALCTICLSSYKVGDDIVWSSNESCEHAYHAVCMERWLLKQREGPLCPCCRRDFIVDPYDVEEVDGADTPNDPENPHAPRSASQTLSNGDGEDGGSNQGTDSEGQRGRRPGRRRPRSILTWNWDNQDAWF…
157	PLANTAE	CHLRE	clade2	A2I2U7	UniProtKB	2TMs	MGPTPSWAARGRAAVALSASLFFQLLVLAGCATFAFFMFVTPTRWYLVREAEFIAWRNSLILPYTFINGTTGRTTPLLSGTISWLVIWQWTTTLAAALGAAGLLWVASLNSASSPTPNKSSSSKRPQACWSLGRAIKRALTRARRVLHHPLPPRGMWRTLFGPGGLSVLDMFLILFWFAIHAMWMYEMTMRVLDNRRANPPPPRPRSPPPASAARPLPAASTSSSTNASASSGTASSPRPAARLLLGATHSRTLLQSQSQSQSAYPPPPKSANSTKAAAPPPPTVRRLKPLPEVVQDSVAKYSGWVGRLDLLLLFFPLPRCNFLHWLLGSDFPTLVKYHRWLGHGTMLINSIHGIVYMGMWANAGTLTTMLNWGMGAGVNRLAGLISLCGGWLLWITCI…
158	PLANTAE	PHYPA	clade2	A9SL39	UniProtKB	2TMs	MGGLVPSALKALLLVILWGLFLFWVVEWFLYPTDRWTSWKADAIEETNSKFLELNGPFFLMWSFPVILFALFALLYLEVDQRLKAKKESSCTDVPKWKRVWLRLRTQPILVKSLLGVLTGVDLLVISFVVFATMWIFVKPLIPMLEEVDRNTMKPGIDRWMIKVGRVGTWTGRAWYLPMALLFIPVSRNSPFLRLVNLPYEHAVRLHRWLGHFSLVILLLHSITFSLHIYYTGGGSVKGIFEWKTYGVSNWAGVLSMLAGIVMWVTSLGPIRQPFFDVFYVTHHMYILVFAFGVWHVGDFSSFYFLAGVLLFFIDRFVRMVQSQSPVSILSARTLSSGVIELKFPRSQELKYNALGFIFINVPEISKFQWHPFSTTSSSLQDNGQITVCIKPAGAWTRN…
159	PLANTAE	PHYPA	FROx	A9SQS6	UniProtKB	0TM ?	MVVRSPLGILTGIDLLGIGLVLFVVVSAKNFSLPVLIGTRRSTTWQAKLDKSGELFGKVIPFAMTLLFLPVTRGSPILRLIHVPSEHAVRYHRWLGHLTMILITTHGVIYSIYYHSRHETHMVMDWKYSTEGISNFPGVIGATAGVIMWVTALAPVRSRFFNFFYGTHQLYIVLFVFYAWHVGKGNMGKCIGGIFLFFIDRFLRFVQSQKRITGVTAQVLPSGVVELKIPIQQGFEYNALSFMYINVPGISRLEWHPFSSASSSLNISDTISICIKPLGDWTYSLHSAILDNLASLSMDPKLECPFALKLYTEGPYGHESDYFLRYKHLLLVAGGTGITPFLAILTDLLKRHQLKQEKLPLSVRVIWSVRLIPTTSSQNLFMVAMILASVAGFVLMSGL…
160	PLANTAE	PHYPA	clade2	A9S7N1	UniProtKB	2TMs	MYSQQGTGASFSSAPDSICHGKAPHGVFGAGVEKTSVVSYHGESTVPLPVRIGKVLLWAASWTVTVWWFTLWFRMPSTEGRAFRKTVQDELNYSTFWSKAATNYTMYAAPVIALAIFALLFLELEERYPERRCPSAKQPMLVRLYRAIWTQPILVKTPIGVVTIIDIVIIGMVLVCTCWIWGRLTVRQFAAIDAAKPKKGVPKWALKWDKLSDTLGKALPFTIGCLFMPVARGSPILRLIDVPFEQAVKYHRWMGYLTVLLVVVHGATYGVYAGAIHKIELYLESNRAVIPSIQNDLFMCVVPVILRSAWIICWQLIEWPYYGTSNLAGTISCVAAMIMGATSIPYFRSRHFNTFFSMHQLYIVFFAFYVFHVDFSEVGGAFGPIFLFFIDRFLRMVQS…
161	PLANTAE	PHYPA	clade2	A9RKK9	UniProtKB	1TM	MFVLYSMPVIVLTIIATAYLAIKQQYPSDLRASWFRRFCRLLWTRPLVVNEFLGVLNGFDLLVILSTIFVVLWMVLNELLPQLRSLHGNPMAGLLKWKPIGVVLGRVAVLPISLLLIPVSRSSPILRAIDIPFEQAVKYHIWLGHLTMAMLLGHVSIFIGIFAYKHHMVKLVTWPPTGVSYLAGLIAFVAGSLMWITALPLIRRRFFNAFYYTHQLYILFFAFLVYHVGVTTAGYYIGGVFLYLLDRFFRVHQSRKKMLISSAKILSNDVVELKIPKLPSMEHSALSFIFINIPSISPLEWHPFSVASSPLDETAITLYVKPFGITSWTQHLHTLVTRSTKKNGSGCPFAQKFSMEGPYGHESNFFLRYKTLLLVAGGIGITPFLAMISDILHRYEAAH…
162	PLANTAE	ARATH	FRO5	Q9FLW2	UniProtKB	2TMs	MGNMRSLVKMLMVVLFLGWIFVWIMISTNRFQNIWTPKLAKYLKTTYFGPQGMNLVLLTVPMMFIAVLSCVYLHTQKQPSQTQSLYKCREWKVKGRMGRVMMVMNPLGIVTATELTFSLLFLALLVWALSNYLYLSYHVHLHNHDNANDMCRWQAKFRAFGLRIGYVGHYCWAFLFFPVTRASTILPLVGLTSESSIKYHIWLGHVSNFCFLVHTVVFLIYWAMVNKLMETFAWNATYVPNLAGTIAMVIGIAIWVTSLPSFRRKKFEIFFYTHHLYGLYIVFYAIHVGDSWFCMILPNIFLFFIDRYLRFLQSTKRSRLVSAKILPSDNLELTFAKTSGLHYTPTSILFLHVPSISKLQWHPFTITSSSNLEKDTLSVVIRKQGSWTQKLYTHLSSSI…
163	PLANTAE	ARATH	FRO4	Q8W110	UniProtKB	2TMs	MGNMRSLVKTLMVVLFLGWILVWIMISTNLFKSKWTPKLSKYLNTTYFGPQGTNLVLLTVPMMFIAVLSCVYLHIQKKPTQPQREWKLKRIMGRVIMVMNPLGIVTATELTFSLLFVALLAWSLYNYLYLSYHVHLHNDDNAKIWQAKFRAFGLRIGYVGNICWAFLFFPVTRASTILPLVGLTSESSIKYHIWLGHVSNFCFLVHTVVFLIYWAMINKLMETFAWNPTYVPNLAGTIAMVIGIAMWVTSLPSFRRKKFEIFFYTHHLYGLYIVFYVIHVGDSWFCMILPNIFLFFIDRYLRFLQSTKRSRLVSARILPSDNLELTFSKTPGLHYTPTSILFLHVPSISKIQWHPFTITSSSNLEKDTLSVVIRRQGSWTQKLYTHLSSSIDSLEVSTE…
164	PLANTAE	ARATH	FRO2	P92949	UniProtKB	2TMs	MEIEKSNNGGSNPSAGEEFKDMIKGVTKFLMMVIFLGTIMLWIMMPTLTYRTKWLPHLRIKFGTSTYFGATGTTLFMYMFPMMVVACLGCVYLHFKNRKSPHHIDRETKGGVWSKLRKPMLVKGPLGIVSVTEITFLAMFVALLLWCFITYLRNSFATITPKSAAAHDESLWQAKLESAALRLGLIGNICLAFLFLPVARGSSLLPAMGLTSESSIKYHIWLGHMVMALFTVHGLCYIIYWASMHEISQMIMWDTKGVSNLAGEIALAAGLVMWATTYPKIRRRFFEVFFYTHYLYIVFMLFFVLHVGISFSFIALPGFYIFLVDRFLRFLQSRENVRLLAARILPSDTMELTFSKNSKLVYSPTSIMFVNIPSISKLQWHPFTITSSSKLEPEKLSIV…
165	PLANTAE	ARATH	FRO3	F4I4K7	UniProtKB	2TMs	MAARGRLVVARGNRSFSSIIRKYSLKRETNKKVIKNVIKLLTMVILMGTVVIWIMMPTSTYKKIWLKSMRAKLGKSIYFGKPGVNLLVYMFPMILLASLGSIYLHLKKQTRVNQFNSRMDRKKIDKFGALKRPMLVKAGLGIVTVTEVMFLMMFMALLLWSLANYFYHTFVTITPQSLPTDGDNLWQARLDSIAVRLGLTGNICLGFLFYPVARGSSLLAAVGLTSESSTKYHIWLGNLVMTLFTSHGLCYCIYWISTNQVSQMLEWDRTGISHLAGEIALVAGLLMWATTFPAIRRRFFEVFFYTHYLYMVFMLFFVFHVGISYALISFPGFYIFMVDRFLRFLQSRNNVKLVSARVLPCETVELNFSKNPMLMYSPTSILFVNIPSISKLQWHPFTI…
166	PLANTAE	ARATH	FRO1	Q9LMM2	UniProtKB	2TMs	MGVGEMNKEVIDKVIKFLMMVILMGTIVIWIMMPTSTYKEIWLTSMRAKLGKSIYYGRPGVNLLVYMFPMILLAFLGCIYLHLKKSTTVNQFNSGVEKKRAKFGALRRPMLVNGPLGIVTVTEVMFLTMFMALLLWSLANYMYRTFVNVTSESAATDGNNLWQARLDLIAVRIGIVGNICLAFLFYPVARGSSLLAAVGLTSESSIKYHIWLGHLVMIIFTSHGLCYFIYWISKNQLVSKMLEWDRTAVSNLAGEIALVAGLMMWVTTYPKIRRRLFEVFFYSHYLYIVFMLFFVFHVGISHALIPLPGFYIFLVDRFLRFLQSRNNVKLVSARVLPCDTVELNFSKNPMLMYSPTSTMFVNIPSISKLQWHPFTIISSSKLEPETLSVMIKSQGKWST…
167	PLANTAE	ARATH	FRO8	Q8VY13	UniProtKB	2TMs	MAKVLTLLVLRLLMNLLLIGWISLWIIKPTTIWIQSWRQAEDTARHTFFGYYGLNFAVFSFPPIALSIVGLIYLSLLPQHHHPTRGGRGAAITVSRPAIINSFIGIVSCFEILALLLFLLFLAWNFYARVSNDFKKLMPVKTMNLNLWQLKYYRVATRFGLLAEACLSLLLFPVLRGLSMFRLLNIEFAASVKYHVWFGTGLIFFSLVHGGSTLFIWTITHHIEEEIWKWQRTGRVYVAGLISLVTGLLMWITSLPQIRRKNFEVFYYTHHLYIVFLVAFLFHAGDRHFYWVLPGMFLFGLDKILRIVQSRSESCILSANLFSCKAIELVLPKDPMLNYAPSSFIFLNIPLVSRFQWHPFSIISSSSVDKHSLSIMMKCEGDWTNSVYNKIEEAANCEN…
168	PLANTAE	PHYPA	X3	A9U5F8	UniProtKB	2TMs	MICEPQNASIELSVVADRNRKSSKGTMSEADTQSNCNSKYITHDLGWKLTAVKWGLSLAMCLVVGCYGAILAAFPVESFQNIKETIFQKMVDTPFGSKGGGLLVLFASPLLVLTLLAIINLEVSSRMVTFNREKAKGRASLQKHPLFIGGWMGIVSAAEFLWILLFLVMFTWIMGNYLIRDSRHFDVTSLKPVETVWSKKLKRTASHLGFFGLICLNFLFLPVSRGSVLLRALDIPFEHAVKYHIWLGYFMMTCFTLHGHFYIIAWYSEDSLSKIFNWAPHKVANFAGVIALLAGITMWVTSISWVRKRYFETFFWVHHLYIVFVFFMAFHVGGVLFNVAFCGIFLFVFDRFLRFCQSRGNVGVLTTKLLACGIFELTLIKPPGIKLHALNYIYLNIPE…
169	PLANTAE	PHYPA	X1	A9S0A4	UniProtKB	2TMs	MATSDGELSAELLPRKELANRTATYERSLATTALRWAIWLSMCVALGIYLAFYVAWPVNSLERIRTVLLFATVEKIGLNGTILIFFGAPFLLLTVFSIASLEVSSHSPVSKKKARGRAPLKAQPVITEGLMGMVSAAELLWIVFFLAMCLWIMANYLVPDFKRAETEKLKPYESVWGNKIKFIGLRLGFIGIVCLNLLFLPVARGSVMLRAIDIPFEHATKYHVWLGHFMMAVFTLHGVFYAVGWYLEGHLIAKLLEWDPHALANLPGVISLMAGIAMWVTSFGWVRNKYFELFFYTHQLYIIFVLFMAFHVSDFISNFAFSGLFLFTFDRFLRFCQSQRSTGIISTKLLPCGTYELVIAKPSGMKYYALSFIFLNVRQISVLQWHPFSVSSSPYDGDD…
170	PLANTAE	ARATH	FRO7	Q3KTM0	UniProtKB	2TMs	MDDHETPLLSKDLSSSSSSSSSSSSVVVSSLKWILKVVMSVIFVTWVVFLMMYPGSLGDQILTNWRAISSNTLFGLTGSMFLIFSGPILVIAILASLYLIISGEETVFTKKKITKFPRFRLWTFPVLVDGPFGVVSAAEFLGIMVFSVFFLWAIYAYTLRNLNVLDYFHVLPNNRSIFLLELTGLRFGMIGLLCMVFLFLPISRGSILLRLIDIPFEHATRYHVWLGHITMTFFSLHGLCYVVGWTIQGQLLELLFEWKATGIAVLPGVISLVAGLLMWVTSLHTVRKNYFELFFYTHQLYIVFVVFLALHVGDYLFSIVAGGIFLFILDRFLRFYQSRRTVDVISAKSLPCGTLELVLSKPPNMRYNALSFIFLQVKELSWLQWHPFSVSSSPLDGNH…
171	PLANTAE	ARATH	FRO6	Q8RWS6	UniProtKB	2TMs	MDDYETPLLSKDSSSSSSVITSSLKWILKVVMSMIFVTWVVFLMMMYPEQLGDDFLTFVSSKTFLGTTGTMFLIFSCPILVISVLASLYLIISGEDKVFTKKKISKFPRFRLWTFPVLVDGPFGVVSAAEFLGIMVFSVFFLWSIYAYTLRNLDLLERFHVLPKNRSILLLEVTGLRLGMIGLLCMVFLFLPISRGSILLRLIDIPFEHATRYHVWLGHITMAFFSLHGLCYVVGWIIQGQLLELIFSWNAIGIAILPGVISLVAGLLMWVTSLHTVRKNYFELFFYTHQLYIVFIVFLALHVGDYMFSIVAGGIFLFILDRFLRFCQSRRTVDVISAKSLPCGTLELVLSKPPNMRYNALSFIFLQVRELSWLQWHPFSVSSSPLDGNHHVAVLIKVL…
172	STRAMENOPILES	PHYIT	X12	D0MUZ3	UniProtKB	1 DOMON, 1 TM	MVSAAVSNSSICSSDAFQALSGTQLGDSPIFVRALVQGDEVCIEYQLDASVASTATWFGVGPSRDSNMVSSPASNVMMFFKDSGTPTSYVLGGYVNSDVTEDSDLSSFVVGSGSTTSMSFSFQRTLAAASSSDVAISATGSTDFIWAYGTSWPISTHRRGTNGAASFNIAAAATATGSNAGASTIVSSSASTPWCDDKNCPGIVGGIAFGSMAVCGLLLTAALKSSPVGRLLLHRTVAPPPVKMTTNSPVAMPHTMFMQTLADLHLGELLVMLIFVAAVVVLISLLSDEEKYVVSGQVSLLILMFLILPVARLPVWSILFGSSFERIVKFHRWLGVIMNIAVIVHVVQASDVVDLTLNEKYGEVTPLPGFVAFICFIAMMFLSIEYIRRMFFEVFYFTH…
173	STRAMENOPILES	9STRA	clade2	F0X089	UniProtKB	1 DOMON, 1 TM	MSFVAPQGLTNVCADASFTAQPQNQIGTSPIRIRSLTQGSDICIEISFRPSEATRDVGWFAIGLSRSGGMVSSPPANVMMYQTSSGQVQSFLISSHSSAGVTPESDQSAFALHSKSNSSDEIRFRYQRTLQASKTSSVAIQDGDNNLIWAYDTTLDISGHSPGTYGTASYNFASGITSTISNASMDGYCGNKNCSAIFGGAVFAVILVLALFLRSIRGTATGKLFVHESIVQAPKSVTNKSIQKPHISLWQIAADLCYAEVVVLILVVAAAVALIASFSGNTLLITGQLAVFLVMFMLLPVARIPLWNFVFGTSFERMIKFHRWLGIMLLPIIIIHLVKAIGRLDDIFSTEKYGEVVPLYGFIAFCALATMSLLASEPIRRSLYKLFYFSHRVLGIVAL…
174	HETEROLOBOSEA	NAEGR	clade2	D2W2K5	UniProtKB	1 DOMON, 1 TM	MTLYWNVLKNPSDSTNHILEFGLICVNAGYCAIGFDHPLDKGMNSIDTMFAYTISGTAYLKDAYCKTKHVFPTIDELSGGTNDYLETNGGVIDGQYHYRWSRKVNTGDSQDATFKNSNVYVSWAYHTSLTSIGATHSEAGQNVQVNFLANSPTETYLSGMIYNSSSPYPTDSSNDSVVTKLIPYDFLGVSYINMFLDLTVGEMIVISVYWALMVIWFSYGVVNQADPFIPRKISSGYVQMIILNYIFLFIPVTRYNVLQALFGISFERSLKFHKWLGFMIFGFATGHGVTEFVSFRDNIPYMFSAEDQFPLFGIIAWLSLGLLLLFSFNPIRRKLYELFLVFHIPLTLVTVTFSIIHGEGWINLLPYMGFSIILMVIDWALRLIIGFGIPTKLTQISYD…
175	HETEROLOBOSEA	NAEGR	clade2	D2VJS8	UniProtKB	1 TM ?	MSTGDSQDATFKNSNVYVSWAYHSSSTSIRSTHTAYDRNIAINFLSVSPTETYSTGMINSGTSNNNNGGGNNNGGNDDNEGDNDDDHDSGDSKKHLYHLYALGIAVFSLMVLGIITTILPASVKSNIFTHFLLYRKVSKVIPYDFPLVSYVNQFLDLTLGELVIILVYAGLNVIWFVYGYLESQKVSSAFAKVIVFNYIFLFIPVTRYSVLQALFGISFERSIKFHKWIGVMVFLSATAHGIVEFIEFKDNIPFMFSVEDGYPLLGIIAWLALGLLLLFSMEPIRRKLYELFLVFHIPLTFITVTFSIIHGEGWINLLPYMAFSIILMVIDWTLRAIIGFGLHTQLVHISYDEESEVTTCVFEKRFLTLFHNPNHAHFVFVYIPQVSIYQLHPMTISSC…
176	HETEROLOBOSEA	NAEGR	clade2	D2W1C9	UniProtKB	1 Sig, 2 DOMON, 1 TM	MAFYVIRNSQLFLLSALLLVTVLACHDPAHAANVTYSQSIETQFVNPSDYPATNVASFGSNLKLYWKLLKNEKSSDINNAILEFGAVALRTKGYLSFCFGYLSGDPMKGDTIFGFFNQASGSITVMDAWMTNKPAPPTSDPSDDIIQKNGGFRTVNGISETHMKWTRFVKTNDTRDVVFTNTAMRMSWAIHSTSTSMVEHTSQGSGTTVNFLSAGFVTGEYGKLPQPPVIATGGGNNCSLPTGYSQSILTQWVNSADYPAANYKLVANYGTSDSLKLYWKVLTNPNDANNPIIEFGLLATGIYGYASLGFNHGASSGMQTADTMFGYVDSTGKAVIIDAYMQGNLQAPAPDTTQNFISSNGGLRSVNGNYELHLKWTRLVNTKDAMDYTFSNAQIPISW…
177	HETEROLOBOSEA	NAEGR	clade2	D2W1C6	UniProtKB	1(2) DOMON, 1 TM ?	MDAWMVAKPQSPVSDASDDILQRNGGYNSATGETHIKWTRFVKTGDSHDVIFTNAVMKTSWALHSTSTGMVRHTSTGKGPSLNFLSAGYATGEYGVLPSQPVVSDGGSSSSNSTCSLQTGYSQSILTQWVNSADYPTANYKLVANYGTSDSLKLYWKVLTNPNDANVPIIEFGLIATGIYGYASIGFNHGTNSGMDTADTMFGYVDSSGNPVILDTYMQGNLQAPTLDSSQDFISKNGGLRSVSGNYELHLKWTRLVNTKDSLDHLFTNAQISISWAIAKTSTSMEYVHNYRGKNVMINFLQTATLAHLAAPPGSELATCGSSTGNIKDGSISMNSLTKLANSYRWHLIATAFICGLLVIGGFLLSVIGPRVNPNLFLDLILYRRLTKQVNLKFIGIYI…
178	HETEROLOBOSEA	NAEGR	clade2	D2V2B1	UniProtKB	1 DOMON, 1 TM	MMMFRYTGSIDIKDMYLATNSRSAPIQDTIDNLIFKDGGVSGSDLHVIFRRYLNTGDSSRDKIIRNETMRFSYAYSLSSNDFQSYHDKTGKFTTNLLLIATNSSSGGTTTGTTNNLYNFHLIVTGIMFVIVLSLGIVFTFIPVLVKPNLLTDLILYRRFCKVSTNKYLGGMINSLADLTIGEVLIVSSYWLILAAWAVYGGISASSFPAGRAFAYVNVWNFSLILFPLSRYSVLLALFGISFERAIKFHKWLGRSTHFFVTVHFLAMLIENAMINNAAYLWSMSTINYPLLGFISWILLSILVMGTFEPIRRKLWELFYGSHIILAVLVIGLSIAHGRGWITLLPYMAASILLYLIDLLFRWVFGFGIPTKVVGISYNEDCSVTTVTFQKRFLTFLNIG…
179	HETEROLOBOSEA	NAEGR	clade2	D2VSJ1	UniProtKB	1 DOMON, 1 TM	MNIYWKFHNKVTGLLQDDDLIEIAIVAKTKGWLAIGLDFNKTGMTQADCYIGFYDQTNSRPVLYDFWLPGKSIPKNDSLFLGQDDILQLTGSLKDGTTTLKFLRKIDTGDIHADHPIRNRTIGVSYAFNINTIDVTQKHTTHGDFFINFVTQKGALNLAPAPLIQFHIIATASVAILMAAIGLSYTFISMKEKNRVISLVFHTKFTGLIKNPILGSIFNPILELTIGEITLILFHLMLTAVWFCFGFFNSTSANVGKGFAYAIIINLTATILPITRYSAFVFVFGISFERAVKYHKWVARLTLLIATIHGILMTVHLADNGSLGNILTASANDYILFGLIAWIAMVIMTIFALEPIRRKFWELFKVIHIILAPVVLVMSSIHAKGWERTLPVLGIAMGL…
180	HETEROLOBOSEA	NAEGR	clade2	D2V965	UniProtKB	1 DOMON, 1 TM	MNTITVSTNEYPSSVQTDMLSFYWKFHTQQTGIIQGDDIIEMAIVAKTRGWLSIGLDFNKTGMNQADCFIGFFDQENNLPILYDDWMPGKSIPKNDSIFGGTNDILQVTGSFVNGVTTLKFIRKVDTGDVLADKPIRNATVGISWAINSNSIDVTKVHSSYGQFNINLMTHVGILNLIKQPLIQFHLIATGSVALLMTLAGMSYVFISRKEKNFFISLVFHTKFSNLIRNEFIGSWLNPILELTIGEITLIIIHLMLTSVWFCFGYFNNSSPILSKIGKAFGYASVITLTTTILPITRYSAFVFIFGISFERAIKYHKWCSLLTLLVTTLHGIFMAIPMGMKGNLERLVSVRANGYILFGTIAWIAMVIMSLFSIEIIRRKCWELFKVVHVILAPVVLV…
181	CHOANOZOA	MONBE	clade2	A9UZZ7	UniProtKB	3 TMs	MLGINMLVFLAPLGVIALGSLIIEVSQKANRWQRTSIAAIMALLSVCCAIITILSWIYLLKPATVYNYDDDQQNVLENDALLVLIGGFIAMAFTPLTLGEPASRLVLLATRPDCPTHDVTFFSFLSPQIRARQPVTAYLATYHLTYRPATFRPKTSRQPLTRSSFKENWKPIAMLFLLFLVWGFSDGTFSAVWNYSAHSYFMATSSFAVIETEVDNQFYFKVYEDTLVYFAFLTFVVVLGVITHFSPRIQRTMHTRYKVYAPLSSYLPYGVTVGETLLLLAVAGLAGYWLYFWRWGYDRITVRAIKYHRALGVIVWTLVTSHMILWMIKWLRDSTLLHNIFTIDDLKITHENIHYDNFTIVMVETAWLLMTIMVGLALWTRRSSYELFYFTHYFGIFFY…
182	PLANTAE	CHLRE	clade2	A8IRR3	UniProtKB	-	MADDHKLESMPHAIHITHNKVGAEPRAMPFKFYKWRWMALNPFHRRIGVFPLVGPVTRSPASCGVFPAPPEGNVAVMFLIIAYVLATRNNAVTFLLGLSHERAIAWHGMSASAAVGLALYHGLIEQLSWGGNEDAEEDDLGSYFVTGWIGFGLMAALVGTSASRVLRQYLWNTWQMLHWVLLIAVFVVVTIHSAAAVLIGAGVWAFDLLLRWVYQAGLQNPHMVEIVALPSDVVRVSWDPADFSYAGGQYVFINIPGISWMEFHPFSLSSAPGENRVHLHVRVLGDWTRRLHTLASKDVTPGQPKMVKAFIEGPFGSPAIDLYGERFKAFLLISGGIGVTPVQSFFNHLMAQRTRGRPVRLAHLVWSVRDRALVTSVLGYDDVYASEHLPASLPLSFQP…
183	PLANTAE	CHLRE	clade2	A8IRR2	UniProtKB	-	MPHKFYKWRWMALNPFHRRIGVLPLVGPVTWGELIVLLAALAVAAGWAAGQWGDVGAGNVAVTFLIIAYVLATRNNAVTFLLGLSHERAIAWHGLAAAAAVGLALYHGLIEEYVDPGKRGKERAEHKFYFVTGWIGFGLMAALVGTSASRVLRQYLWNTWQVLHWAFLLAVVFVVTLHSATTVLFGAAAWALDLLLRWWYQAGEWCGLWELQGCLRNPHMVEIVALPADVVRVSWDPSKFDYAGGQYVFLNIPAISWAEFHPFSLSSAPGHTQVHLHVRVLGDWTRRLHTLASKDVTPGQPKMVKAFIEGPFGSPSIDLYGERFKAFLLISGGIGVTPVQSFFNHLMAQRTRGRPVRLAHLVWSVRDRALMSNVLGFDDVYAAKRLPASLPLSFQPDLI…
184	ALVEOLATA	TETTH	X5	3723.m00724	Tetrahymena Genome Database	?	MKDQSLPNNIKASLPDKQQELEQLENQPQQEKGENGQNPDQIQQESQKIKMSEYIKQHQKKSMQVCESIELEQEKKNKSCRNSAWQASWHYRIIQYWQSIFNRRIVSFSCFALQVGDVFIFCGLLCFLCISCVSIKKSKSSGNMASITMAATIVFGCRNGFLSYLFGLSLERALLWHQFLAWITLGMSINHWVHSKSIASGFIVQVPLMAFIVFSIKPIRRYLWELFMKMHWILIIVMIVGCIAHGVTYALFALGYFALDVVYRGYTVYQLRNISNQMKLERIGTNITKISISNKNNKYKGGQYYFIMIPKLGYLQWHPFSVFSASYEEEIVFYVKCLGDWTTQLYQIAGEQGKPTIFKGYLDGPYGYHSISIEGDKYKNFLCISGGIGVTPIISTAKE…
185	ALVEOLATA	TETTH	X4	3723.m00049	Tetrahymena Genome Database	?	MRNFDSPVQKREDCPQMQLDELQTLDNTSNIDKNSQNFDQQSKKKTHLSQFKQQQNKDQTSNKDDSQQSILNPAKKVPLNQPLWKTSWQHKFIQFWQTLFNRRIISFSCFALQVGDVVIFSLISALLAIVCVDMTDTASSGDMASIVMAATVIFGCRNGLLSYLFGLSLERAVLWHQFLAWITLGMSFNHWFNSDSLFSGYLVEFPLIGLLAFSIKPIRRYLWEFFMKMHWLLIIALTVGCVAHSVTFTLFGLGYFVLDLGYRLYTVCKHKNMSQHMNLEKVGSNITKITMKKENSNYKGGQYFFLMIPKISYFQWHPFSVFSASYEENIVIYVKSLGDWTSELYRIAGDQGKPTVVKGYVDGPYGYHSISIEGDKYKNFLCISGGIGVTPIISTAKEI…
186	ALVEOLATA	TETTH	X3	3723.m00047	Tetrahymena Genome Database	?	MINFDSPVQKREDCPQMQLDELQTLDNTSNIDKNSQNFDQQSKKKTHISQFKQQQNKDQTSNKDDSQQSILNPAKKVPLNQPLWKTQWQHKFIQFWQTLFNRRIISFSCFALQVGDVVIFSLISALLAIVCVDMTDTASSGDMASIVMAATVIFGCRNGLLSYLFGLSLEKAVLWHQFHAWITLGMSFNHWFNSDSLFSGYLVEFPLIGLLAFSIKPVRRYLWEFFMKMHWLLIIALTVGCVAHSVTFTLFGLGYFVLDLGYRLYTVCKHINMSQHMNLEKVGSNITKITLKKENSNYKGGQYFFLMIPKISYFQWHPFSVFSASYEEYIVIYVKSLGDWTSELYRIAGDQGKPTVIKGYVDGPYGYHSISIEGDKYKNFLCISGGIGVTPIISTAKEI…
187	ALVEOLATA	TETTH	X2	3723.m00046	Tetrahymena Genome Database	?	MKTDNIQSQMQDSPYIINQKNELIPLETLSLGNKSMQDQPTQIQQKDQVSQFNDQSQRFYAQKHDQEINHQTVPKNPKKIMSSWKASWHHRFIQYWQSIFNRRIVSFSCFALQIGDVFIFSAIVAFCCFACIEDKQAKSSGNMASILMAATIVFGCRNGLLSYFFGLSLERALIWHQLLAWATLVASLNHWFHSKRLLSGYIIQFPIIAFIFFSIKPVRRYLWELFMKMHWILIIVSIYGCIAHKVSYALFAFGYFIIDVCYRMYTIYMLSDVSKQIKLEKIGNNITKISMSSKNVNYKGGQYFFLMIPKISYLQWHPFSVFSASYEDEVVFYVKSLGDWTRELYKIAGEQGKPTILKGYLDGPYGYHSIGIEGDKYKHFLCISGGIGVTPIISTAKEI…
188	ALVEOLATA	TETTH	X1	3671.m00002	Tetrahymena Genome Database	?	MTTEENQDLESIVTKQWLSYSEEEYFATYIALPRFIKVFRGKFQQIFNRRTYAIFNFSMSIGEIIVFLGALAGLGVNMGLSYGNKNNSGSAAGINLLKNSILTFLCGLSYERGIFWHKVFGWLAVLGGVLHFLSTDYQWDGWFMLGSLFGMLGVSLWPIRYFLYEIFIRLHWIGFIVVIVGIILHGVDIAIYGLGYWGLDFLIKQAVIYRHLKNAHQIKIEKVTSDMAKITILDNKINYQGGQYLCICIPKLSYFQWHPFSIQSSFGEKKIEIFIKKSGNWTRDLLVLAEKLNGEQTKAYLCGPYGFPSIDIASDYYKTFVLIGGGIGITPIISVCKQLLEERTKGRPITKIYLIWTTRSKERHEDLLSEQYIESILSLEDKQKNLVERFYHLSTSSNN…
189	STRAMENOPILES	PHYIT	X5	D0N0V0	UniProtKB	-	MRNNSKRKSRAVVDAPVSPKSSINYVPVLDGIDASALSWSSHAHTSQVPILDVEDGGSATYNLDGSVHTVAATEEFEPPPHRPLPPGPLQRLLRSWMVLRWKLSRKIFSTTVPVLTSVANLKLGDVLITFPIVAGAIAYTVLQAKTNDVPGTGTPSSIALAVVFGFAVRNNSILLIVTGIPFERALFYHKLAAFATIIIASLHGFTHLSRDEQRFSNVQVISGSGAFIALVSMSLLSLSCIRRRFFEFFLRVHWVLFIAVITCAIIHGAVYVMVGVAPWAIDMVYRLAYRSRIYAHGSVRSANKGVIARNQLSICALPGNITRVQFPRVRQDTGETFAYEPGQYAFLCIPSISYFQWHPFTIASSPHEAMVTFYIKAVGDWTTKLLTVALKREASAMRL…
190	STRAMENOPILES	PHYIT	clade2	D0N0V7	UniProtKB	-	MTSPNSPKTPKADYTMMERGKHLNTQPSLPINGKQHSQDMWEPTSARSTDFISDLQSVPPPSKESCLPSPLRKLARAWLVLRWQLTRNLFSVPLPLLTSLFDVKLGDLLITLPICIVESSGNPPTYGLLVVFILTVRNNSVLLALTGISYERVLFYHKLAAFVTIILSGLHGLAYILAYDKGEISGEGDMVFTGTVAFGAMVLMFVFSLGFVRRRFFEFFLRTHWILFIVVLVFAVMHGASTALIGVVPWGIDMVFRHAYRPRVYAHGSIVCGKQSSPQDSTDKSMGVIARDQVSISTLPVFLCVPTISSLEWHPFTIASSPHESMVTLYIKALGDWTNKLQALVAASQVTSPFDILVDGPYGSGSIDIKTPTTYSHFALFFGGIGVTPMRSIVNWLHY…
191	FUNGI	NEUCR	X6	Q7SFF5	UniProtKB	1TM	MNYGQKGAWAQDALRNAASAVSSTSSSMLAVRDVQNSGDEGGDPLDLIPSEKLEYLLKLVRALFDARFIASCYNIAVLFTISVFAGLHWRKFRNDRRQWLARIRGKKSDSVQRTTMTSTTTVQPPSSPASSSRSRPGTSTPTGNWKDNLVDLERSPLLRGRTSSLTINSTRLGRKSTTIGNTVSSWLARQPPPIPIINRTLPSNGTSLFIALWILLNIFFQMLLIPLRWDFFFVFGDKMGFMFIVNLPLLYLLSAKNQPLRLLTGYSYEALNIFHRRVGEMMCFMALVHFVSMVIWQFVLAEDWMLASKTAWAYFTHPLILCGLGTFTSYELLYFTSLGSFRQRWYELFLASHVVLQIAALVFLWFHFYTSRPYVSLSLAIFVLDRLVWRLRFKRATVT…
192	FUNGI	YEAST	FRE7	Q12333	UniProtKB	1TM	MIEERDLVLSNGIHCIADIHSELYARLKKESQAATPWVYQKQYGKFVTYFVAVIIFLSLIKKLAFMYYDSSEEFLPEKKNSPTTPSVFLARIMTKLVAFNRYICYRKFPTLIFSYLGIPTSVGTFLVVMATTLYTLLYCFVPHPFYRPCAGFGSPPLSVRAGIMAISLVPFVFSLSGKINVIGWLVGLSYEKINIYHQWASILCLFFSWVHVIPFLRQARHEGGYERMHQRWKASDMWRSGVPPILFLNLLWLSSLPIARRHFYEIFLQLHWILAVGFYISLFYHVYPELNSHMYLVATIVVWFAQLFYRLAVKGYLRPGRSFMASTIANVSIVGEGCVELIVKDVEMAYSPGQHIFVRTIDKGIISNHPFSIFPSAKYPGGIKMLIRAQKGFSKRLYE…
193	FUNGI	PODAN	FREx	B2AUL8	UniProtKB	1TM	MASHVRPALRSAVDASVEALSGLVRRINIPLLPNSPPGLVQALTVDPWSQSGKYGLGWTYFALALGGLTLFMRIWHYWQDKIRQAIYKQDMEKHFQQLYSMEPEWDRSAALATGATAQTAAESRRHFFPDEQQAEEEKNFKPKAHFSSVGFVNDTLALFRWVFYRPVPDIVWRKHRFTFSSLAVLSCAFIALAFVTVYCFLQQPLYWQSIRFGSPPVAVRSGMIAVAMTPWIIATSTKANIITLITGIGPERLNVFHRWLSYLCLFLSLIHMIPFYIQPVWEDGGMEVFEALFPPGSGIIYGSGIACMVPLGWLCVGSLPLFRRKAYEVFILLHIPVGYVYVGVLFWHTKNFLMSWAYLYATVAIIVFCNLYRFCKLNWTKPWRMSFLIGDEAAINIMT…
194	FUNGI	NEUCR	X7	Q7SFL2	UniProtKB	1TM	MDSSMTSAFRRAAESSTQAVGGLAKRIAIPLKPNSPPGLVQALTVDPWSKAGKYGLGWTYFSLIIVGLVLFMRIWHFWQDKIRQAIYKQEMEEHFRQLYSLEPEWDRSAALATGMTAAESRRHFFPDEPPLEEKDFKPKAHFSSIGFVNDTLALFRWVFYRPIPDIVWKKHRFTFSSLAVLFCVFVSIAFVTIYCFLQQPLYWQSIRFGSPPVAIRAGMIAVAMTPWIVATSTKANLLTLITGIGPERLNVFHRWLGYLCLFLSLVHMVPFYVQPVWEDGGMEVFEKLFPPGSGIIYGSGIACLVPLCWLCVGSLPFIRRMAYEVFVILHIPVGVIYVGLLFWHTKNFLLSWGYLFASVGIFVVCNIIRLFNLNWAKPWRMAWLIGDEAAINIMTENAI…
195	FUNGI	YEAST	FRE1	P32791	UniProtKB	1Sig, 1TM	MVRTRVLFCLFISFFATVQSSATLISTSCISQAALYQFGCSSKSKSCYCKNINWLGSVTACAYENSKSNKTLDSALMKLASQCSSIKVYTLEDMKNIYLNASNYLRAPEKSDKKTVVSQPLMANETAYHYYYEENYGIHLNLMRSQWCAWGLVFFWVAVLTAATILNILKRVFGKNIMANSVKKSLIYPSVYKDYNERTFYLWKRLPFNFTTRGKGLVVLIFVILTILSLSFGHNIKLPHPYDRPRWRRSMAFVSRRADLMAIALFPVVYLFGIRNNPFIPITGLSFSTFNFYHKWSAYVCFMLAVVHSIVMTASGVKRGVFQSLVRKFYFRWGIVATILMSIIIFQSEKVFRNRGYEIFLLIHKAMNIMFIIAMYYHCHTLGWMGWIWSMAGILCFDR…
196	FUNGI	YEAST	FRE6	Q12473	UniProtKB	1Sig, 1TM	MHRTLLFLTWLISLTKAFNIKLPHTEKKDHLESNAVLACASYINTLKWSFDSSVVPGFYSTICSYSPAFDTWSLCIFNSLTDQIIPMDNTSFEESLGNVRKTCSFVDKKFSNISLEQYYSSLNNASSHALEDYGSIESLSTSIRVDRETRSRWIRAFHAHAYNLDISSVYGAYLTYYFVIVGIIAVFFHMSHYNGLNRALFASRFVNYIRGHFVLPTFLVDKHANHFKFLNVEVFTGLMPNSLEAWIIFGYTLANIIFLSISYIIDPYNLIFNSHLSQFTRLLADRSGILAFTQFPLIIIFTARNSFLEFLTGVKFNSFISFHKWIGRIMVLNATIHSLSYSLFAIINHAFKISNKQLYWKFGIASITVLCVLLVLSLGIVRKRHYEFFLYTHIILALL…
197	FUNGI	YEAST	FRE4	P53746	UniProtKB	1Sig, 1TM	MLLVHIISFLLFFQLSAAKAPPSKTSLINTHERRSIYSCYVGLRKETWGFNGSAICRYEPAIQSMLYCLYEDTHEKGYSNKTLEKGFEEMRQFCYTPKFLNMTDAEFYTSLDNGTYYIQDQPKAGINITYPIRLNTTLRKAYYDAYYGYYYNHDIPYYFGGIICAYFVGVMLLAGLIRFLNYTPIKKIMFQQKLVNYVRGYTTLPTLYEKHAEPFSYLKVITGYLPTRFETLVILGYLILHTIFMAYKYQYDPYHIIFAAHRAEVAHFVAYRSGILSFAHLPLIVLFAGRNNFLQLISGLKHTSFIVFHKWLGRMMFLDAIIHAAGFTNYYLYYKKWNTVRLRVYWKFGIATTCLAGMLIFFSIAAFRRHYYETFMALHIVFAALFLYTCWEHVTNFSG…
198	FUNGI	YEAST	FRE3	Q08905	UniProtKB	1Sig, 1TM	MYWVLLCGSILLCCLSGASASPAKTKMYGKLPLVLTDACMGVLGEVTWEYSSDDLYSSPACTYEPALQSMLYCIYESLNEKGYSNRTFEKTFAAIKEDCAYYTDNLQNMTNADFYNMLNNGTTYIIQYSEGSANLTYPIEMDAQVRENYYYSYHGFYANYDIGHTYGGIICAYFVGVMILASILHYLSYTPFKTALFKQRLVRYVRRYLTIPTIWGKHASSFSYLKIFTGFLPTRSEGVIILGYLVLHTVFLAYGYQYDPYNLIFDSRREQIARYVADRSGVLAFAHFPLIALFAGRNNFLEFISGVKYTSFIMFHKWLGRMMFLDAVIHGAAYTSYSVFYKDWAASKEETYWQFGVAALCIVGVMVFFSLAMFRKFFYEAFLFLHIVLGALFFYTCWE…
199	FUNGI	YEAST	FRE2	P36033	UniProtKB	1Sig, 1TM	MHWTSILSAILLFCLSGARASPAKTVIRNKVPLLVTNACTRIFQKVTWEYTSKSKRSSPVCSYEPAFQSMLYCIYETLDEKGYSNKTLEKTFSTIKKNCASYSDALQNMTNSEFYDVLNNGTRHMTPYVKGSANLTYPVEMDTQLRKAYYHALHGFYANLDVGNIYGGIICAYFVAIMAFAGVLHCMNYTPFKTVLLKQKLVGYVRGYLTLPTIGSKHASDFSYFRIFTGYLPTRLEGIIILGYLVLHTVFLAYGYEYDPENIIFKSRRVQVARYVADRSGVLAFAHFPLIVLFAGRNNFLEYISGVKYTSFIMFHKWLGRMMFLDAMIHGSAYTSYTVANKTWATSKNRLYWQFGVAALCLAGTMVFFSFAVFRKYFYEAFLFLHIVLGAMFFYACWE…
200	FUNGI	YEAST	FRE5	Q08908	UniProtKB	1Sig, 1TM	MLFARLVLLLVYLAPGSLAKPASTKKRTQWDQIAIDACAKELESHKFDTDVKGRHATLCTYEPALGSWLHCAKDVLDSRKKSKKIFEKTFSKINQYCHDYHKDEVVSNEEYYRIFANASLFIRPLDEVKENIRYPVTPNKASLDRWVWAYFGPLDNIDKGNVYGVTICLYWIGVLFIAAVYHFLNFSRLKQTVFKNKVSAFLRGHYVLPALVHNHAMSVGRWFFIGLVPTRLETLVLFGYVLLHGFLLSSYNFDHNELLSDRRSQVLIFLSDRAGILAFAHFPLIVLFGGKNSTMTWLTGIRYTAFITYHKWLGRFMLVDCTIHAIGYTYHAYIENYWKYVKYSDLWTSGRHAMIIVGILVFFSFFFFRRHYYELFVITHIILAIGFFHACWKHCYKLG…
201	FUNGI	PODAN	FREx	B2AW20	UniProtKB	1TM	MSVSVPGNATAGAQAGGGGHGAAAGGATSSVDHAVVNKMLSHYLLIVLGAVSGALLIWRVTTVLVRYVRTVTCLHNDQQRYFAKPSHNYSWFQKNILYAPIFSKRHNREFQISSALNVGTLPSRLQLFFLLAYLGTNVAFCVMTIDFSGPLGQVAALIRNRTGYLAVVNMIPLFLMAGRNNPLINLLGISFDTFNLLHRWFGRIVMLESVAHTVAWLVGNASKNGWSAAFNTAITVKFLMWGFISTCAMIALCIQASSIFRHAYYETFKIAHIALAILAVLGLWYHLDLKKLPQLKYLYAVCALWIFDRAARFLRVGYRNIGAGGTKTLVEALPGGACRVTVSMARPWDFRPGQHAYLYMPSIGFWQSHPFTVAWSDEAEQLDGEKGLPMDRHDVLYQK…
202	FUNGI	NEUCR	FREx	Q7RY82	UniProtKB	1TM	MSAQPQGNAPAVAHGAAGVIAARAKGAAAEGPDEAAIINDMLSGYLLLVLGCISATLVIWRLSTGLSRYIRHVSCLTNDTQTYFARAGSKWSWFKKNVQYSPIFSKRHNREFQLSSAINVGTLPTRLQLVFLLGYFSTNVAFCVMGIDFSKPVAASATVFINRTGTLAVANMIPLFLMAGRNNPLLYLLGISFDTFNLLHRWLGRIVALEALAHTLGYLYRTAATKGWSVAFEGIFKSSFLIYGFVATASFVVIAIQASSVFRHAFYEIFKILHICLAIASVVGLYYHLGPKGFPQIKYLYPVMVLWAFDRTARFLRVAYYNFGSGGGKALVEALPGGSTRVTVTMARPWFFKPSQHAYLYFPSVSLWQSHPFSVAWSEEADSPSGEKLPMDRRDILAM…
203	FUNGI	PODAN	FREx	B2AUM6	UniProtKB	1TM	MRGPRMDHTRRGIADPDLTFPEALLQLRDTIPTITNTQEVPISNPTITPYNTGLNGVNQPNNMLFTDILWWTLGGLGVMILLIRIGQLAWAKLRLVSAMNTKGRQQHFWKVKQWSWMPGLKRSLIYAPLWKKRHNREIQLSSAVNMGTLPSRLQAAVLLVYLGSNLAYMFVLDWQQANKYALCAEIRGRSGTLSVVNMIPLIIFAGRNNPLIGLLNISFDTYNLLHRWMGRMSVFEVLIHFIAWAVVQVADDGWEGVKHKILYDRFISSGTVGVVAMFVILVLSLSPVRHAFYESFLNTHIILALVAFICTWIHCVSATVHGGLPQIPWVLAIFILWGAERFARVIRLAYANRSSRGYTTATVEPMPGEACRVTMHLPRHIPVRPGQHAYLRFAGLKPW…
204	FUNGI	NEUCR	X2	Q7SFM3	UniProtKB	no TM	MSIPGDRQHFWKVKQWSWMPGVKRNLIYAPLWNKRHNREIRLSSAMNMGTLPSRLHSVLLLLYLASNLAYMFILNWGNENKYSFLAELRGRSGTLAMVNMVPLIILAGRNNPLIGLLQVSFDTYNLLHRWMGRVVVFEVLLHLIAWAIVQVADNGWAGVKEKTFNDRFIGSGMVGTAAMVAILILSLSPVRHAFYETFLNTHIILAFVSFAATWVHCVTATLPGGLPQLPWIIGIFCVWIADRFARMFRLAYCNWSRARGITTAFVEPMPGETCRVTLSLPRYVDIQPGTHAYLRFSGIRSWENHPFSIAWVDHTTEDELLPITEKDIGAAASPSSRLSIKKPVATSVSFVIGAHSGFTRMLYNHAVAGTADRRKPGITIRAAFEGPYAGHHSLDSYGT…
205	FUNGI	ASPTN	FREx	Q0D098	UniProtKB	1TM	MDGPHQIAARGYGINATYIYEYSRGLNGVNVPRDVLFTRIIYCSVIAVALIVFCGRIAQISHSYLRFLSALGATRRQQTFWSREESHTWANIKKHVLYAPISRKRHNREIQLSTAINVGTLPSRLQTILILLYVASQIAYCAILDYSVNEKPALVAELRGRSGTLAVLNMVPLFLLAGRNNPLIPLLRVSFDTYNLLHRWLGRIVVIESVVHTAAWASNAIDEQSVADMARRLRDTPFFTWGLLGTAAMVFLCLHSPSPIRHAFYETFLHLHQLAAFLAFLGVYIHIDLDSLPQKPWIAAAGLLWLLDRTARLFRLIRLNLSMRRGSTRLVVEALPGEACRVTFHLPNRISVSPGSHVYAYIPSISWWMSHPFSVAWVEPSSCVTTPILTDRALRPTNA…
206	FUNGI	ASPTN	FREx	Q0CDS7	UniProtKB	1TM	MGVDQLPPGQERQHDVHPLMNLALATPLYVLGGALMVLFTGRTIVRIRHHRRLREALDKDDQERFSQNTALSASLKKHVFYAPLLSTRHSREFRPLGRIHMGTIPLRLEVALLAAYLALNLIFFFVLVDWPRDFKEVMFELKYAAGHLAVMNSPVLVLTAGRNNPLIPLLGLRFDTFNLFHRWVGRLMILGAIVHVACVLASEAREMGMSMVNKKIWHVPFFIYGLVSFIAFVVILFQSLSPIRHAFYEAFLHFHILLAVMAFVGLWYHLEGLAMQRVLLATVILWGLDRVGRLGSIIWRNFGKKRTTATVELLPGDVARVDVALARSWSFRAGQYMYLYIPSLGLWTSHPFSVAWTSWNRTGPWEKRSSQDSVGLLLGDAERQKVSFLIKRRDGFTRK…
207	FUNGI	PODAN	FREx	B2ATM9	UniProtKB	1TM	MESLTTPNSILRRQHIQNFSEASQLEPHWGYAYRVVPCTNDPGSCAYLDVVYDAHDAGMLYTGIFWATVLGILLIWGIGRRVFPAREPVDDLLAQLSTNESTPQRPKPSFLSRSFGAVASSVRHHLLPTAPLRTIFGHTTRLQLVILAVLTSYLSIWSFVGIVYGKWVTPIKGQPADVVNTRTSLGPWADRVGVLAYALTPLSVLFAARESILSAVTGVPYTSFMFLHKWTGYIILVQSLLHTLGWVLIEGWLYKPQPDVWNKWVVQEYAIWGFVALGLLVLLWICSFQWVIKNITGYEFFRKAHYVMAMVYIGALIGHWEELQCFLVPGIVLWVVDRLARLVRMGMLHCGYQRKEGRWGFSSAEAEAKFWKDERFGDVVRLDFEHHQKAWSIGQHFFL…
208	FUNGI	NEUCR	X3	Q7SEA5	UniProtKB	1TM	MTPPSQPQLSARMIQNFTGQSNLEWHWGYAYRVVPCQSDPGSCAYLEVVYSAHDRGMLYMGIFWATILGILLVWGVLRRLGASGGNVSKYEMPLEEEKGALSTGEEVVTKPRSVGRFTRAMRAGGATGRRYLLSSRGVVKPVFGQVTRLQVLILLVLVGYLTIWTFVGIVYGKWITPVKGQPEHVKNTRTSLGPWADRIGVLAYALTPLSILLASRESILSLITGVPYTSFMFLHRWTGHIILVQSILHTIGWVVVEARLYRPHPDVWNAFIAQPYARWGVVALVLLVLLWVGALQWTIRRTGYEFFRKAHYVLAMVYIGAVIGHWKNLQCFLVPGLVLWFVDRSARLVRTALLHYGYIPSQGRVGFAAAQAEIKFWRDEKHGDVVRLDFAHPQRAWKV…
209	FUNGI	ASPTN	FREx	Q0CS80	UniProtKB	1TM	MLSPRHSSHEIVEGGNYTYHWGYFTRQVPCTSDPGACAYLDTVYHGHDVSVMYSAIMWGVILGILLLLFIAHYCNPIARSITKSNATECPRRGQSTLYRVSRMFGSIYHRHFLREALTPIFGHTTRFNILLLAIIIGYLTIFTFVGIVYKTWYSPVKGHPELRTTRVGLGPWSDRIGILAYALTPLTVLLCTRESLLSLLTGIPYHHFNFLHRWLGWIIYIQSALHTLGWTVIEAKLYQPQPETWNHFIGQQYIIWGIVAMIFLTFLVVFSTKWAIRWTGYEFFRKSHYVVAMLYVGACWGHWSKLACWMIASLAVWLLDRGVRLLRTFLLHTGKHSDKTHAVWGLHVPKAQMVSFPSEEDGDVIRLDFKHDHQPWDIGQHFYLCFPELSVWQSHPMTP…
210	FUNGI	ASPTN	FREx	Q0CGM2	UniProtKB	1TM	MSMSGMDMGHMGSMSMGDGVPSLFYLQKMYWAVVGSAIAAGTVVNILNRFLAVQRLRDTTLTPSKPKSLFFNSYATLTAIVREASYATLPPLSIGGRTVHFAPLGPLAIVLANLVVVLVFCFYKLDTTNQWKWEDVGYRTGFVALAQLPLIFLLAGRQNLIGLFVGMSYERLNWFHRWVARTLWLTATIHMGFWFRSWGRYNYIVHQLRNDALAKRGFAAWCILTFIVLTSMAPVRRLSYEIFVLQHLVTFVGFVVAVWLHAPAEVKVWVWISIGFLVFDRVARYAWATYANLSMFHPSSKNHPLWANRASFTPLPGNVTRITIENPGVRWKPGQHVFLTCHSIAPLQSHPFTISSIPDDNKMEFLVRAEKGGTKRFFRYASKSHNILGTSDTAPVQKF…
211	FUNGI	PODAN	FREx	B2AV09	UniProtKB	1TM	MDHDHGSHGGGGTGNTTYPVTNEELAQRFWYIVAGFVGAFLVCRVINWYKLERRLRRHTSSSVQSPTKPDTAFLELWATFTAVVREVSYPQLYVPVRGFSWLTPPPGGRVIVLLVYWIIVIYMATDGAIFPDVFHWERIGYRNAWVTITQLPLLYLLSSKCNVVGFITGISHERLNWLHRWVARTMLATGAVHGFYFYADWARSELVDYQIKMMPMIKYGFGAWGLLLWACVSGLAPLRRLSYEFFVLQHIVTAVLLLWLIYVHIPVDARYNLWFAIAALCFDRFCRTVMLVWQNVKALPDKKRCTGGQRIGHQAQVRAVGDSITVVTIKDVHFKWRAGQHLYLWMPRVGIAEAHPYTIACAHQLPETCICTSIQLVVRKHGGFSKRLHELATKAQLAG…
212	FUNGI	PODAN	FREx	B2AE56	UniProtKB	1TM	MAGPSPSTATGGGHGGTAAGGQASHGPSNPAYYAMFAARQKVSEQAMRYYAAGICGLIAVFVLFHWTRLLVVKLERSKKPLGMFGRPFVATSRYEGRSGRMALVNLAFLVFLALKNTPLAFLTAYSYERLNCLHQIAGYTMFTQMVLHGAMYTAFFNSQGRLLTKYAEPGEIAAIVAGFAFLSVVFAAVILRRFWYELFYVTHITCWIVGIVATGFHQPEFTKPAYIITLLAALMWVADRIIRMSRVLYNSVNNEATLYPLPNGGTKVVLKKVPARAEPGKHCFIWLPAIRKLETHPFTIHRGSPVEFTVKAQNGFTRDLHNYAVANPGVSVKASVDGPYGTFPDPMEFDKIVLIAGGGGATFTFGLAVNVLERMTEETHKNIVFIWAVQKHENLSWFK…
213	FUNGI	ASPTN	FREx	Q0C837	UniProtKB	1 dynamin_N, 1 Dynamin_M, 1 GED	MTSSPEEQAMHQLQSQQSKLLDKIDELRTIGVGGLVDLPQLIVCGNQSSGKSSVLEAISRVRFPMKDTVCTRFATEVVLRRSPEPSIRVSIEPGSSGGDRRSLEEFRQFEETFSDTKDLDILMTRAQECMGLDPQTSIGFSDDVLKIEISGPDKPELTLVDLPGLYHSTSGDQGREGRSLVRGITERYMQNPRSIILAVITAKTDYHLQEVLDIAEQFDPKRERTLGIITHPDTLPSGSGEEKIYLQFVQNEKIKLRLGWHALRNRQFETRGINDTERDEKEKEFFEKGSWRSVSRECVGIDSLRRRLSTILLKHIYHNLPGLISDIQSKITERKEKLAKLGAARATPQQQRGFLLGISSNFERITSQALNGMYSDEFFGGLDAVSADTPDFRRLRAVI…
214	FUNGI	ASHGO	FRE8	Q75CQ8	UniProtKB	1TM	MGGAWQEAVVRSIGAADERMVRLSGWASLALALGLVCVVVPVVNYMRLNPWVFRVMHHWRHHVMRRHGAMCRKLVQQRTLWLALLWCMLGGACAVVGSADVVVVTKRLGRVAAAFMPALFLLTLRPSPLPYTLYLSLLPMHKWLGRVVVLQATVHSALYTWYFATSGKMAKMKKTANWMGAVALLAFVLIAATSLPAVRRRRFRTFYYVHYVGTWVSVLAVHVHSRPPVTTYTVLNVALLLYQAWYRISRMSTTTVTVVPISTSLALLEFPLADLVEKPQLPSGHVRINLRAPSILGRVFQHIMPMQHPFTVASLPTDTTVRLIVRKSRFPLVNNGKYYVTGAFEPKVDFLSHRKRRMPGSWAPEPASPFQCQSPSLQSSPLHYNIKASRVLMVVGGSA…
215	FUNGI	YEAST	FRE8	Q12209	UniProtKB	1TM	MNLKSIVSWFKEHLPSFDVDVDKHFRTLRVRKYSQICLLISFIIICVIIPLMNYLLLTDKFFKICHHLKHHVFNRRSWVHKTHMYHKQSLQLCLICFVFTSFFVIQGANGDLLEITKRMGRISVALMPPLLFLTLRPSPLPHTLYLALLPLHKWISRIVVLESILHTWFYLYYMYINDTLYVKMRKLPNIYGVIALGLFLLIAITSVRYARRWSYRVFYYVHYVSTWLILVFLHYHARPGISYYTTLNVLILTGQIVYRLHITNVTRVTIVPISSSLSLLEFPLTDLPKKPILPGGHLRINIYHRNFLRRFFSHLIPFQHPFTIASIPSDNLVRLIIRNGHFPLRTNEKYYITGAFEPELSFISKPTVPFNITTKSSKNPFRNNSSALINSPLNFLIKA…
216	FUNGI	YARLI	AIM14	Q6C188	UniProtKB	1TM	MLEKRHGDHHNANIKYGTFVLVISLLVVCYIAVRNLTQPEVRARTKRDLRLPLWLSVLLWTALVIGMGVIHVEELNEAAKRFGRLCYALLPLIVFLAIRPSPLPRTFYLKLLPLHKWLGRLATLVGVVHGVLYTVHFVKKNEFYKVFKFDNFLGVIILAVFLVMVVTSLPFFRKRMYSLFYTIHYLSAWFVAIATIFHARPGVGWLFFWVALFMGSSLLYRVLASSTVQIESTEAMGPDLHRVTFPRSILPEFFVPASHIRVSRTLRNPLSWISSTHPYTISSLPSDDHVELIVRPTKFSLAHAASGTQFAVYGPFESLPDDFFSTANRVLVFAGGAGISFALPVVQTLAKAGISHKLVWVLRNKAGVSEVESRLGETPTDIYITGQDPFLGEGVVYAK…
217	FUNGI	CANTT	AIM14	C5M5S1	UniProtKB	1TM	MNTISPVVIEPRHGGEHHSVNVKYGIIIFAISVIHILFFLLVKFIEINRWKSNGRFNKSLWKLNNTPTWMLITLWILIIFFIGGANITEFSEEYITIAKRYGRIAYCLLPLNIYLILRPTNCVYLKPGYYLENLSLHKWLSRLISICTLIHAIGYFYKWNKEGKILIKSFRFLNFLGIVVFVMFAVLIIVSIRILRRKYYSLFYIIHNITAWSMVVLIIFHARPGVTIFGIICLILMCYQLLYLRFYKSYPVNNLKIVDIPMSTLQIIKIPKPSNFPTWLPGSHVRLNYTTSNIKSWINSSHPFTIANIPEDGVNYLSLVIKKPGNFIIDQYLTYLLTGPYISIDYPFYNSANLINIICGGSGISFGLPILNHYKSLNSNIPIKLIWCVRNRNDCFIMN…
218	FUNGI	CANDC	AIM14	B9WB34	UniProtKB	1TM	MEEVVVPRHGDHHNINIKYGFFIFALTIIQTIFFLQVKFIQIKRWNSTGRFSKFWSQITNPPIWLMVTVWLLIVIFTGGHKISDFSEEYIISAKRYGRMAYCLIPLNIYLVLRPTNSPLLKPGYYLENMSLHKWTSRIIVFCSTIHAAGYVYKWIKEGAILNKPFRFLNLLGVVVFVFLVVLAIISIRPFRRKVYSTFYLIHNVTAWSMVILITFHARPGVTVFAVISLILLGYQLYLRYYSSYMVNSLKVIDIPTSTLQIIKIPQSNKFPNWLPGSHIRLNYTISKFKSWTTASHPFTVVTIPEDSTNNLTLIVRKPNSFVINPLDSYLVTGPYPSLAPPFFTTANIVNIICGGSGISLGLPIYHHFKSINSTVPVKLVWTIRNQNDTFIMNQLDMTG…
219	FUNGI	PICGU	AIM14	A5DE11	UniProtKB	1TM	MHNHPRHEGHLHTVNVKYGYVVFLLSIVHIVVVATVPRLRKVGSSSTRRSLPWLPQIVIWAILLAILGVWNIHEWSEHYNVSIKRFGRMAYCLLPFDILLAYKYWPLENYLQNLNLHKWMSRIIVVCSMIHGIGYFVKWFVEGTFFHHLFKIDNLLGVVVFAAAVVLLVVSVALFRRQSYRLFYVSHNITIGMFVVLILFHARPPVTLFVAICGLLLAILFFIKFQTYSATPVSLKEVPNSSLVLVSFPWPDHIATSFKPGSHVRINHSNRSWKSWVFASHPFTSATLPGTSETLDLVVKKGTFIFAKDTQYNLSSPYTSLSFDDNSISRFDQSVIICGGSGISLAIPVFKYLITKLDVTMIWCTRSKADLFVLRHYSLLDKVQVYITGNDSLSVEDES…
220	FUNGI	DEBHA	AIM14	Q6BM09	UniProtKB	1TM	MNELESFSPRHEGHHHAANIKYGYIVLGFSVVHIIGILICKSVFKLRWTTSTKGIDFVKSPLFISIIAWTLILIGLGVFHVQLPENYVTSIKRFGRMSYALLPFDIFLVLRPNSIGLRYLELMDLHKWMSRVIIAGAIIHGVGYFIKWILEGSLFTKSVRLWNFLGIVVFMLNLILIIISLRYFRRRIYQYFYVVHNITVWLFVGLICLHARPGVGKYAIACASLLGLQIFERYAKSHSISDLKVISYEGSNLIVVRIQRDSKIADWPSGSHIRLTYPLTNYRSWIFPTHPYTIASLESDEMLDLIISKSNRFILHPQMPYSWTGPFTSFSKELLQTIDNVDIICGGSGISFALPVFRNLKQKASHVKLIWCVRSNNDLHVLRTLNFNEEIIIHITGNL…
221	FUNGI	CLAL4	AIM14	C4Y9R6	UniProtKB	1TM	MTTSKIGVRHAGHGHTVNIKYGYIIFGVSVLYALLLASAHFLELRQWRRQKRPSRSSVWARINNAPFWVHTLLWAAIVVGLAFTNVHDLSQNWTVVVKRLGRLAFCLVPLDLALALRPCLLGQSYLELMPLHKWLSRLIILAGVVHGIGFFVKWTIHHQLGKAKRWANLAGIIVALFSVLLVIVSSRPVRRRFYSYFYAFHNFTVALFVLLMIWHARPGVSDFVLLSVALLLFQGASRVYNGYSVPGLTIVDADAASLRLLRLQKPNSFPSVWQPGSHIRVGLPLSSWQSWVFPAHLYTLCSSPANDTLNLVVKKGRRFEMLTSLEYRVSCPYASLPTPWLSTAENVHIVCGGSGISLGIPLYEYFDNKSSVLANLHWCVSNARDTFVLSELGVNNPVN…
222	FUNGI	KLULA	AIM14	Q6CIY2	UniProtKB	1TM	MDASSLVKRGSSTHYANLPYGYYVLGVIVFYTIFLIVMRWLIPSRYTKVSPWKNKLLQSIRTASPCFHMPLLLLLVFVPFIHKYSLVAYISLYLKRLGRLSYVLVILNVLLTLRPANPILGYHYLDLIPLHKWLSRFVTVIGIIHGIGFIVKWSLDPKVSMISKATKLFNFIGVIAFVPLFILMFASVRIWRRYSYRSFYVIHQLGQWAMVFLVPIHARPRVTVPYFFILLALYIWRGISYIYYSTTVNVTQRVKDDTSLTYVKLDRSAIRDWLPGSHLRLSKYKKKNPLYWLMPTQPYTIASLPDESQIDLIIRENLTPYVVVGEYTVVDVYSTVPPSLLYDSQRVAIVVGGSGISFGLSIFKYLQTRNLDYLKFIWLIREREDMHILNHCNFETNDL…
223	FUNGI	ASHGO	AIM14	Q754F4	UniProtKB	1TM	MDGQVTVKRHGDTHFANIGYGYYTFGVSVGYILLLLLLRKRRGTAVPRSRHKLFQMMIDGSPALHLPILLLFLEIAFLGHYSVIDHASVYIKRLGRLSYVLLFLNIFLTLRPNYILSDYTYVQLLPMHMWLSRAISTFGVFHGLAFVIKWQLDNEVSLASKLFNLWNLLGFIVWILLIILLITSTGVIRRRSYKSFYMVHQINAFAISFIVPVHARPGVALPYTITIAVLLGLHALARVSFCMSSAVVHKLSNYQKGSKLVRIKLPRNVMPEHFTPGSHIRVSPYRRSNPLYWLVPSHPFTIASLPDDDHVDLILREHGHFEFEVGPRYSIVHNYEGITALQLGLVNRVTIVVGGTGISLGLPLFRYFKENTDIGYLKMIWTVKSHADLHVLDDFEGID…
224	FUNGI	LACTC	AIM14	C5E398	UniProtKB	1TM	MAMTLLPRHGKTHLANIPYGYYTATVSLIFIILLIGARKLIPVRQRNRSKWAKWALSSARGGSPLLYLVVLFVALLVPFVHHYSLLGYVGLYLKRLGRLSYVLATLNLFLTLRPNFLLPGYVYLDLIPLHKWLSRSLCLLALVHGVGFLVKWALDSQVSFVAKAFYNIPNLAGLVVGALMAFMVLLSVRPVRRFSYRSFYLTHIIGAWVFVFLTAYHARPGVFVPYTLLNAGLFVFYILSKTVPARGVELVSKSTDDVNNCLTRIVLPRKAMPEHFAPGSHLRISPYRRVNPLYYMLPSHPYTVASMPEDKDVELIVREHASGFHLLTGLGYTIQNHYESVPRQCLQSATRIALVCGGSGLSYALPIFRHFASEEKADQVKYLRLIWLVRDKYDVNVLG…
225	FUNGI	VANPO	AIM14	A7TQE6	UniProtKB	1TM	MDELVKRHGSTHFANINYGYYILFLSIIYIILLFCLRNYAKITTRSTRFFKKLYSLNPFIHLSILLIAIFIPFYQPHLNKLTVYYKRLGRLSYTLIPLNLFLTLKPNWFLPSQCTYTDFIPIHKWLSRFITFIAILHSILFLSHWSSSSDENVSIAIKLQNPKNVLGLIMLIPSLLLICLSIGPFRRFSYTSFYIIHNISNVMLIFLTPIHARPGVAIPYLIINSILLLAIAFNKIFFIKKSELLAKETLPNYDNNSSLVTIRLPRSALPETFTPACHIRISPYQFFNPLYWLLPSHPYTVVSLPSDDSVDLVLTENIKKFAFRLHMERSYTIINQFNPSVPIACLNSSKRVCIVCGGTGISFGLPLYRYFSEIIERNQRSIEYLRLIWMVKDKSQIKI…
226	FUNGI	YEAST	AIM14	P53109	UniProtKB	1TM	MKESPLITLVKRHSETHFANIKYGYYVLIISLVYLIGLALLRAFGRRTPSRSSSAFKNKIIYRLYDIDPAIHLGILFFAVLIPFYYHYSLTTQSTVYLKRLGRLSYALIPLNLFLTLRPNWFLRKNCTYTDFIPFHKWFSRIITVIGLLHGIFFIIKWAIDDNVSLKQKLILKTFNFAGFIISILVLFLLICSIGPMRRYNYRLFYIVHNLVNVAFILLTPIHSRPGVKFPFLLLNCTLLFIHIINRIVFAKSLMILNKNANYSKTNLVHVRLPRAILPDYFEPGSHIRISPYRRINPLYWLLPSHPYTIASLAEDNSIDLIIKETSTAEPGSQIESLRSNPKSFHLDQEKTYTLINSYPPSVPEECYSQGTNIAIICGGSGISFALPLFRHFFNKENV…
227	FUNGI	SCHPO	FRP2	O94727	UniProtKB	1TM	MILARDDKWTLGSIALIFVLLIGFALLFLLERFRVKEKSRTFKDCVNVYQCPSKGERVYLALRHWFIFLATHKAQMTLILSPLVMLVTIPFTGKETKNSIASYDWNLTGVAARLGYLSCGLFFVSYFFSLKNNPFCLMLFSSHEKMNYLHRWLSVYAVLISVLHGILFMIFSAQSYKPLLYDKISIYGYFITVVLFLMTVASLPSVRRKFFEWFFVLHHTCSVLIIFLIWLHHPRTIVYMKACIIIYAFDRGCRLFRSIWNRSNFRIYLLNEDMIYMVGRKPKRSFFALPWAAGSHVYINIPSLSYWQVHPFTLASAPFDDFIELFVAVHSGFTERLANRLYSMPHEYPNFSLAPGTPESLSNTYRELNSFKSYAVEIENTAQGHTYEPEDLYLETTVF…
228	FUNGI	SCHPO	FRP1	Q04800	UniProtKB	1TM	MAINSSDKWTVIAICLILGILLAFILMFWLERFRVIIKSNAHKHDPSDKRQIWLEKYYLFVRQIYTYLVTHKVILTLIAVPVVFAISIPFIGMQTPASSHGKQTTQVSTGNWSKNAVAARLGFLACGLYVTSYFFSIKNNPFALLLISSHEKMNYVHRRLSQYAIMIGAIHGFAYIGLAAQGKRALLTARVTIIGYVILGLMVIMIVSSLPFFRRRFYEWFFVLHHMCSIGFLITIWLHHRRCVVYMKVCVAVYVFDRGCRMLRSFLNRSKFDVVLVEDDLIYMKGPRPKKSFFGLPWGAGNHMYINIPSLSYWQIHPFTIASVPSDDFIELFVAVRAGFTKRLAKKVSSKSLSDVSDINISDEKIEKNGDVGIEVMERHSLSQEDLVFESSAAKVSVL…
229	BACTERIA	STRAW	FREx	Q827Z9	UniProtKB	-	MSTIAGGRAARRQTMRRIRPRRSPAVPLLLAVWAGAAGVIWLWWSNTPSIADDNSKILNAGRITGLLAGYLMALVVLQMARVPALERRVGSDRVARWHAMSGRYTLCLVLAHLVLTMWGYALQAGKTFNDIVQQTIDSINQLPDMGQAAIGTGLLVFIGLISIGGIRRRMPYDAWYHIHLLTYAAVFLTFWHQLSTGNDFAVQPAAKTAWYALYGSVTALVIWYRILAPIRLNLRHRMRVEAVIEETPGVVSVLISGRKLHRMGAEAGQFFRWRFLAPGMRFSSHPYSLSAAPRPNMLRITVKAIGDHSSALRELEPGTRVWAEGPYGALTADKRSRGKVLLVAGGVGITPMRALFETLPGAAGDLTLLYRANTTQDLALWDELATIAEERGARLMYAV…
230	BACTERIA	FRASU	FREx	E3J7Z0	UniProtKB	-	MDTLVRQADTRRSAGGDGSGAASGGWVPRRSPGWRGRLAVRAGLTGWSLLVVALWWTSTTARSVHGGAAVMTDLGRVSGLLAAYLMLVEVLLMARVPVLERAVGLDRLAAWHRGLGTNIVVLMVTHVLLVVWGYGLSDHHQPVSELFTVVTTYPDMWKATIGTVLFVAVGVASARRLRPRISYELWYLLHLTVYGAVLLVYGHQAANGAEFVGHPINRVLWQLMYVAVAVCLVVWRLVLPLARIAWHRMRVERVVEEAPGIVSIWIRGQHLDRLGVRSGQFLLWRFLAPGHWLTAHPYSLSAGPQPDRLRITVKAAGDHSAAIARLRPGTFVVAEGPFGHFTAARATLGKALLVAGGSGIGPVRALAEDLVARGDDVVVVHRVRTSKDLALWRELRRMA…
231	BACTERIA	ACTMD	FREx	C6WGN1	UniProtKB	-	MTTLQAQAPAVRPRAAARTGLHAVLGANAAVVAVLFAQAGFGSNALILLGRLTGLYAALVLAFQLLLVARLPWFDRRLGMDRLTAWHRVTGISVVWLLVAHVVFITTGYAQLASLPPLDELVHLATTVEGVLRAVVAVVLVLVVGGASARWARRRLAYETWHFIHLYAYLAVVLAFSHQVAAGTTFTSSPLATAYWWALWGAALAAVLVGRVGLPLWRNLRHRLRVAAVVPESDDVVSIHITGRDLDKLPARAGQFFLWRFLERGRWWQANPFSLSAAPDGRSLRLTAKALGAGSASLRSLKPGTRVFAEGPYGAFTALHRTRPNALLIAGGVGVTPVRALLEEIGGHAVVVYRVSERRDAVLLDELRGLARAKGAVLHVVTGATADHAPDAQPLGARA…
232	BACTERIA	AMYMU	FREx	D8I8Y4	UniProtKB	-	MSATLTARRVAPPAVRAWWRDAAGLTAWLSLLFVVALWVSGHGLQDLTTDFFTSTGRLTGLLSADLLLLQLLLMARIPWVERSYGQDELARRHRITGFTSISLLAAHLVLITLGYAAADRSGVLAEAWNLVTTYPGMLLAAAGTAALVMVAVTSVRAARRRLRYESWHLLHLYAYLGTGLALPHQLWTGADFTASPVATVFWWTAYAAAAGAVLVFRVGRPVWLNFRHRLVVEQVVPEGRGVVSVYLRGRDLDRLPVAAGQFFVWRFRSGPGWTRGKPFSLSAAPDGHRLRITAKDLGPGSRRLATLRPGTPALFEGPYGRLTGTVLKGHKVALFASGIGITPLRALLDELPYHPGEAVLFQRAGRPADLLFRREIEDLAARRGIRLHYLLGRRSRDRT…
233	BACTERIA	NITHN	FREx	D5C2C8	UniProtKB	-	MKTLARALLWIGIYLVLVSAPLPLLLIGPVPPGAGLWWDFSMALGFGGMAIMGIQFALTARFRRTTAPFGIDIIYYFHRLVAIIGMGFLLLHFAILWVAYPAALGVLNPLQAPGYMTAGRTAFVLFIVVIVTSLWRKPLGINYKYWRILHALLATLAFILAVVHIAGVGYYTRAPWKQWLWIAYTLFWVGLVGYVRVLKPWLLSRAPYRVIAVRPERGQAWTVALEPESHPGMNFQPGQFAWLTLGRSPFRFEEHPFSFSSSAKRSKRLEFTIKARGDFTRTIPQVTAGEIAYVDGPYGVFSVDRYPQAVGFAFIAGGIGITPIMSMLRTLADRGDSRPLHLIYANLYWENVIFRDELEHLRERLNISVVHVIEKPPPEWTGERGRITDALLQRRLPQN…
234	BACTERIA	ANAVT	FREx	Q3M951	UniProtKB	-	MRSLLMKNPVVIGVSWIAAYIVIILFPLLILLLYPPTPSDERSFLLEFSAALGFIGLAMMAMQFALTARINRVEASYGVDLILQFHRYTSIAAFFFILAHPIILFINNPETLQLLNFFTAPWRARAAVIATLALMAIIITSIWRKQLNIPYEPWRTAHGILAVIIVTFGLGHALGVGNYLGLFWKAVIWSGIAIAALWLLVYVRLVKPYFMQKKLYLVEAVIPQRGNVWNLVLRPRGHTGIHFQPGQFAWLTLGISPFRMREHPFSFASSAEHSDCVEFGIKALGDFTNTIKDVKPGTKAFLDGPYGVFTTDRYENTAGFVLIAGGIGITPIVSMLFTLAERQDERPLLLIYASKTWEDITYREEIEDLKNQLDLTVIHVLKEPLEDWSGERGYVDKKL…
235	BACTERIA	NOSS1	FREx	Q8YTT0	UniProtKB	-	MRSLLMKNPVVIGASWIAAYIVIILFPLFILLLYPPTPSNERSFLLEFSAALGFIGLAMMAMQFALTARINRIEASYGVDLILQFHRYTSIVAFLFLLAHPIILFINNPETLQLLNFFQAPWRARAAVIATLALIAIIVTSIWRKQLNIGYENWRIAHGILAVIIVSFGLGHVLGVLNYLSLFWKAVIWTGIAIAALWLLIYIRLVKPYFMLKKPYLVEAVIPQRGNVWNLVLRPRGHQGIYFQPGQFAWLTLEISPFRMREHPFSIACSAEHSDRLEFGIKALGDFTKTIKDVKPGTKAFLDGPYGVFTTDRYENTAGFVFIAGGIGITPIISMLFTLAERKDERPLLLIYASKNWEDITYREEIEALTDKLDLTVIHVLKEPPEDWSGESGYVDQQL…
236	BACTERIA	ANADE	FREx	Q2IMP5	UniProtKB	-	MRAVRLQDLTRVGLWIALYVLLALYPLLWLAAVPAPGGGDFRQELAAALGFLGLSIMAMQFLLTARFQWLAPPFGTDVVYAFHRHVTAVALVFVAAHPLVLLGPELGVGGMAAWLLPWRAPGAVGAGVWSLYALVVLAVTSYGRRRLRLPYEAWRVLHGVAATAAVLLGLWHAAAARRLLAGPVTRVMWIAWTLAWVALLLRVRVAKPLALRARPYRVSEVRPERGDAVTLVLDPDGHEGFRFRAGQFAWLALGASPFAAREHPFSISGSSQRAPRVELTVKALGDFTRRVQATRPGARAWVDGPYGTMSVDAFPDADGYLFVAGGIGIAPCLSMLRTLADRGDRRPHQLVFGTGRWERTPFREALAELATRLDLTVVHVLEHPPDGWTGEVGVVGEDV…
237	BACTERIA	THASP	FREx	C4ZL80	UniProtKB	-	MIPTLSTLPALAAFVALVAAAWGLNVAALDGGIASLPWLIREQGLYLSGLLAIGLMSLAMVLATRPTVLERPLGGMDRIFRLHKWAGILAAVFAALHWLIEMSDDVIKSLYGKAGKPAHDEFGGLYEMLRDAGEELGEFAIYLVLAMVVLSLWKRFPYKFWRHLHRAMPVFYLLLAFHAAVLAPPDYWTQPVGVLLALLLAAGTVASVIALTGRIGHDRKVQGVVTAVSSPAPDVTEIVCRLDGAWRGHQAGQFAFVGLERFEGSHPFTIASADHGDRSLTFQIKALGDYTRQLASRVAVGQAVTVEGPYGRFVLGRQDHKARQIWIAGGIGVTPFLAWLDALRADPAAAPTVELHYSTRGAAHDPFVERLRSLCAELPSVSLHIHDRAAGDDLTPERL…
238	BACTERIA	VIBCH	FREx	A2PUY4	UniProtKB	-	MNRVKYTLWVMVGIVTLLWVQAEPTLFGSTNLFQWRSGLVQFSGILALMLMSLAMLLALRLPSVERWTRGIDKGYRIHKWIGISALLMGILHWLAYQIPKWLISLELLTKPARLNGSGPNSNLSGLALWLKEAKPLAMEIGEWGFYALIVLLVVSLWSAIKYKPFRLTHRLMAVVYLLIALHSVILLKKAYWGEPIYWLTMLFIVVGSWAACYSLLGLVGRQSRYPAHVKAFHYCPNSQTLDLTIQLDKPWLGHKAGQFAYLKFAGEEPHPFTIACAHQGSQLRFLIKELGDFTTGLHQRLQNGESLEVEGPYGKFDFSTQQPQIWIGGGVGIAPFMAGLDWLMTERAHPPVHLFFCCHQIDPNLCAELRHKAQLAGVSLTIIDSSVDPHLSADDIARR…
239	BACTERIA	TOLAT	FREx	C4LEB6	UniProtKB	-	MRNIKRSFVLLLVFFCLLWWFADQTEWSAIPNFFGWRALLMQFSGVLGIGVMSVAMVLAVRPVVFEPYLGGLDKMYRLHKWLGISGLIIALSHWLISEAPKWLVGLGLLERPVRGARASLPGDAVQQFFLSQRSLAEEIGKWAFYAAVILMVLALVKRFPYRHFFKTHRLLAVTYLALVWHSVILLKFDYWSGPLGPVMAVLMAAGCIASVMVLFRRVAAGRQVVGEVAAVRYHEALSVMEVDIACKGRWAGHQSGQFAFLTLHEEEGPHPYTISSTWEDDGRITFIIKALGDYTRTLPERVQIGDVVKLEGPYGQFNFQGRQKRQIWIGGGIGITPFISRMKELARKSDGKTIDLFHTTTVYDPHAIGLLENDAKAAKVRLHVLWDERDGRLNAARIT…
240	BACTERIA	RALME	FREx	Q1LIY6	UniProtKB	-	MKRIIWTFWFFALALSALWLFTDTLWPAQSNYFALRTVWIQYSGVLAIGAMSVAMMLATRPAWLEPSLNGLDKIYRLHKWLGIAALTAATVHWLWAQGTKWAVGWGWLTRPARKPRATADSMGSIESALRGWRGLAEDLGEWAFYAVAVLLVLALVKRFPYRLFAKTHHWMAAIYLVLAFHTLVLVQFSYWAQPVGWALAMLLASGTVSAVWVLLGRVGAQRTAHGVIESLQTYPALNVLETTLRMDPGWPGHRPGQFAFAMSNPKEGPHPYTLASAWVPEDRRITFITKALGDHTRRLPERLRVGDQVTVEGPYGCFTFDDEKARQIWIGAGIGITPFIARMKYLAQHKGQDARPVDLFHPTSDVDPQAIEKLRADSQAAGVVLHLLIDKQNGRLTGE…
	ALVEOLATA	3671.m00002
	ALVEOLATA	3723.m00046
	ALVEOLATA	3723.m00047
	ALVEOLATA	3723.m00049
	ALVEOLATA	3723.m00724
	METAZOA	A2AQ92
	METAZOA	A2AQ99
	PLANTAE	A2I2U7
	BACTERIA	A2PUY4
	EUGLENOZOA	A4HIA6
	EUGLENOZOA	A4I5J0
	PLANTAE	A4S8V1
	FUNGI	A5DE11
	FUNGI	A6ZIB7
	FUNGI	A6ZIB8
	METAZOA	A7E3K4
	METAZOA	A7E3K8
	METAZOA	A7E3L0
	METAZOA	A7RPH5
	METAZOA	A7SCJ4
	METAZOA	A7SD95
	FUNGI	A7TQE6
	FUNGI	A7UW98
	METAZOA	A8DWJ8
	PLANTAE	A8IRR2
	PLANTAE	A8IRR3
	METAZOA	A8WZ89
	PLANTAE	A9RI08
	PLANTAE	A9RKK9
	PLANTAE	A9RN85
	PLANTAE	A9RW38
	PLANTAE	A9S0A4
	PLANTAE	A9S7N1
	PLANTAE	A9SL39
	PLANTAE	A9SQS6
	PLANTAE	A9TIZ1
	PLANTAE	A9U5F8
	CHOANOZOA	A9UZZ7
	CHOANOZOA	A9V5V7
	FUNGI	B0BES1
	FUNGI	B0BES2
	FUNGI	B2AA06
	FUNGI	B2AAS7
	FUNGI	B2AE56
	FUNGI	B2AL10
	FUNGI	B2ATM9
	FUNGI	B2AUL8
	FUNGI	B2AUM6
	FUNGI	B2AV09
	FUNGI	B2AW20
	STRAMENOPILES	B7FXR1
	STRAMENOPILES	B7FYY1
	STRAMENOPILES	B7G984
	METAZOA	B7PDQ2
	METAZOA	B7PVC0
	FUNGI	B9WB34
	PLANTAE	C1MJM1
	METAZOA	C3XUP1
	METAZOA	C3YBU2
	METAZOA	C3YPW7
	METAZOA	C3YUJ9
	METAZOA	C3Z8T1
	METAZOA	C3ZTT7
	BACTERIA	C4LEB6
	AMOEBOZOA	C4M1C2
	FUNGI	C4Y9R6
	BACTERIA	C4ZL80
	FUNGI	C5E398
	FUNGI	C5M5S1
	BACTERIA	C6WGN1
	RHODOPHYTA	CMG089C
	RHODOPHYTA	CMR353C
	EUGLENOZOA	D0A6T6
	STRAMENOPILES	D0MUZ3
	STRAMENOPILES	D0MV83
	STRAMENOPILES	D0MX65
	STRAMENOPILES	D0MZQ4
	STRAMENOPILES	D0N039
	STRAMENOPILES	D0N0V0
	STRAMENOPILES	D0N0V7
	STRAMENOPILES	D0N1K3
	STRAMENOPILES	D0NHA5
	HETEROLOBOSEA	D2V2B1
	HETEROLOBOSEA	D2V965
	HETEROLOBOSEA	D2VJS8
	HETEROLOBOSEA	D2VLT6
	HETEROLOBOSEA	D2VM77
	HETEROLOBOSEA	D2VSJ1
	HETEROLOBOSEA	D2W1C6
	HETEROLOBOSEA	D2W1C9
	HETEROLOBOSEA	D2W2K5
	AMOEBOZOA	D3BIK1
	AMOEBOZOA	D3BR83
	BACTERIA	D5C2C8
	STRAMENOPILES	D7G4X0
	STRAMENOPILES	D7G5M5
	STRAMENOPILES	D7G5Y8
	BACTERIA	D8I8Y4
	STRAMENOPILES	D8LNK5
	METAZOA	E0VQY4
	METAZOA	E0VUS0
	METAZOA	E1C7N8
	BACTERIA	E3J7Z0
	METAZOA	E7F9M1
	METAZOA	E7FF50
	EUGLENOZOA	E9B0T5
	EUGLENOZOA	E9BLQ6
	ICHTHYOSPOREA	E9CE81
	METAZOA	E9G6A4
	METAZOA	E9GRA5
	METAZOA	E9GYG9
	METAZOA	E9GYH0
	METAZOA	E9GYH1
	METAZOA	E9HFQ7
	METAZOA	E9HKT2
	METAZOA	ENSACAT00000001763
	METAZOA	ENSACAT00000006693
	METAZOA	ENSORLT00000001742
	METAZOA	ENSORLT00000002050
	METAZOA	ENSORLT00000006649
	METAZOA	ENSORLT00000013802
	METAZOA	ENSORLT00000017663
	METAZOA	ENSTNIT00000016913
	METAZOA	ENSTNIT00000020203
	STRAMENOPILES	F0W340
	STRAMENOPILES	F0W390
	STRAMENOPILES	F0W6Z4
	STRAMENOPILES	F0WDY2
	STRAMENOPILES	F0X089
	AMOEBOZOA	F0ZID3
	AMOEBOZOA	F0ZZP9
	AMOEBOZOA	F1A617
	METAZOA	F1NC63
	METAZOA	F1NEJ0
	METAZOA	F1NVG4
	METAZOA	F1NWG5
	METAZOA	F1QV52
	METAZOA	F1QVF2
	CHOANOZOA	F2UDN9
	CHOANOZOA	F2UIK7
	PLANTAE	F4I4K7
	PLANTAE	F4IE25
	AMOEBOZOA	F4QA30
	AMOEBOZOA	F4QFB6
	EUGLENOZOA	F6MIH5
	METAZOA	F6WK89
	METAZOA	F6XBQ1
	METAZOA	F6Y341
	METAZOA	F6Y711
	METAZOA	F6YS00
	METAZOA	F7AMC8
	METAZOA	F7B337
	METAZOA	F7BE11
	METAZOA	F7CLH6
	METAZOA	F7CT51
	METAZOA	F7ELQ0
	METAZOA	G1KDS8
	METAZOA	G1KQH3
	METAZOA	O01795
	PLANTAE	O48538
	METAZOA	O61213
	PLANTAE	O81209
	PLANTAE	O81210
	FUNGI	O94727
	METAZOA	P04839
	FUNGI	P32791
	FUNGI	P36033
	FUNGI	P53109
	FUNGI	P53746
	PLANTAE	P92949
	FUNGI	Q04800
	FUNGI	Q08905
	FUNGI	Q08908
	FUNGI	Q0C837
	FUNGI	Q0CBV1
	FUNGI	Q0CDS7
	FUNGI	Q0CGM2
	FUNGI	Q0CS80
	FUNGI	Q0CSG3
	FUNGI	Q0D098
	FUNGI	Q12209
	FUNGI	Q12333
	FUNGI	Q12473
	METAZOA	Q171Q3
	METAZOA	Q17JM4
	BACTERIA	Q1LIY6
	RHODOPHYTA	Q2F9N3
	RHODOPHYTA	Q2FA46
	BACTERIA	Q2IMP5
	FUNGI	Q2PEP0
	METAZOA	Q2TPT8
	EUGLENOZOA	Q385X4
	PLANTAE	Q3KTM0
	BACTERIA	Q3M951
	EUGLENOZOA	Q4CSR5
	EUGLENOZOA	Q4D1K3
	EUGLENOZOA	Q4Q7E3
	METAZOA	Q4SEQ8
	AMOEBOZOA	Q54F44
	METAZOA	Q5XMJ0
	METAZOA	Q61093
	METAZOA	Q672J9
	FUNGI	Q6BM09
	FUNGI	Q6C188
	FUNGI	Q6CIY2
	FUNGI	Q754F4
	FUNGI	Q75CQ8
	METAZOA	Q7PNG0
	METAZOA	Q7Q147
	FUNGI	Q7RW00
	FUNGI	Q7RY82
	FUNGI	Q7SEA5
	FUNGI	Q7SFF5
	FUNGI	Q7SFL2
	FUNGI	Q7SFM3
	BACTERIA	Q827Z9
	AMOEBOZOA	Q86GL4
	METAZOA	Q8CIZ9
	FUNGI	Q8J0N4
	PLANTAE	Q8RWS6
	PLANTAE	Q8VY13
	PLANTAE	Q8W110
	BACTERIA	Q8YTT0
	METAZOA	Q96PH1
	PLANTAE	Q9FIJ0
	PLANTAE	Q9FJD6
	PLANTAE	Q9FLW2
	METAZOA	Q9HBY0
	METAZOA	Q9JHI8
	PLANTAE	Q9LMM2
	PLANTAE	Q9LZU9
	METAZOA	Q9NPH5
	METAZOA	Q9NRD8
	METAZOA	Q9NRD9
	PLANTAE	Q9SBI0
	PLANTAE	Q9SUT8
	PLANTAE	Q9SW17
	METAZOA	Q9VQH2
	AMOEBOZOA	Q9XYS3
	METAZOA	Q9Y5S8

## Sheet: Dataset_2
Ferric reductase domain of 1281 bacterial and eukaryotic species (Pfam, release 26.0, November 2011)
AIM14_YARLI	FGRLCYALLPLIVFLAIRPSPLPRTFYLKLLPLHKWLGRLATLVGVVHGVLYTVHFVKKNEFYKVFKFDNFLGVIILAVFLVMVVTSLPFFRKRMYSLFYTIHYLSAWFVAIAT
F2QPR5_PICPA	LGRVAVYTMPTLLFLTLRPSPLPKTLYLALIPIHKWVSRIVVLQSLLHTLLYVYIFTVRKTFYKAYKLDNFYGIVAMLSFIVIFITSLPKVRRLSYVTFYVNHYVCTWVTVIFL
C4XX76_CLAL4	LGRLSVVSLPTVLFLTLRPSPLPNTLYLSLLPIHKWLSRVVVLSAVVHTALYLGFFQKSDTWFKAWKTENLYGWAALLGFLLIAITSLSKVRDRSYKLFFFNHYFWSWAVVFLL
A5DSM7_LODEL	LGRVAANCMPTVLFLTLRPSPLPNILYLTLIPIHKWLSRLIVLQSVLHTLIYLAYFDFSHTWQKTWKKENVYGWVALLGFLVIVVTSLSSFRRRWYKIFYIMHYSWTWIIVACL
C5MBD9_CANTT	VGRLPVNCLPAVLFLTLRPSPLPNTLYLTLIPIHKWLSRLIIIQSIIHTVLYIGYYDFKNTMDKAWKLENVYGWIALAGFLIIIITSLSGMRKRWYRLFYSMHYIWTWIIVGCL
C4YD63_CANAW	LGRIPANCLPTILFLTLRPSPLPHTLYLTLIPIHKWLSRLIIIQSVIHTVLYLGYFQKTNTTQKTFKPENNYGWVALLGFVIIMITSLSSMRKRWYKVFYCMHYLWTWTIVVCL
A3LPS3_PICST	LGRVAAVCLPTILFLTLRPSPLPNTLYLTLIPIHKWLSRMVILQSVLHVSIYCGYFHKNGTWKKALKTENIYGWVAVFGFLVMIITSVSKIRTVCFKLFYISHYFWSWVIVICL
Q6BWE9_DEBHA	LGKIITVTLPTIFFLTLRPSPLPNTLYLALLPIHKWLSRLIIVQGVLHTVIYCGYFQVKNSWKKALKYENLYGWGALLGFLIIMVTSFSRFRTKYYRFFFFQHYVWSWIIVICI
A5DEQ5_PICGU	LGRIATVCLPTVLFLTLRPSPLPNTLYLALLPIHKWLSRLIVLQTVLHVILYCGFFYRNHTWGKAIKPENLYGWAAFTGFIMMTITSLSSFRNRFYKVFFFEHYTWSWIIVITL
FRE8_ASHGO	LGRVAAAFMPALFLLTLRPSPLPYTLYLSLLPMHKWLGRVVVLQATVHSALYTWYFATSGKMAKMKKTANWMGAVALLAFVLIAATSLPAVRRRRFRTFYYVHYVGTWVSVLAV
C7GT71_YEAS2	MGRISVALMPPLLFLTLRPSPLPHTLYLALLPLHKWISRIVVLESILHTWFYLYYMYINDTLYVKMRKLPNIYGVIALGLFLLIAITSVRYARRWSYRVFYYVHYVSTWLILVFL
A7TIJ6_VANPO	CGRISVSLLPIVLMLSLRPSPLPKKLNLLYLSLLPLHKWISRILIFQATLHSALYTWWYYENGKLKLKLLKLTNIYGILALLLFVIIGFTSIRKFRRFNFKLFYYIHYISTWLTILLL
C5DDM2_LACTC	FGRIAVALMPPLLFLTLRPSPLPHTLYLSLIPIHKWVSRVVVLLSLLHTALYTWYWISVRMFFLKIKKPANLWGVIAMALFLLIAITSLSGVRRYNFRLFYYVHYVSTWLTVVLL
C5DX18_ZYGRC	MGRLSVALMPPLLFLTLRPSPLPETLYLSLVPIHRWMSRVVVVESLLHTILYLWFMYLKGSLIKVFKPANFSGVIAMVLFVLIGVTSVSKMRRWNFQVFYYVHYLSTWATVILL
Q6CEA2_YARLI	LGRVSAALYPAMLFLALRPSPLPRTFYLALLPVHKWLSRIVVLTTVLHSIFYAYIYYSTGVLGKKMAEIENIYGIIATALFLLIAATSIAPIRRKMYPIFYGIHYPATWACVFLI
Q6FJA2_CANGA	LGRLAVALMPPLLFLTLRPSPLPKTLYLTLLPFHKWIGRIVVLAAFLHSVFYAYVMCANKVLLEKMRKPANLYGLIAMVLFVLIVVTSLAPIRRRAFRVFYTVHYLSTWLVVVLI
F2QVF0_PICPA	LGRMAVALLPLDIIIAFRPSVVLFQNYLDLISVHRWLSRVILLFSFLHSIGFFIKWIVEGNPHFLLLKCDIAYILLAAFVVLFVVSIKPVRVANYKTFFIVHTLVVGMFVGLI
AIM14_PICGU	FGRMAYCLLPFDILLAYKYWPLENYLQNLNLHKWMSRIIVVCSMIHGIGYFVKWFVEGTFFHHLFKIDNLLGVVVFAAAVVLLVVSVALFRRQSYRLFYVSHNITIGMFVVLI
AIM14_PICST	LGRMAYCLVPFTIFISLRPPNTVGYQSGYYLEKLNLHKWISRLIFATAIGHGLGFLYKWTKEGALAEKIFKFDNFLGVTVFALMPVLIFASVNVMRRRNYRLFYILHNVTLWMFVVLI
A5DV90_LODEL	LGRLAYALIPLNIYLILRFPNAFNWNCGYYLQNLNLHKWLSRLIFILSLVHAAGFTYKWIHQGTLVKFVKFWNFLGIVVLVPFIILIPLSIRLMRRKWYSGFYITHNITAWLMVVLI
AIM14_CANTT	YGRIAYCLLPLNIYLILRPTNCVYLKPGYYLENLSLHKWLSRLISICTLIHAIGYFYKWNKEGKILIKSFRFLNFLGIVVFVMFAVLIIVSIRILRRKYYSLFYIIHNITAWSMVVLII
AIM14_CANDC	YGRMAYCLIPLNIYLVLRPTNSPLLKPGYYLENMSLHKWTSRIIVFCSTIHAAGYVYKWIKEGAILNKPFRFLNLLGVVVFVFLVVLAIISIRPFRRKVYSTFYLIHNVTAWSMVILIT
AIM14_DEBHA	FGRMSYALLPFDIFLVLRPNSIGLRYLELMDLHKWMSRVIIAGAIIHGVGYFIKWILEGSLFTKSVRLWNFLGIVVFMLNLILIIISLRYFRRRIYQYFYVVHNITVWLFVGLI
AIM14_CLAL4	LGRLAFCLVPLDLALALRPCLLGQSYLELMPLHKWLSRLIILAGVVHGIGFFVKWTIHHQLGKAKRWANLAGIIVALFSVLLVIVSSRPVRRRFYSYFYAFHNFTVALFVLLM
Q6FMR3_CANGA	LGRLSYVLLSLNLFLNLRPNIFFTDKYVYTDFIPFHKWLSRLIVIFGLLHGVFFVIRWAINPKTDLDAKLSNKYNFAGIVIAGISIILIIASMNVARRSAYNLFYIIHNITLFAFVFIT
AIM14_YEAST	LGRLSYALIPLNLFLTLRPNWFLRKNCTYTDFIPFHKWFSRIITVIGLLHGIFFIIKWAIDDNVSLKQKLILKTFNFAGFIISILVLFLLICSIGPMRRYNYRLFYIVHNLVNVAFILLT
AIM14_VANPO	LGRLSYTLIPLNLFLTLKPNWFLPSQCTYTDFIPIHKWLSRFITFIAILHSILFLSHWSSSSDENVSIAIKLQNPKNVLGLIMLIPSLLLICLSIGPFRRFSYTSFYIIHNISNVMLIFLT
AIM14_ZYGRC	LGRLSYALLPLNLLLNLRPNWLLRNNYTYTDLIPLHKWLSRCIIIIAVVHGILFLINWALGESGTLAKKIANPYNLAGVLLFAPLISMIFFSIGPMRRFSYNAFYVIHNLTGISFIFVVA
AIM14_LACTC	LGRLSYVLATLNLFLTLRPNFLLPGYVYLDLIPLHKWLSRSLCLLALVHGVGFLVKWALDSQVSFVAKAFYNIPNLAGLVVGALMAFMVLLSVRPVRRFSYRSFYLTHIIGAWVFVFLT
AIM14_ASHGO	LGRLSYVLLFLNIFLTLRPNYILSDYTYVQLLPMHMWLSRAISTFGVFHGLAFVIKWQLDNEVSLASKLFNLWNLLGFIVWILLIILLITSTGVIRRRSYKSFYMVHQINAFAISFIV
AIM14_KLULA	LGRLSYVLVILNVLLTLRPANPILGYHYLDLIPLHKWLSRFVTVIGIIHGIGFIVKWSLDPKVSMISKATKLFNFIGVIAFVPLFILMFASVRIWRRYSYRSFYVIHQLGQWAMVFLV
Q0UAW8_PHANO	CAGVLYPTFFFLILSMSRWLATFLRRFYFISRFVNWDLSQSFHIKMSIAALFFATLHAIGHLSGSFVFGSMASRQNAVANVIGQDMVPRRYVDYVRSLPGWSGLTALSCFYLLTAMSMPQVRKWSYEVFQLGHLLMFPIIGLMM
C7ZJG9_NECH7	AGALYPTFFFLILSMSRYFSTWLRRSYHISRFLNWDLSQKFHIRISCVAILLATLHALGHLTGSFVHGSDRANEQEVADVLGPDMVPRPYIEYVRSLPGSTGITALGLFYLLSLLSIPQVRKWNYEIFQLGHLLMFPIIGLMMA
B2AAS7_PODAN	AGALYPTFFFLILSMSRYFSTFLRRSYYISRFINWDLSQEFHIRISCVALVLASLHAIGHLGGSFVWGSRKENEDAVAILLGPDAVPRPYINYVKSLPGFTGLTALGLFYLLSLLSTPPVRKWNYEVFQMGHLLMYPIIGLLM
E3QBW9_COLGM	TAAGMLYMTFFFLLLSMSRYFSTWMRRSYYVSRFVNWDLSQSFHIKISIVALAFATLHAIGHLTGSFYHGSRPANQDRVAEVLGPDMVPRPYVGYVRTLPGSTGIAALGSFYILALLSLPQVRRWNYEVFQLGHLLMYPIIGLMMA
A4RJ14_MAGO7	AGALYPTFFFLILSMSRYFSTFLRRSYHLSRFINWDLSQEFHIKISIVALVLASLHALGHLSGTFNWGSRPERQDAVGVLLGEDQVPRPYSAYVSSLPGITGLTALGLFYTLALLSMPQVRRWNYEVFQLAHLLMFPIIGLLAA
B2WHV3_PYRTR	AGVLYPTFFFLILSMSRWLSTFLRRFYFISRFINWDLSQSFHIKMSIVALFFATLHAIGHLSGSFVFGSMASRQNAVANIVGQDAVPRSYTDYLRSLPGWTGLTSLGMFYLLALMSMPQIRKWSYEVFQLGHLLMFPIIGFMMA
E9CHC3_9EUKA	IAWHALALLTLTFCAGVVAALRQLITNTAKKAFPDWLDAWLRARKALGVLGFGSAALHAVAAMMTTSLFIDWAYVESRQGAEYQGAMLAGLFAFALLVCVAVTSQPAVGASLTWREWDFVQSKLGPVALALGT
C3XW43_BRAFL	LAWLALTLLALVYFPGIIAAFRQLARGTKYQRFPDWLDTWLKSRKQLGLLALLIATLHAIFSACLMSPEYYYHMYELGPVIEGRQFYGLMFWRGELLVLTGGLALALMSVLGVTSIPSVQNAMTWREFVFVQSKLGFLCLFA
C3Z8Z4_BRAFL	FAGTAITSLCLVYIPGIFASFTQLYNGTKYKRFPNWLDKWMLARKQLGLLSLLASIVHAFLSFMIWSPSYYARLFEQTATPSGDVKYGKLRWSGETFLLFGALSLFLMAVLGVSSIPSVTNAMNWREFNFVQSKLGWAVLIFA
C3Z2G0_BRAFL	LAGTAITILSFVYFPGVLASFVQLYNGTKYRRFPDWLDKWLLARKQLGLLCLFVASIHACLSLLEFSPAYYGRHFDKTTVTADGGVVFGQMRWSGETFLLFGALALFLMVVLGVSSIPSVTNAMNWREFTFVQGKLGWVVLL
Q4RI29_TETNG	FPIVSLVMLSLCYLPGCIAAFLQLYRGTKYKRFPNWLDRWMLCRKQMGLVALGLALLHAIYTFVIPIRYAVRHKLISRVVDEMKNNKTTPFYFDQTEAWGTDSFYVLGILGFFLYLLLGLTSLPSVGGSLSWREFSFVQSKLGHLTLSIC
C0HBR8_SALSA	CPIVSLIMLSLCYLPGVLASFLQLYRGTKYRRFPDWLDRWMLCRKQLGLLALGFAFLHVLYTLIIPIRYFVRFKVTERTVSVIRENRTTEFDTTTAWRSDSYLSLGILGFGLYVLLGITSLPSVINSLSWREFSFVQSKLGHLTLLLC
F1Q9R5_DANRE	FPIVSLVMLALCYLPGALAGFLQLYNGTKYRRFPDWLDRWMLCRKQLGLLALAFAFLHVLYTFVIPIRYYVRYRINVYTISLVKDNKTYEFDNVAAWRHDSYYSMGILGFGLFVLLGITSLPSVSNSLNWKEFSFVQSKLGYTTVLLC
Q6PAY4_XENLA	FPIVSLILLALVYLPGIIAAVLQLYRGTKYSRFPDWLDTWMLCRKQLGLVALAYAFLHAIYTLVMPIRYYVRWWSNNYIITQIKTNNTYEFLNYYAWLSDSYVALGILGFFFYVLLGITSLPSVSNAVNWREFRFVQSKLGYLTLVLCTAHTLVYGGDRFIYGPFYKWYLPPAFVIAL
E1BUG3_CHICK	CPIIALVLLALVYLPGILAAIIQLYRGTKYSRFPDWLDKWMLCRKQLGLVALAFASLHVIYTLVIPIRYYVRWRIEDRTISQALNNKTTPFDNTNGWLSDSYLALGILGFLLFVLLGITSLPSVSNNVNWREFRFVQSKLGYLTLILCT
F1CNZ4_PIG	FPNTALTLLALVYLPGVLAAILQLYRGTKYRRFPDWLDHWMLCRKQLGLVALGFAFLHVLYTLVIPIRYYVRWRMNNRTVVQAIAKKENPFIISTAWLSDSYLALGILGFFLFVLLGITSLPSVSNMVNWREFRFVQSKLGYLTLILCTAHTLVYGGRRFLDPSTLKWCLPSAYVIAL
F1LRR8_RAT	FPITALTLLALVYLPGILAAILQLYRGTKYRRFPNWLDHWMLCRKQLGLVALGFAFLHAIYTLVIPIRYYVRWRLRNATITQALTNKDSPFSSSTAWLSDSYLALGILGFFLFLLLGITSLPSVSNMVNWREFRFVQVSASNLTLVLCTAHTLVYGGKRFLSPSILIWSLPSAYILAL
E7F9Y0_DANRE	LPAVALVTLSLVYLPGLFAAFLQLWRGTKYRRFPPWLDNWLQRRKQLGLLSFLCAALHGVYSVCQPLRRVTQHRLINAAYRQVKAGTEEPWDELAVWRSELYLSCGVLGLGVLSLLAITSVPSVGNTLNWREFTFVQSGLGYVALTLSI
E7FFL9_DANRE	LPVVAIVLLALVYLAGQLAAAYQLMYGTKYRRFPPWLEGWLESRKQLGLLSFFFGCIHVLYSLCLPMRRSERYLMLNMAYQQVHANIENSWNEEEVWRVEMYVSFGIMALGLLSLLAVTSIPSVHDALNWREFSFIQSTLGYIALLIST
B6A7P9_RABIT	LPVVAITLLSLVYLAGLLAAAYQLYYGTKYRRFPPWLETWLQCRKQLGLLSFFFTVVHVAYSLCLPMRRSERYLFLNMAYQQVHANIENSWNEEEVWRIEMYISFGIMSLGLLSLLAVTSIPSVSSALNWREFSFIQSTLGYVALLIST
Q6YPB1_HUMAN	LPIVAITLLSLVYLAGLLAAAYQLYYGTKYRRFPPWLETWLQCRKQLGLLSFFFAMVHVAYSLCLPMRRSERYLFLNMAYQQVHANIENSWNEEEVWRIEMYISFGIMSLGLLSLLAVTSIPSVSNALNWREFSFIQIFCSFADTQTELELEFVFLLT
Q4RFK6_TETNG	LPSVALVMLSLVYLPGLLAAGLQLRLGTKYKRFPDWLDRWLTRRKQLGLCSFLCAALHAIYSLSLPMRKSARYKLANVVFKQVKEGVQDSWVDEEVWRMELYLSAGIVALGLLSLLAITSLPSVADTVNWREFSFIQSTLGYCALAMA
Q924Z2_MOUSE	LPCVAYVLLSLVYLPGVLAAALQLRRGTKYQRFPDWLDHWLQHRKQIGLLSFFFAMLHALYSFCLPLRRSHRYDLVNLAVKQVLANKEDAWVEHDVWRMEIYVSLGIVGLAILALLAVTSIPSVSDSLTWREFHYIQSKLGIVSLLL
STEA3_RAT	LPCVAYVLLSLVYLPGVLAAALQLRRGTKYQRFPDWLDHWLQHRKQIGLLSFFFAMLHALYSFCLPLRRSHRYDLVNLAVKQVLANKSRLWVEEEVWRMEIYLSLGVLALGMLSLLAVTSIPSIANSLNWKEFSFVQSTLGFVALMLST
F1P8Q9_CANFA	LPCVAYVLLSLVYLPGVLAAALQLHRGTKYRRFPDWLDHWLQHRKQIGLLSFFCAALHALYSFCLPLGRVSRYEVVNLAIKQVLANKSHLWIEEEVWRMEIYLSLGVLALGTLSLLAVTSLPSIANSLNWREFSFVQVNNVY
D6A8U4_9ACTO	FGWSGLLWAWGTVMLGLLLSGPRPSRLPVSRHVLERWHRTTSLTTMALMFAHALMFAAELVRYEAQLAWAERLWAGFADTFVPGWYDSGTGRIAIPIGQGALYLAIPLGLLFYVRHRIGANAWRRLHRFVIVVYVLSV
D6A5D4_9ACTO	FGWSALLWAWITVVLGLLLSGPRPSWSRLSGQRLERLHRTTSLNSIALIAAHALLFAAQLVRSDTARWYSALGTAFVETFVPGGYDSGTGKLAIPLGQAALYLAIPLGLLFYVRHRIGPRTWRVLHRFVIVVYILSV
B5GY47_STRCL	FGWSALLWAWGTVVLGLLLSGPRPARLPLSAARLERLHRTTSLNTMALIGAHALLFAVELVRHDKDAWYSAAWTAFVEAFVPGGYDSGTGRIALPIGQAALYLAIPLGLLFYVRHRIGPKTWRVLHRFVLVVYVLSV
B1W4N8_STRGG	FGWSALLWAWGTVILGLMLSGPRPGRLPLSGPRLERLHRTTSLNTIALIAAHALLFGAELVRHDTASWNSAVATAFVEALVPGGYDSGTGKIAIPIGQAALYLAIPLGLIFYVRHRIGQKTWRILHRCVIVVYVLSV
D7B7Y7_NOCDD	FGWSGLLWAWITVMLGLLRSTVPLPGAPVSHARIERWHRVMSLTTIGLMFAHALAFFLELVRDNEDGLGWGGRLSSAFVDTFVPGGYSSGTGQVAILIGLIALYLAVPLGLAYYVRSWTGTRVWRALHRFVIVVYALSV
C7MTA2_SACVD	FGWSALLWAWVTTMLGLLRSGHTPGWFPASPARLERWHRTTSLTTVALMFLHAALFFAELVRENRDDKAWVGRLWSAFVRTFVPGGYDSGTGKVAILLGLLAFYLAIPLGLAYYFRTRLGARSWRALHRFVLAVYVLSV
Q7NFG8_GLOVI	EGHLALVGLALTLTARPLNRFLPGLLQERRYLGLLTFAFSVLHTWSQIEHVLGGSLDGMFFLPRDMQFGVELGIFALLAMLPLALTSTDWAVRTLKGAWKGLHQGVFFAAFLIVL
E8UAZ3_DEIML	HGFVALGLLALVLLAQPAWTRPYRRPLGLLAFAFALLHTAYSFQFDLDGRLDSLAFLAVGTRNGVLVGALSLALLVPLALTSSRPAQRALGRHWRTLHRLTPPAFVLAG
Q5N2K5_SYNP6	SGYAALICLAIALLARSLAPLWSAPLRYRRFWGVSGLTLAVLHSAQQLEHRFGWRPEAWQFLSPLARWGLGAGVVAVLLLLPLGFTSSDRWQRRLGAGWPRLHQLAIPAFGLAT
Q280D3_9CYAN	TGHAALFCLILALIARPISGIWASPLRYRRALGVGAFVLSVVHTFHMMEHLLQWNLAAFWFLQPDFQWSIIAGAVALVLMTPAALTSFDWVQKSLGKRWRQIHLLSVPALLLSV
Q3MBQ5_ANAVT	TGHAALLCLVLALIARPISKLWASLLHYRRALGVGAFVLSVVHTTHMIQHSLDWNFAAFFFLPPQFQIGMAAGAVALILMTPAAFTSWESWQKSLGKYWRQIHLLSVPALLLSA
A0ZDP5_NODSP	SGHAALICLILTLIARPISRLWASPLRYRRGLGVGAFVLAVVHTTHMIEHSLQWQFAAFFFLPPDFQWGMAAGAVALVLITPAAFTSFESLQKYLGKRWRQIHLLGVPALVLTA
D4THK2_9NOST	SGYAALICLILALIARPTRVLLPALIRYRRGLGVGAFLLSLVHTVHKLEHFLAWNVSAIWFLPVEFQWGMGAGILALIFMTPAAFTSFDFMQKSLGPNWRRIHLLTVPALILTT
D7DXI8_NOSA0	SGHAALICLILVLIARPISILCPALLRYRRALGVGAFVLSVAHTIHNIQHTLDWDFAAFWFLPLEFQWGMSSGTVALVLIFPAACTSFNFLQKSLGKLWRQINLLSVPALILTT
D8G267_9CYAN	TAHGSLLCLMLALIARPVSKLWAQPLRYRRALGVAAFVLAIAHSLHAIDHALRWNFEAVSFMLPLHQLGMAAGVTALLLMTPAAITSCDRAQNYLGRRWRQIHLLSVPAFLLCAV
B4WK19_9SYNE	SGHVAIVCLTLALIARPISRLWSGLLHYRRLLGVGAFALSLLHVLHMVSHAWQWNWQAVQFMLPQHQTGVVLGLVAILLMLPAAITSFNKAQITLGSRWRKLHLLSLPALLLAA
A0YZN7_LYNSP	TGHGALIFLMLALIARPMSRFFSPLLQYRRLLGVAAFILALVHMGQMIDHTLNWNIEAFWFMLPQHQWGIGLGTIALLLITPAALTSFDKIQSYLGQYWRKIHLLAVPAFVLGV
B8HLT3_CYAP4	SGYAALLCLVLALVARPLSRLYPYLLPYRRVLGVGTFVLSLAHVLHTLTHNWNWQWQAIAFLLPWQQFGIGSGTLALLLLTPPTLTSFDQAQQYLGKFWRKIHLLSLPALLLGS
Q7NNK2_GLOVI	TLAVLVAAYIVAALLETVTLILFRGHLQGQRLGEYYGYASLACLGLVLSAPALGRQLLLSWRRGLGLSALGFAAAHTYLTFEHVLGGHWEALDFLGGEERLVAWLGVAALGLMLPLALTSTNGWIRRLGRHWRTLHLLVFPVAGLALV
B2IKV3_BEII9	SGLWSIRFLVLSLAITPLSQAMGSMRLSAVRRILGVSVFAYAALHFVLYLIDQQGDVGKIFNEITARPYLTLGFIALCGLALMAATSTDRIIAWLGTETWQNVQSLVYAIALLATL
B0UNM2_METS4	AMGDWTIYWLVASLAVTPLRRVADWPRLILVRRMLGLAALAYAVIHLLLYAADLKFDLARVAAEIVTRIYLAIGFSALLGLVLLGATSTDAMIRRLGRTWTRLHRLVYGIAALGLF
B8IKQ2_METNO	AMGDWTIYFLIASLAVTPMRRIADWPRLILVRRMLGLTALAYAVIHLVLYAADLKFDLIRVATEIAVRVYLTIGFTALVGLSVLGATSTDRMIRRLGPTWTRLHRLVYGIAGLTLLHYFLQSKIDVSKPVFWSGLFLALMGWRLMHHLKVATNPLSLAGLAAASGLATAALEAAWYALATGIPARAVLAANLDFSYDLRPAWWVFGMVALTVPLNLLRARRT
F2IZH0_9PROT	GCGDWAVRFLFATLAVTPLMRIAALPRLVAVRRMLGLVALAYASAHVLLYVASERWALAKVAAEIVQRPYLAIGFAALAVLAVLGATSTDGAVRRLGPAWHRLHRLAYLIAVLASL
B1LX02_METRJ	TGEWAVRFLLFSLAISPLRRLADWPKVIVVRRMLGVTVMAYAVAHLTLYAVDQNLILTKVISEIALRLYLMIGFVALVGLIALGLTSTDAAIRNLGPNWNRLHRLTYTIAVAALV
A0NWT1_9RHOB	SGDWAVRFLLVTLAVTPLRRIFSWNRIVGVRRMLGVTVLAYALLHLGLYAAQESWNLGKVVSEIFLRFYLTIGFAALCGLAVLGATSFDSAIRKLGRNWQRLHLLIYPIGGLMLFHFFLQSKSDVTQATLMAGLFVLLMVYRLAVKAGFRLANPLVLAVCACAAAAATAGIEYAWYALATGIPADRVFQANFAVSVAIRPVVWVGIIGLGVSAAAVVQW
A8TW90_9PROT	LVLVVFLALLTPAVLLAFDAAIGNLGPRPWNIAIHRVGWWTVVFLLASLAVTPLRRTLRWNSLIGVRRMIGVAAFVAAAFHLVLYAGEQAWDLLKVSSEIVLRIYLAIGLAALLSLGALAATSTDAMVRRLGGKRWQFLHRLTYPVAVLAL
A7IL48_XANP2	TGLWAIRFLAVTLAITPLRKLLSYPKLYFGRRIFGLAALFYAAFHLLLFVVDQGAGRALSEIVLRIYLTIGAVALMLLIALGATSFDGAIRRLGTERWNQLHMAVYGIALLGAV
A8IAX5_AZOC5	SGLWAIRLLLVSLAVTPARRIFHWPKLVLARRILGVAAMCYALLHLGLYAMDQGWNVGTVAREIVLRFYLTIGAVGAAFLVALGATSFDSVIRRMGGKRWNALHATVYGIAILASV
B8EN18_METSB	TGLWAVRLLALTLAVTPLRLATRWPKLVSIRRILGVSVLAYAVLHVGLFAYDQHFAALHIASEIVKRLYLAIGFVALMLLCLLSGTSTDRMIARLGSRRWTRLHRAVYAIAALASVHFFMQSKLDVTQPTIMAGIFALLLGYRVLAASAGGDLSAAGVAALALGAATATALGEALWFAVSAGAPLALVLAANLDFSYMARPAWYVLAAGLVLFAARLSRPAFARRAPRVRRRA
D5RMD5_9PROT	GRFSALKLGTLLLLCLPAALLAWWAAQGELGGRPVMEAIHWTGLWAVRILLLSLLVTPLRQMLRWPNAMQLRRMIGVAALAYALLHLVLYALDLKWDLGKVASEIVLRIYLTIGFVALLGLVALGVTSTDGWVKRLGGRRWQALHRLAYGIGVLALV
Q0BQQ1_GRABC	TGRWTIRFLLVSLAITPLREALSWPRLLIVRRMIGVGTACYALLHLALYGVYENGRLWLICSEIGSHFYLLIGLVALCGLVVLAVTSTDSWMRRLGRRWKKLHRAVYVLVILAL
F0IXS2_ACIMA	TGFWAIRFLLLGLAITPARAVFDWMRLAMLRRMLGLAAAFYTFAHVILYAADEGYAIGFVLNQMFTVFYLILGTIATIGLVALAATSTDAAMARLGRRWKALHRLVYPIAALSIWHFFLTQKIDVSAAMVPFGLFVWLMLWRLAPPGFRRSLAGILVLALGAVAITAGGEAGWYALNSGIDPWRVLDANLSTARISPAAFVAADLALLAVLVAARRLQRHAA
A1TZ14_MARAV	LGIAAFQFLLITLLISPLRKITGWAGWLRFRRMLGLYAFFYAALHVLAFLQFILGWFDLWATFTKRPYIIAGGLAFLLMAPLAATSTRGMMKRMGRGWKPLHRLIYCSALLAW
E4PNI2_MARAH	LGIAAFQLLIATLCMTPLKRWTGWGAWIRVRRMLGLFAFFYAVLHVLAFLQFILGWSDLWATFTKRPYILAGAVSFLMLVPLALTSTKGMMRRMGRQWKGLHKLVYPIAIAAW
A4VPI3_PSEU5	LGQGALVLLLLTLCMTPLQRLTGWGGWLATRRQLGLWCFTYAVLHLTSYLYFLLGGEIARLGEELYERPYILVGSVGFLGLAVLAMTSSRWSMRRLGKRWKKVHRLVYIIVIVVLL
A4XR14_PSEMY	LGLGALVLLLITLTMTPLQQLTRWGGWIAVRRQLGLWCFAYVVLHLAGYVLFIAGLRLELVLRDLSERPYIIVGALAFVGLLALTVTSNRFSIRRLGRKWKALHRLVYVILLLAL
C1DLN2_AZOVD	LGQGALILLLLTLSLTPLQRATHWSGWGQVRRQLGLWCFAYACLHLLAYLVFVLGLDFAQLGTELQKRPYILVGALAWCSLLPLALTSNRFSMRRLGRRWKQLHRLVYAALGLAL
YEDZ_PSEE4	RLGLGALVFLLITLSMTPLQRLTGWSGWIVVRRQLGLWCFAYIVLHLVSYLVFILGLDWGQFGVELRKRPYIIVGALGFLGLLALAVTSNRYSQRRLGARWKKLHRLVYVILGLGL
F0EA58_9PSED	LGLGALIFLLVTLSMTPLQKLTGWSGWIVVRRQLGLWVFAYIVLHILCYLFFILGLDWGQLAVELRKRPYIIVGALGFLGLLALAVTSNRYSQRRLGARWKKLHRVVYAVLGLGLL
YEDZ_PSEU2	FGVATLVMLLITLSMTPLQRLTGWSGWIVVRRQLGLWCFAYALLHLSMYALFILGLDWGQLGVELVKRPYIIVGALALLGLLALAVTSNRYSQRRLGARWKKLHRIIYVILGLGLL
Q4K611_PSEF5	RLGLGTLVLLLITLGMTPLQKLTGWSGWIAVRRQLGLWCFAYVVLHLSAYGVFILGLDWSQLGVELRKRPYIFVGSLGFLFLLLLAVTSNRYSQRRLGARWKKLHRLVYLILGLGL
YEDZ_PSEFS	LGLGTLILLLITLAMTPLQKLSGWAGWIAVRRQLGLWCFAYVVLHLAAYCVFVLGLDWSQLGVELRKRPYIIVGALGFLLLLVLAVTSNRYSQRRLGSRWKKLHRLVYVVLGLGLLHMLWIVRADLKEWAIYASIGALLLVL
E2ZZX5_PSEAE	LGLGALVLLLLTLAMTPLQKLSGWPGWIAVRRPLGLWCFTYVLLHLSAYCVFILGLDWGQLGIELSKRPYIIVGMLGFVCLFLLAITSNRFAMRKLGSRWKKLHRLVYLILGLGLLHMLWVVRADLEEW
Q2S9W2_HAHCH	FSGLWALNFLLITLAVTPVNQWLKLRWLVRYRRMLGLYSWFYATLHFAAGFLLVLDIQNFIQEITKRPYITVGFVAFVILVMLAMTSPKFMVRKLGKSWKKLHKLVYLSGVLAVVHFVWLARADYTEPFMYAFILALL
E7C8E9_9GAMM	TALVPFAFLVLRILRNDLGPDPAEELAIETGEWTLRFLILTLTLSPLRRISNNIEFVRIRRMLGLYTFFYATLHFTVWLTFLLGFRWSDVLVEIIERPYITVGFSAYLILLALALTSPKLMVRKLGKNWKRLHRLVYVASILGV
C7K8Q5_ACEPA	FGRYAFRFLLVSLMISPLKRFLKIDLMVYRRPLGLLAFSYAALHVTLYFWWARGFDIQRIWKDFLTRPFLTFGLIAFSILVVLAATSTRKSIIRLGKKWARLHRLVYVAMVLAC
E0XPU3_9BACT	SGIWTFNLLLVVLLLPIVANWTQWPALYRYRRAVGLWAFSYATCHFLLFITFLLGWDLARLGEELQERPYIVFGFSAWLILAVMAATSNRAAIRWLRKKWRVLHLWVYAAAGLAAI
A4BJI4_9GAMM	SGEWALRLLLITLACSPLKRIGIKWPLRYRRMFGLFAFYYATLHLSTYLFGWIELDMATFIDDLTKRPFIYLGMMTWIILLVLAATSPKWVVKALKQRWVILHKAVYLAIGLAW
F2K313_9GAMM	TGIWAVVFLVLTLLMTPLAKISKMKWMNRFRRFIGLTVFWYSSMHLLAYLMLHAGFSWLWIKEDLLKRPYIYVGFVATVILLVLALTSFKFAIKKLRKHWKPLHQLVYLAGVLVL
A3Y5T8_9GAMM	TLSGIWAGVFICMSLSITPLTKKLKALRVINRYRRFIGLAAFWYALVHLLAYLVLHAGFNVSWIQEDLLKRPYIYIGVLAFVILTALAITSPKAMVRKLGKRWKSLHKLSYLAGLAIL
A6VUY1_MARMS	SGIWASVFVVAVMSMTLVGKIKPLKVINRYRRFIGLTAFFYGLLHFVIYLVLFAGLSWTWISSDLVEKPYIYVGVAALSIMAVLAITSTKRMMCALGKKWKPLHRLMYLAAIGVI
F2G9K0_ALTMD	TGTWAIHFLLLTLTLSPLAKWLPSPEPIQFRRMIGVYAFVYAFAHLFTYIFFELQLDMALVASEIVSRPYIIVGMIALILLVALTATSFKRLQRKMGRKWQTLHNSIYLVLPLAL
D4F9C6_EDWTA	ITGLMALKLLLATLLVSPLARFTRQAALMRTRRLLGLWCFAWASLHLLSYLMLELGGNLRLLGSELLRRPYLTLGLAAWLILLALALTSTRRAMSALGTHWQRLHNLIYLAAIAVP
D0ZFA3_EDWTE	MTGLMALKLLLATLLVSPLARLTRQSLLMRTRRLLGIWCFVWASLHLLSYLLLELGGNVALLGSELLRRPYLTLGLAAWLILLALTLTSTRRAMSALGPRWQKLHNLVYLAAIIAP
D1RUR8_SEROD	LAAFLPFLWLVLAVDQGWFSADPAKDIQHFTGRMTLKLLLATLMIAPLARYARQPLLIRCRRLVGLWCFAWGTLHLISYSTLELGLSNIGLLGRELVTRPYLTLGIISWLILLALAATSTLWAMRKLGAKWQTLHNFVYLAAILAP
C4HDZ7_YERPE	TGRMALKLLLATLLVSPLARYSKQPLLLRCRRLLGLWCFAWGTLHLLSYSILELGLSNIGLLGHELINRPYLTLGIISWLVLLALALTSTRWAQRKMGARWQKLHNWVYVVAILAP
E7AZ10_YERE1	LAAALPFLWLILSVDQGWFSADPAKDIQHFTGRMTLKLLLATLLVTPLARYGKQPLLIRCRRLLGLWCFAWGTLHLVSYSVLELGLSNIGLLGRELVTRPYLTLGIISWLLLLSLAMTSTLWAQRKMGANWQKLHNLVYVVAILAP
D0KEI6_PECWW	TGRMALKLLLATLLVTPLARYGKQPLLIRCRRLLGLWCFFWATLHLVSYSLLELGLDHLALLGKELISRPYLTLGIISWLILLALAITSPQAMMRKLGSQWQKLHNFVYLVAILAP
E5YLK1_9ENTR	TGRMALKLLLATLLITPLARYGKQPLLIRCRRLLGVWCFVWASIHLASYTILELGLDFSLLGSELIKRPYLTLGIISWLILLALAATSTQWAMRKMGSNWQKLHNFVYIVAILAP
D2C1Y2_DICD5	TGRMALKLLLATLMVTPLARYGKQPLLIRCRRLLGLWCFAWACLHLLSYALLELGVNHLDLLGKEVLLRPYLMLGMASWLILLALTVTSTQSAQRKLGSGWQKLHNLIYLVAILAP
C1M4D3_9ENTR	TGITALKFLLATLLVSPLARYAKQPLLFRTRRLLGLWCFAWATLHITSYALLELGIQNLGLLGRELVSRPWLMLGMAGWIILFLLTLTSTQAAQRKMGKRWQTLHNYVYLAAILLP
D4B9T7_9ENTR	FTGITALKFLLAALLVSPLARYAKQPLLFRTRRLLGLWCFAWATLHLTSYALLELGMQNLGLLGRELVARPWLTLGMMGWVILLLLTLTSTQAAQRKMGQRWQKLHNYVYLAAVLLP
YEDZ_SALAR	TGRTALKFLLATLLISPLARYAKQPLLIRTRRLLGLWCFVWATLHLTSYALLELGIHNLALLGSELISRPYLTLGIISWLALLALTLTSTQFAQRKLGKRWQTLHNVVYLVAILAP
YEDZ_ENT38	AGLLPFIWLFWAASQGYFSADPAKDIQHFTGRMALKFLLASLLISPLARYAKQPLLIRTRRLLGLWCFAWATLHLTSYALLELGINNLALLGSELISRPYLTLGIVSWVILFALTLTSTQYAQRKLGRRWQFLHNFVYLVAILT
E9Z2H2_ESCFE	TGRIALKFLLATLLITPLARYAKQPLLIRTRRLLGLWCFAWATLHLTSYALLELGVNNLALFGQELITRPYLTLGIVSWLILLALAFTSTQAMQRNLGKHWQQLHNFVYLVAILAP
D2TNC7_CITRI	TGRTALKFLLATLLVTPLARYAKQPLLIRVRRLLGLWCFAWATLHLTSYALLELGIDHLSLLGRELFTRPYLTPAIISWSILLALTLTSTQAAQRKLGKRWQQLHNFVYLAAILAP
E1SFN8_PANVC	ALLPLVYLVLAAMQGGLSADPAKDIQHFTGRMALKLLLGTLLVSPLARYGRQPLLIRTRRLLGVWTFVWASLHLLSYYLLELGVDNLRLLGSELISRPYLTLGIISWLILLALAVTSFQRAQRRLGKRWQTLHNAVYLVAILVP
D8MXQ0_ERWBE	TGRMALKFLLGSLLITPLARYGKQPLLIRVRRLLGLWCFAWATLHLVSYSVLELGISNLGLLGSELISRPYLTLGIISWLILLSLALTSFQKAQRKLGKRWQTLHNGIYLVLILAP
D2TDD4_ERWP6	TGRMALKFLLATLAVTPLARYGKQPLLIRVRRLLGLWSFAWATLHLVSYSLLELGINHLGLLGSELVSRPYLTLGIVSWMMLLSLALTSFQRAQRKLGKRWQTLHNAIYLVAILAP
F2EVS6_PANAN	TGRMALKLLLATLLVSPLTRIAKQPLLIRTRRLLGIWTFFWASLHLTSYYLLELGINNLGLLGSELISRPYLTLGIICWFILLALAVTSFQRMQRKLGRRWQTLHNAIYLVAILAP
YEDZ_ENTS8	TGRMALKLLLATLLVTPLTRLLKQPLLIRTRRLLGLWCFAWATLHLVSYSLLELGLSNLSLLGSELVSRPYLTLGIVSWLILLALALTSFQAAQRKLGRRWQTLHNFIYLVAILAP
E8XWN0_RAHSY	CAILPFFWIVLSINQGGFSADPAKDIQHFTGRMTLKFLLVTLLVTPVARYGKQPLLIRTRRLLGLWCFAWGTLHLLSYSFLELGINNIRLLGSELISRPYLTLGIICWILLLALACTSTVWAQRKMGSTWQKLHNFIYLIAILAP
A6FEC3_9GAMM	VIHFLGKGALNLLLATLVISPLAKRYKEGLLISTRRVVGLYCFFYASLHLVAFAWLDLGWDIGLLLEELVKRPYIWLGMIAFIILLLLALTSPMWVRRKMKRNWQKLHNFIYLAAILTP
A1SSG6_PSYIN	LGKTALNYLLITLCISPLARRFKQPLLIQLRRVLGLYCFFWACLHLLVFIWLDLNWEVTLFAEEVVKRPYMTLGALTWVILLALSITSINVIRRRMKRAWLTLHRTIYWAVLLAT
Q1ZIP0_9GAMM	FLGKTALNFLLLTLSVTPITKRFKQPLLIQVRRLLGLYSFFWAILHLLTFIWLELDWTFSLFVTEVIKRPYLSLGAITWVILLLLSITSINKIKRLMKRNWLTLHRFVYWGALFAVI
Q1YZ04_PHOPR	TGKAALNTLMITLLLSPLARYFKQGALVRVRRLVGMYSFFWAALHLSGYLILDLGLDWQLLASEIISRPYLSLGAISWIILASLAITSTQGMQRRLGRRWQKLHNWVYLALLLAP
C9NXM2_9VIBR	GIIHYTGISALNTLFVSLLVSPLAKWTKQGTLVRVRRLVGLYSFFWAVLHLVAYATLDLGLDWSLLASELIKRPYLTVGGAVWLILLSLSVTSTKAMQRRLGAKWQKLHNWVYLALLLAP
A6CWQ7_9VIBR	ISLAFLALLVIAINTDNLGGDPVQGIIHYTGISALNTLFITLLVSPLAKWTKQGLLLRVRRLLGLYSFFWAVLHLVAFATLDLGLDWSLLASEIVKRPYLTVGAAVWVILLLLAVTSAQAIQRKMGARWQKLHNWVYLAAILAP
D0I5E3_VIBHO	YTGLAALNTLIISMLISPIARFTQNGLLVRCRRVVGLYAFFWATLHMLTYFALDLTLNFTLLGQEIISRPYMTIGFISWVILLALTVTSTAKIQRHMGVKWQKLHNFVYLALILS
D0Z2B9_LISDA	IFSLIFMIYFILLTLQGGFGADPVKGMEHFTGKAALNMLILTLLVSPLAKGFRQGLLMKLRRMLGLYSFFWATLHFAIYISLDLGFDFSLLGEEIFKRPYLTIGAVCWVILLLLAATSFQKIQRKMGKKWQTLHYWVYLALILAP
F2PEI9_PHOMO	TGKAALNTLFLTLLISPIARWGKQAALIKVRRVLGLYSFLWALLHLTIYVSLDLGFDWALIGEEIIQRPYLAIGAVSWVILLLLTLTSTQKIQRKLGTRWQQLHNWVYVALLLS
Q2C4R5_9GAMM	TGKAALNTLFITMLISPIAMYLKQGALVKTRRVLGLYSFFWALLHLSVYVSLDLGFDWALVGEEITQRPYLAIGAISWLILLLLTLTSTRKLQRILGSRWQKLHNWVYLALILS
Q15UA7_PSEA6	TGLGAFKLLLLSLLVTPLARFLKQGPLMHVRRLLGLYSFTYALAHIASYVLFDLQLDWPLLVSEIVKRPYITLGFAGWLILLALALTSTKKAQRRLGKHWQGLHNWVYLAAILVS
E1SND6_FERBD	YLIHFLGMGILNTLAATLLVSPLARWRRWPWLMRVRRLLGLWCFTYALLHLAAFLVFDLLLDWSLLLGEVVKRPYITVGMVAFVVLLALAVTSPKLAQRKLGRRWQALHRWVYLVAILGP
Q21DI1_SACD2	LGLGGLRLLLLSLLITPLVKKFKLGPLIKLRRPLGLWCFTWVSLHFAAWMGLDLALMWGLIGEELVKRTYIVVGFIAWLILLALAITSIPVLMRTMGKRWRQLHRGVYWVAVLAC
A0KQC9_AERHH	LGKGALNLLLLTLLVSPLAKRWRQGQLIKLRRPLGLWCAAWAGLHFMVWLGLDLQFDWGLIGGELVKRSYIVVGMVALLLLLALSLTSIPALLRRMGPAWQQLHNWIYAVALLVP
A1S6U1_SHEAM	TGKGTLHGLMLTLLITPLAKRLKMGPLMQTRRLIGLWTFSYGVLHLLAFVSLDLLFAWNMLLTEILKRPYLLVGMAGLVILTALAVTSLKSLQRRMGPHWQRLHNWVYLVALLAP
A9DIH8_9GAMM	TGVGALNALVILLMISPLARRFKQGILMQTRRLIGLYVFTYASLHILAFISLDLLFEWSLLFQEIFKRPYILVGAVAYLILIALSITSLKVIRKKMGRRWQQLHNWVYLVAILVP
D4ZL18_SHEVD	TGVGALNTLIVLLTISPLARRFKQGILIQTRRLIGLYVFAYASLHILAFISLDLLFEWSLLFEEILKRPYILVGTLAYLILIALSVTSHKIIKKKMGRSWQKLHNWVYVVAMLVP
B1KHL0_SHEWM	TGIGALNTLVILLCISPIARKFKQGVLIQTRRVIGLYVFAYANLHIFAFISLDLLFAWSLLFEEVVKRPYILVGAISYIILFLLSITSFKALRRKMGKRWQQLHNLVYLLAMLVPIHFYWSVKSEVIEPGIYIVLTSLLLLIRSPLPKQFSVFCLRLKNKL
A8FUR8_SHESH	TGIGALNTLVALLMVSPLARKLKQGILIQTRRMLGLYVFAYASLHVMAFVSLDLLFEWSLFLQEVVKRPYIVVGMICYLILIALSITSLKSLKRKMGKRWQQLHNLVYLLALLVP
A8H595_SHEPA	TGTGALNALAATLLISPLAKKFKLGLLLQTRRLVGLYVFTYASLHVLAFFSLDLLFAWSLFFEEVVKRPYILVGATAYILLFALAITSFNAVRRKMGKRWQRLHNFIYLIAVLVP
B8CMU7_SHEPW	TGIGALNALVATLLISPVAKKLKQGLLLQTRRLVGLYVFAYASLHILAFFSLDLLFAWSLFFQEVVKRPYILVGAAAYVLLSALAFTSFKKVMRKMGRRWQKLHNGVYLIAILVP
A3QEU0_SHELP	IALVPLVVLVWRVLNDQLGGDPVQYIIHYTGMGAINSLIAVLLISPVAKHFKLGLLMQTRRLVGLYVFAYASLHILAFLSLDLLFAWQLLLSEIVKRPYILVGATAYLILLLLAITSFARVKRAMGRRWQQLHNWVYLVALLAP
Q080E6_SHEFN	YIIHYTGMGAINSLLATLLISPIAKRFKIAALMQTRRLVGLYVCAYALLHISAFISLDLLFAWGLLFEEVIKRPYILVGAATLIIILLLAITSPNRIKRSMGKRWQLLHNWIYLAAILAP
Q12LQ2_SHEDO	TGMGAINVLVATLLVSPFAKRLKQGLLLQTRRLLGLYVLGYALLHLSAFISLDLLFAWGLLFEEIVKRPYILVGASCLIILLMLGLTSFHRVKRTMGKRWQALHNWVYLAAILAP
Q8EFD8_SHEON	LIGLIPITWLVFTVLSSRAGGDPVQHIIHFTGIGALNALLTTLLISPIAKRFKLGWLMQTRRLVGLYVFAYATLHIVAFFSLDLLFAWGLFLSEVAKRPYILVGAVAYVIVSALAFTSFKILMRKMGRRWQTLHNGVYLVAILAP
A0KXE3_SHESA	TGIGALNALAATLLISPLAKGLKLGWLMQTRRLVGLYVFAYATLHIVAFFSLDLLFAWELFFSEVAKRPYILVGALAYAIVTALALTSFKALMRTMGRRWQTLHNGVYVVAILAP
E6XKH6_SHEP2	TGMGALNALVATLLISPIAKLTKQGVLMQTRRLVGLYVFAYATLHILAFFSLDLLFAWGLLLSEVVKRPYILVGAFAYLILATLAVTSFKALMRRMGRRWQIIHNGVYLVAILAP
B0TRL2_SHEHH	TGIGALNALAATLLISPIAKRFKLGMLLQTRRLVGLYVFAYASLHVLAFFSLDLLFAWSLFFEEVVKRPYILVGGMAYVLLTALALTSFKGVMRKMGKSWQKLHNWVYAVAILAP
Q7M8B8_WOLSU	VALAGILLIPLMILLYRILGGESPDPLKEIYTYTGLGALALLFGTLALTPLSRYSSPKLISYRRFLGLFSFFYATLHFGAYLILDLSLEWSALWNQAVQKPFVLLGFFGWMILAGLALTSIPKLWKRFQRGHIVIYLALWLGAIHYFMAQKVAQSPHYFVLFLALLLTLLKAIRLSSRLKRLSN
D1B376_SULD5	YTTTGVGAMVLLLLSLVPSTCKRVYGQNFLRYRKTIGLLSFVYALLHVSVFVVLDSEFDFVTLFEKSLKKPFIYVGVIAFFILLFMALTSFKKLFAKFSKYHKAVYLALALAL
D5V2M9_ARCNC	TGAIAMVLLFFSITISLIRKKVNLISYRKMIGLFGFYYVFLHFLNFVILDMEVDFTKVIKETLEKPFIYLGMISFLLLLFMTVTSFGKLFKLYFKYHKVIYIVLILST
B6XHH0_9ENTR	TGIAALRLLLIIVLIPLAARLLRFTTLFQTRKLLGLWCFFWAVLHLTSYLLLEIGVNNLALFFDEIFSRIYLVIGAIAWLCLMLMAVSSFNRIRLSLGVWWKRIHMLLYPTSLLAL
D1P151_9ENTR	TGIATLRLLVLIALIPLAVRLLRFNILFQTRKLLGLWCFFWAALHLSSYLLLEIGVNNLALFFEEVFSRVYLILGMVGWLCLFLMAISSFNGIRIRLGVWWKRIHTLLYPTLLLVI
YEDZ_PASMU	LGFSALTILLIMFILGKVFYLLKQPQLQVLRRALGLWAWFYVVLHVYAYLALELGYDFSLFVQELVNRGYLIIGAIAFLILTLMALSSWSYLKLKMGKWWFYLHQLGYYALLLGA
A7JVA8_PASHA	LGYGAIVIFCIMFLLGIALQYLKKNQYQILRRPLGLWAFVWAALHISSYLLLELSLDVKLFFSELAGRPYLILGAAAFFILSIMAITSLPMLKRKLGTRWGTIHQWAYPALVLAM
B0UUL7_HAES2	LGYTAILIFCAMFLLSILLQLLNKNQYQILRRPLGLWAFVLALLHVASYLFLELGFDFSLFINEIITRPYLILGGIAFLILSVMAITSLPKIKQWLGKRWFQVHQLAYIAIICAA
Q7VKI9_HAEDU	LGYTAIIIFCIMFLLGIVLQLLNKNQYQVLRRPLGLWAFAWALLHVASYLVLELSLDVSLFFSELVQRPYLILGGIAFTILMVMAITSIPKVKTALGKKWFSVHQFAYPAIVLAA
E8KKB3_9PAST	LGYTAIIIFCVMFLLGIVLQVLNKNQYQILRRPLGLWAFTWALLHVCSYLVLELGLDFSLFVSELFVRPYLVLGGLAFLVLLIMTITSLPFVKQALGKRWFSVHQLAYPAIVFAA
D9PD95_ACTPL	LGYTAIIIFCVMFLLGILLQILNKNQYQILRRPLGLWAFLWALLHVCGYLVLELGLDFSLFLSEVVQRPYLILGAIAFVILLAMSVTSIPFIKQALGKKWFSVHQFAYVAIVAAA
C9PR13_9PAST	FLGFTAITILLIVFVLGIIFNLLKQFQLQILRRALGLWGWFYAILHIASYFLLELGGDLSLFLQELVSRQYLIIGLGSFLILTLMSVSSLPAVKNVMGKSWRYVHKLGYFALLFGA
A6VQE1_ACTSZ	EIQHFLGFTAISILLAVFLLRSLIILWQQPSLAILHRPLGSWAIFYALLHLLSYLLLELGGDLPLFFHEISRRTYLILGLLSLLILCIVPISLIPFIHRILGKNWLTMHKLVYFSLIFAV
D3SAX2_THISK	ALSGTHAMIALLIALAVTPLRQMTGLAWITRLRRMLGLVAFGYVTAHALTWLGLDLFFDWELVLYDLTERPFVMVGFAAWVILLALAVTSTDGAQRWLRKKWVWLHRGVYVAGVLAI
E4TYJ9_SULKY	SGESALWLLALSLTITPLRSYLKINLFSYRRLLGLFAFFYALIHALLFIGIDQQFDFDGLIHEVTTKPFIAFGMGAFLILLLMALTSTKKLFSNFKGWHRLVYIAVVLIV
E1VHT7_9GAMM	LGHSALIFLLLTLAITPLRRWLRYLCARLQLRDGKRLADWNFLIRCRRQLGLYGFFYASLHLLIYLHFEVQWEWEYWQEEINEKPYLMLGLTAWILTLLLAITSPKIVIRYMRHWWRRLHRLNYLLVPVAVAHHYLAAKTGNDWPLLAAVAAAILL
E8N3Y5_ANATU	TGDWALIFLLLSLACTPLSLLFKWRQALRFRRPLGLYAFLYASIHFLIYVWLDYDWAWNFILPSLKEKPFILAGALALFILLLLALTSFDFSPRWLGKHWKTLHRLVYLAGILVI
A5UTE5_ROSS1	RTGYTAVILLILSLGCTPLSTVTGWKRMIALRRPLGLYGFLYAILHMLIFVALDFGLNLTLIIQEIAEKRYILVGTLALLILLPLALTSTKGWQRRLGRNWKRLHRLAYLAVPLAI
A7NME7_ROSCS	TGYAAIILLVVSLVCTPLSVVSGWKRILTLRRPFGLYGFFYAALHMLIFTALDFGLNIPLIAQEIAEKRYILVGAMALLLLAPLALTSTKEWQRWLGRSWKRLHRLVYLAVPLAI
A9AWC5_HERA2	ATLRTGKTALVILVLSLACTPIKIFTPFKQVTMLRRPLGLYAFFYVCLHLLIFVGWDYGFDWEFISEAIGEKRYMIVGLIAWLLLIPLAITSTKGWMRRLGKRWRLLHRLVYVIAGLVIL
B9LGV3_CHLSY	TGWFALILLLATLACTPLNRWFGWKQVMRWRRPLGLYSFGYAGLHLAIFVALDYGFDLSLILQTISEKRYIIAGLLAFALLLPLAITSTSGWQRRLKHWWRRLHRLVYLAAILAV
B8GBX1_CHLAD	HLIGWLPLALLIGDALGNRLTVNPIQYLTQRTGWFALVLLLATLACTPLNRWLGWKQVMRWRRPLGLYSFAYAGMHVAIFVGVDYGLDLGLIVQAIGEKRYIIAGVFAFLLLVPLAITSTTGWQRRLKHWWRRLHRLVYLAASLAV
A0YG56_9GAMM	TGEWSFRFLLLSLAVTPLRQLTKKSVILRYRRMLGLYTWFYASLHLMAVLTYLLGWSWAIFVEEFSERPYMALGIIAWTLMVPLVLTSNQWAQRKLGRRWKTLHQLVYATGVLACA
E0XWG8_9GAMM	TGSWALNFLLVTLAVSPLRQWLKQPGLLRYRRMLGLYCFFYASLHAVCVATYILGWDWAILQEELKERPYMLVGFLAWLTLVPLAATSNRAAIRRLGRRWQRLHRLVYLSLLLAL
B7S104_9GAMM	TGEWSLRILLVTLAVSPVRKIWGWRWPMTLRRMLGLFAFFYATVHLASFSHFYIGWTPGILLEELVERPYITVGALAWVLMLPLAVTSTRKMQRRLKRNWRRLHRAVYPAAMLAC
B8KQI2_9GAMM	ATGEWGLNFLLLALAATPAQRLGFPVLLRFRRMIGLFAFFYLCVHLLVFGQVYIGWSGDILREELLERPYVAVGFAAWLLLLPLALTSTSGWRRRLKQRWRQLHRLVYPAVILGW
E0XZE1_9GAMM	TGEWALRGLALVLLATPMAKFGWSGLFRYRRMLGLCVFLYVSLHLLLFAQVYVGWSATLLFEELQERPYVLVGFTAWLMLLPLALTSTHRARRALGRRWRQLHRLIYPATVLAW
A0Z8Q2_9GAMM	TGEWAIRLLVLVLAARPLAQRGWPALFRYRRMLGLFMFFYTTLHLLVFAQVYVGWNVSILLEELLERPYVMVGFAGWVLLTPLALTSTNGMRRRLRQRWRQLHQLVYAVAVLGV
E6WTR5_PSEUU	TGLWALRLLLLTLAITPLRRLTGQTVVLQFRRMLGLYALFYASLHLAAYLVLDLGGYWTQLFEDIAKRPYITVGFLAWLLLVPLAVTSTRGWMRRLGRRWGQLHRAVYAIGVLAVL
D2UE51_XANAP	TGIWALRLLLLTLAITPLRQLTGQAVLLRFRRMLGLYAFFYACVHVVAYLGLDLRGYWAQIFEEIVKRPYITVGFLAWLLLIPLAITSTQGWMRRLKRNWGKLHKAIYAIGVLAV
YEDZ_XANCP	TGLWALRLLLITLAITPLRQLTGQAVLIRFRRMLGLYAFFYASVHLTAYLWLDLRGFWTQIFEEIVKRPYITVGFTAWLLLVPLAITSTQGWMRRLKRNWGRLHMLIYPIGLLAVL
E1MSX3_9GAMM	FGDWALRFLCIGLALSPSKTVTGQNWPMRFRRMMGLFAFFYASLHLLVFIVLDLSLSWEAFKDEVPKSPYILMGLLTYLLLFPLAVTSTKKMQKRLGRSWIKLHQLVYVAGLTAV
C5BRG7_TERTT	TGKWAFICLLLSLAITPARQLTGVKKLMLLRRMVGLYAFFYATLHFLVYWVFDQSLSVAYLWEDISDRPYITLGFLGWLFLLPLAITSTQNWRKRLGKRWLTLHKLAYAVGLLAL
C1DAA2_LARHH	SGWWALALLLLTLLVRPLAHHLHWPALMRLRRQLGLWSFAWAVVHFAVYLLLSGGEWPVIADDIRKSPYIVLGFAAFLLLLPLALTSTRAAMRRLGKNWQRLHRLVYAAAILAA
Q0A4P1_ALHEH	TGRFGLALLLATIALGPAFRLSGWVGFMVARRQLGLWAFFWLVAHALAWMGLDQYWDWPWIWQDLWGLEYIRYGLAGLVLLVPLALTSFRAAQQALGRSRWQWLHRLVYLSAALGVVHFWILTRADYRDVVIYGAVLAALAAF
F1W4Y8_9BURK	GSWSLELLLLVLSVGPLRQALVMLSCRRRARYGKRLSDWNWLVRLRRPIGLAAFFYALLHLTVYALLDLDGDWHELFNDLRDKRHVAAGMASLLLLVPLALTSTDAAVRLLKRHWKRLHTLVYPASLLAL
A9BXD8_DELAS	TGDWTLRFLCVVLAVTPLRQALGLTALARFRRMLGLYVFFYALLHLLCYAWFDMGLDWGEIVLDIPKRPFILVGFAALLLLTALAVTSPHRVMRAMGGRRWQWLHRCIYAVAPLALL
B7WVX5_COMTE	TGDWTLRFLCIVLAVTPLRQISGWNLLVRWRRMLGLYVFFYACLHLLCYAWFDMGLDWGDIVADIPKRPFILVGFSTWLLLLVLAVTSPKFMLKALGGKRWQWLHRAVYVAVPLAL
B1XX26_LEPCP	RGTGLWTLRMLCITLAVTPLRTWGKLPGLARMRRLFGLTAFFYGVLHFLSYAWLDMGFDPAAIVRDLDKRPFALVGFLALLLMLPLALTSFNRAIKAMGAARWQLLHKLVWPVIGLGL
A2SCW0_METPP	VASLLPLAWLLYGALANTLGANPAEALIRATGDWTLRFLCLTLAVTPLRQWTGQPALLRFRRMLGLFTFFYGVLHFLCYAWLDMGFDLAEITRDIPKRPFALVGFAALLLMAPLAATSFNRAIRALGAKRWQALHRLVYAVALLAI
C5CQG0_VARPS	TGDWTLRFICIVLAVTPLRVMAKANALARFRRMLGLFAYFYVVLHLLCYSWFDMGFEWADIAKDIAKRPFILVGFSAFVLLTPLAATSFNRAIKAMGARRWQMLHKLVYLIAGLSLLHFFWMRAGKNNFAEVFVYAAIIAVLLG
Q21UC7_RHOFD	RATGDWTLRFLCLVLTVTPLRVISNTPALASFRRMLGLFVYFYVAMHLLSYSWFDMGFDMTEIGRDIAKRPFILVGFSAFVLLTALALTSFNRAIKTLGAKRWQLLHRLVYIVAGLALL
C5SZS2_ACIDE	RATGDWTLRALCLVLAVTPLRVMTSTPQWARFRRMLGLFVFFYGLVHLLSYSWFDMGFDLAEILRDIAKRPFILVGFSAFCVLALLAATSFPRAIRALGGRRWQALHRAVYAVAGLAIL
A1TKU8_ACIAC	TICLLPFAWLVYGVVTDRLGPNPAEALIRASGDWALRGLWIALAVTPLRMLTGMPALARFRRMIGLFAFFYALVHLLCYAWLDMGFDVPEIARDIAKRPFILVGMLAFALLLVLAATSFNRAIRWLGGKRWQALHRAVYVASALAL
A1W3Y3_ACISJ	TGDWTLRMLCLTLAVTPLRLALAQPPLARFRRMLGLYTFAYAALHLLCYSWFDMGLDVPEILRDVLKRPFILVGMGCFAVLLALAATSFNRAMRWMGGRRWQQLHRGVYLAAGLAI
E8TZQ2_ALIDB	MGDWTLRLLCLTLAVTPLRLAARLPALARFRRMLGVYTFFYAALHLLCYAWFDMGLDGGEIARDVAKRPFILVGMCGFVLLLVLAATSFNRAVRWLGGRRWQRLHRSVYLVAGLALL
C9Y828_9BURK	TGDWTLRLLCLTLLITPLRVVTGWTGLARFRRMVGVSTFCYGLLHLAAYSWLDMGLELADIVVDIVKRPFILVGFAGMVLLTALAATSFNRAIKVMGAKRWQALHRSVYAIAVFAIL
C1F4K7_ACIC5	TGRSTLRLLAITLAISPVRKLIPKLGWLIRFRRLVGLYAFFYACLHLLTYVWLYAGFSLAAMEQDISQRRFIVAGLAAWLLMVPLALTSTNWSIRKLGGKNWNRLHKLTYAAAIAGL
E8V3B6_TERSS	TGNWAMYMLLLSLAITPVRRISSKLAWLIRFRRMLGLYAFFYATLHLATYVFLFSGFDIAGAFSNLRIHDFHGIAEQWRAVWPVMVTDIQKRRFIQVGLLAWFILFLLAITSPQWVMRKMGGKPWQTLHRSVYAAAVLAV
B2JI29_BURP8	RSTGLWTLVFLCITLAVTPLRKLTGWNELLRFRRMLGLYAFFYGALHFTTYFWFDKWFDFAEIVKDIGKRPFITVGFAAFILLIPLAVTSPKAMVRKLGRRWQTLHRAIYVIAALAIL
Q2SU63_BURTA	RSTGLWTLVFLCITLAVTPLRQLTGLSALLRLRRMLGLYAFFYAVLHFTTYLWFDKWFDVMEIAKDVVKRPFITVGFAAFVLLIPLAATSPRAIARRLGRHWQTLHKAIYAIATFGIL
D5W5L8_BURSC	TRSTGLWTLVFLCVTLAVTPLRRMTGVAALVRFRRMLGLYTFFYATLHFTTYLWFDKWFDVAEIVKDIGKRPFITVGFAAFVLLIALAVTSPRAMVRKLGRRWQTLHRAIYVIGALAIL
F0G867_9BURK	STGLWTLVLLCATLAVTPLRRITGVAALLRFRRMIGLFAFFYATLHFTTYLWFDKWFDVVAILKDVGKRPFITVGFAAFVLLIPLAATSPRAMVRRLGRHWATLHRAIYAIAAFGVLHFWWMKAGKHDLAQPKLYAAIVAA
A2WDC6_9BURK	STGRWTLVMLCITLAITPLRRITRLAALLRFRRMIGLYAFFYATLHFTTYLWFDKWFDVVEILKDVGKRPFITVGFAAFVLLIPLAATSPRAMVRRLGRHWTTLHRAIYVIAVFGV
C5A9J4_BURGB	RSTGLWTLVILCVTLAVTPLRRLTGVAALLRLRRMIGLFAFFYATLHFITYFWFDKWFDLAAILKDVVKRPFITVGFAAFVLLIALALTSPRAMVRRLGRHWQRLHRLIYAIALLAIL
Q46WI3_CUPPJ	STGTWTLVMLCVTLAVTPLRRLTGWNWLVRLRRMLGLFAFFYGLQHFLLWIGVDRGFDFAYMLKDVVKRPFITVGFAAFVLMIPLALTSTNGMVRRLGGKRWQALHKAVYAIAVLAI
Q0K659_CUPNH	TGTWTLVMLCLTLTITPMRRLTGWNWLIKLRRMLGLFAFFYGLQHFLLWIGVDRGFDLAYMIKDVYKRPFITVGFTAFMLMIPLALTSTNGMVRWLGGKRWQALHKLVYAIAVLAI
Q47IF4_DECAR	WTGSWTFNLLLITLCVTPLRTITQWHWLLRLRRMLGLFCFFYASLHFLSFIGFDHAFVLEDIAKDIYKRPFVSAGFAAFILLIPLAATSSNWAIRKLGGRKWQELHRSIYLTGILATIHYFWLVKATALLWPLAYSVVLAVLLGWR
C4ZPC5_THASP	ASGEWTLRLLLITLAVTPLRRFSGLHWLLRLRRMLGLFAFAYALGHFAIYLWLDQFFDWNAIALDILDRPFITVGFAAFVLLIPLAATSNSFAIRRLGGRRWQSLHRSVYAIAIFAVV
A1K9A2_AZOSB	IAVIKAALFLLCLLPAVQLALGAYRDTLGANPVEAITHASGEWTLRFLLITLTVTPLRRATGLHWLLRLRRMLGLFAFAYGVAHLFTYLWLDQFFDWMAIALDILKRPFITVGFAALVLMLPLALTSNAFSIRRLGGRRWQSLHRSVYGIAILGVV
Q2KUL2_BORA1	SGTWTLVCLLVTLAITPLRRLLGQPALVRLRRMCGLFAFFYGLLHFTTWIWWDRGLDLLSMLQDLGQRPFILVGFAAFVLMLALALTSTQWSMRRLGRRWQTLHRAIYAIGLLAIL
A9IIF9_BORPD	SGTWTLVCLLVTLSITPLRRLLGQPALVRLRRPCGLFAFFYGSLHFMAWVWWDRGFDPASMLSDIGERPFITAGFAAFVCMTALAATSTQWAMRKMGRRWQALHRAVYLIGVLAI
A4SWR0_POLSQ	TGTWALVFLCITLAMTPLRLLTKWPTWIKLRGMFGLFTFFYAVLHFSIWLWLDQNFDLGAMLKDVLKRPFITMGFAALVLMTPLAMTSSHWAQRALGRKWSALHKTIYAIAVLVIL
A3RW11_RALSO	TGTWTLVLLCCTLAVTPLRRLTGMNWLIRIRRMLGLYTFFYGTLHFLIWLLVDRGLDPASMVKDIVKRPFITVGFAAFVLMIPLAATSTNAMVRRLGGKRWQWLHRLVYVTGVLGI
F1VZH1_9BURK	TGDWTLYLLCLTLAITPLRKLTGWNWLIKLRRMTGLFAFFYVTLHFLTFLWFDHAFDVVAMWNDVVKRPFITVGFAAFVLLVPLAVTSTNKMVRRLGGKRWQWLHRLIYLIVPLGVL
A6T3G5_JANMA	TGDWTLYFLCMTLAITPLRRFSKWNWLLKLRRMLGLFAFFYASLHFMTFFWFDHFFDVSEMWADVLKRPFITVGFTAFVLLIPLAVTSTNGMVKRLGGKRWQWLHRLIYAIALLGIL
YEDZ_HERAR	TGDWTLYFLCMTLAITPLRRLSQWNWLIRLRRMLGLFAFFYACLHFTTFLWFDHFFDVNEMLKDVVKRPFITVGFSAFVLLIPLAITSTNGMVKRLGGKRWQWLHRLVYVIAALGIL
D8J0I2_HERSS	TGDWTLYLFCLTLAVTPLRKLTGLNWLVRMRRMLGLMAFFYLCLHFTTFVWFDHFFDLGEIWKDILKRPFITVGVIALLLSIPLALTSTNGMVRRLGGKRWQALHRLVYLIVPLGV
Q1ISY9_ACIBL	TGDWTMILIMTTLAITPLRRITGISELISFRRMIGLFAFFYGTLHFLTYIWLDKFFDMHEIVKDVYKRPFITAGFTAFVLMIPLALTSTKGWIRRLGKKWTALHRLIYGTALAGVV
Q01PH5_SOLUE	TGDWTIRFLVFTLAVTPLRKLLGAPDLIRFRRMIGLYAFFYGTLHFITYIWLDKFFDLSEMLKDVAKRPYITAGFTAFVLMIPLAVTSTAGWIRRIGGKRWQLLHRLVYLSAIAGVIHYYWLVKSDIRLPAMYGAFVAVL
Q60AK8_METCA	TTGYWTLSFLLITLAVTPLRIVLKLPRLVRLRRMLGLFAFFYGLLHFTGYVVLDQFFDWPAILKDIAQRPFITVGFPSFVLLIPLAVTSTDAMMRRLGSKCWQRLHRLVYVSAIGGVI
Q7NZX9_CHRVO	RSTGTWTLVWLLATLSMTPLRRLSGQAWPLKCRRMLGLFAFFYASLHFTTYVWLDQFFDWPHILKDIAKRPFITVGFAAIVLMSPLALTSTQGWMRRLKRNWGKLHRLVYPVAVLAV
B9YYM2_9NEIS	STGTWTLVWLLATLAVTPLRRLADWNVLQRFRRMLGLFAFFYATLHFTTYVWLDQFFDWHAIVKDIAKRPFITVGFAALLLMTPLAVTSTDGWLRRLKRNWGRLHRLVYAVAVLGV
E6QK97_9ZZZZ	TGLAALRLLVISLAITPLRKLSPRLSWLIKFRRLLGLFAFFYASLHLFAYIGLYSYFDPHAMLADILKRRFITVGIAAWLLLVPLAITSTTGWIRRLGGRRWNQLHKLVYISVCLAL
D9PIT4_9ZZZZ	LGEWGLRLLLATLMVSPLAVTLRKPWLMGLRRMLGLYAFAYLSLHFLNWLVLDQWFDLPAIAADIVKRPYITVGFAAFLMLVPLAVTSTAGWMRRLGRRWHRLHQLVYPAAILGC
E8RT74_9CAUL	LGVWGLRLLVLGLALTPLARLLRQGRLIRWRRPIGLFAFGYVTLHLLSYVVIDQYFDWAQIWSDILKRPYITFGMVAFVLLIPLALTSFNAAIRRLGGVVWRNLHRLIYVIVPLAAL
B0SVB2_CAUSK	IGVWGLRLLLVGLAVTPAARILKRPRLIRFRRTIGLFAFSYICLHLLTYIGVDLFFDWGQLWKDILKRPFITLGMLGFALLVPLALTSTNGMIRRLGRASWQRLHWLIYLIVPLGV
D5VIF4_CAUST	LGVWGLRLLLVGLAVTPAARILKKPRLVRFRRTIGLFAFSYIVLHLFSYIGVDLFFDWNQLWKDILKRPFITLGMLGFMLLIPLAVTSTNGWVIRMGRAAWSRLHRLIYVIVPLGVVHYYLLVKADHRPPIAYGLVFVAFM
B8H1J9_CAUCN	LGEWGLRLLLVGLAITPAARILKMPRLVRFRRTVGLFAFAYVALHLLAYVGIDLFFDWNQLWKDILKRPFITLGMLGFMLLIPLAVTSTNGWVIRMGRAAWSRLHRLVYLIVPLGVAHYYLLVKADHRPPIIYGAVFVAL
Q604N8_METCA	GSGLWTLRFLLGTLAITPLARFPGGHWLIHLRRTTALLAFFYACLHVSSYLIFDQLFDAREIWRDIVRRPFISAGMTSFLIMVPLAATSNQAMARRLGHRNWRLLHRWVYVSAAAGVFHYFWLVKRDTSGPALYAAILAIVL
D3P459_AZOS1	SGLWALRFLLIALALTPLRMLTGVAGLARFRRMLGLFAFFYAAIHLSTYVGLDQFFDWATIWKEIVKRPYITVGMGAFLILTALAATSTDGMVKRLGGRRWRALHKSVFVAGLAGC
YEDZ_RHORT	LGEWGLIFLLASLAATPARLLWGWTFPLRRRRMVGLFAFFYVCLHLLSYIGLDQFFDWGAIWADIVKRTYITVGMAALLLLVPLAVTSTRGMVRRLGGKRWIALHRLVYPAAVLGV
A4TYY4_9PROT	LGDWALRFLLIALAVTPVRQWTGWPALARLRRMMGLFAFFYVCLHLASYVGIDLFFDWAALWADVLKRNYITLGMIAVLLLVPLALTSTNGMIRRLGGARWRRLHLLVFPASILGV
Q2W2Q2_MAGSA	LGDWALRFLLIALAVTPLRQMTGWNAVARWRRMLGLFAFAYVVLHFSSYVGLDQFFDWSAIGREIVKRRYITLGMVAVVLLIPLALTSTNAMMRRLGGRRWQALHRLVYVIAPLGVAHHWMMVKKDITEPAIHAAILAV
C1A5B3_GEMAT	SGLWALRFLAASLAVTPLMRLTGWGWLVAQRRFLGLAAFFWALGHLSVYTVLDWFFDWAEIGKDIVKHLYITLGMLAFVLMIPLALTSTKASIRRLGGVRWNRLHALVYVSAIAAC
D5QUJ5_METTR	EQELGQWALRFLLAALAVTPLRRFVGVDLMRYRRALGLLAFYYAFLHLAAYVALDHGFDWAAVWADIVKRPYVTVGMASFAILLPLALTSNAAAIRRMGGKAWAKLHRLVYVAALAAA
E3HZ10_RHOVT	PVKTLEHMLGLWALRFLIASLAVTPLRRLGGPNLVRFRRALGLLTFFYACAHLLTWVVLDRGPDMAAILGDIVKRPYITLGMVTFAILVPLAWTSNARAIKRMGGAAWQRLHRWVYLAAVLAI
A1AY37_PARDP	RLGRTAIYFLLATLTVTPLLRLTRLNLMRFRQALGLICFAYVACHLVAWVVFDMAFLWAQMLKDVVKRPYLVFGMLAFAMLLALALTSNRFSIRRMGAGWRKLHRLVYPAAILAG
C7DCS3_9RHOB	YGEVALKLMVVGLVVTPLRKYTGVNLLKFRRAIGVTAFFFVLAHFSVWAVLDIGSLGRVWVDILKRPYVTIGMASFLMLIPLAITSNNTMVKRLGAASWRQLHKLTYPAALLGA
A4EFU3_9RHOB	YGEIALILMVVGLTVTPLRNWTGVNLIKFRRAIGVTAFFFVLAHFLVFAILDVQSVSRVWEEVVKRPYVTVGMVSFLMLIPLAVTSNNLSVRKMGAAAWRKMHKLTYPAAILGA
A3V0X0_9RHOB	YGEIALILLVAGLLVTPLRQWTGVNLIKFRRAIGLCAFFFVLAHFLVFAVLDVQSLGRVWTETVKRPYVTVGMLAFVLLIPLAVTSNNLSIRKMGAAAWRQLHKLSYVAVILGA
Q2CAB7_9RHOB	LAYGDLALKLLIVGLAVTPLRKWTGVSLIRFRRAIGVTAFFLVLAHFLVWAVLDVQTLGRVWADILKRPYVTIGMSAFVLLIPLAATSNNWSVRKLGPAWRRLHRLAYPAALLAA
A9DZI5_9RHOB	YGLWALRLLIAGLIITPLRRELGLNLLRFRRAIGVMTFIYVLAHLMVWAVLDVQTLSRVWADILKRPYITIGMAGFLCLVPLAATSNNWSLRKLGARWRKLHRLTYAAALLAS
Q28K66_JANSC	YGDVALKLIIAGLAMTPLRQRLGLNFQCWRRALGVLAFFFVLAHLLVWAVLDVQRLSAIWADIIERPYVTIGMAGFLALFPLAVTSNNYAVRKLGAVKWRKLHKLAYPAAVLGA
A3SLA1_9RHOB	ALGEAALYLLIAGLAVTPLRRHAGLNLLKFRRALGLSCFIFVVAHFLAWAVLDLQSLGRVWADIVKRPYITVGMAGFALLIPLALTSNNWSIRHLGARWRQLHRLTYAAALLGA
Q0FQE8_9RHOB	ELGELALQLLIAGLCITPLRRHAGVNLLKFRRAVGLMAFFYVALHLLVWLVLDIQDPARIWADIVKRPYITVGMAGFLLLLPLALTSTNGAIRRLGKRWRQLHRLVYAAALLGG
A3XDS8_9RHOB	LGEAALQLLILGLAVTPLRRFLGLNLLKFRRSVGVLAFTYVALHLLVWLLLDVQILSQVFNDIIKRPYITIGMVGFALMLPLALTSNNLSLRRLGAARWRRLHLLTYPAVLLAA
A4F008_9RHOB	LGEAALQLLVLGLAVTPLRRFLGLNLSKFRRAFGLLAFFYVLLHLLVWLVLDVQIVSQILADIAKRPYITIGMVSFTLLLPLAFTSNNASLRRLGRRWHRLHLLTYPAVLLGG
B6BEI5_9RHOB	YGKLALQLLILTLAISPLRRLLGLNLLKFRRAVGLLCFFYVLCHLLVWLVLDVQILGQILTDIAKRPYITIGMGAFVLMLPLALTSSDLAVRKLGRAWSRLHRLTYAAAVLGA
B7QSK2_9RHOB	YGELALQLLVLTLAVTPLRRLAGLNLMRFRRAIGLLCFFYVVCHLMVWLVLDVQLLDQIIADIVKRPYITIGMVGFVLMGPLAVTSNNMSVRRLGPKWRQLHRLTYPTALLGALHYVML
A9GJB6_9RHOB	YGELALQLLVATLAITPLRRLLGLNLMRFRRAIGLLCFFYVSCHLLVWLLLDVQLLGQILADILKRPYITIGMASFVLMLPLALTSNGISVRRLGARWRLLHRLTYPAAFLGAL
Q5LNE1_SILPO	LGELALQALILGLAVTPMRRLLGVNLIKFRRAIGVLAFYYVSCHLLIWLVLDVQIPAQIWADILKRPYITIGMAGFALLLPLALTSNNWSVRRLGPAWRQLHRLVYAAVLLGA
B9NLF4_9RHOB	FGELALQLLILGLAVTPLRRFIGLNLMKFRRAIGVLTFAYVVLHLLVWLVLDVQLLSQIWADIVKRPYITVGMAAFVLMIPLAVTSNNWSVRRLGPRWRKLHRLVYPAAILGG
D0CRT7_9RHOB	YGELALKLLILGLAVSPLRRLAGLNLMKFRRAIGVLTVCYAGLHLLVWLVLDVQAPAQIWADILKRPYITIGMAAFVLLLPLGLTSNNASVRRLGAAWRRLHRLVYPAAVLAG
E0Y1P9_9PROT	LGEFALKLLIAGLCITPLRKHLGVNLIKFRRAIGVLAFTYVFSHLLVWLVLDVQIVSQIWADILKRPYITVGMVGFVLMIPLVVTSNNLSVRKLGVRWRKLHKLTYGIAFVGAL
A3JX10_9RHOB	LGQWALWLLIAGLTITPLRRYASINVLKFRRAIGLMAFYYVTLHLLVWLVLDVQVLSQIWADIVKRPYITIGMAAFVLMLPLAATSNNWSIRKLGPRWRQLHKATYAVAILGAL
A3TY85_9RHOB	MGEWALWLIIASLCVTPARRYLGINLIKFRRAIGLLAFFYVLFHFLIWLVLDVQIVSQILADIAKRPYVTVGFAAFLLLIPLAATSNNWSVRKLGPGWRKLHQMVYAAAILGA
A6E237_9RHOB	LGEVALQLLILGLCITPLRRHVGVNLIRFRRAVGLLTFSYVAWHLLVWLVLDVQILAQIWADIVKRPYVTIGFAAFLLMIPLALTSNDWSVRRLGPKWRALHRLTYGVAVLGAV
A6FJV7_9RHOB	LGEIALQLLIIGLCITPLRRYLGVNLIRFRRAFGLLAFFYVTLHLLVWLVLDVQVLSQIWADIVKRPYVTIGMAAFLLMIPLAATSNNRAVRWLGPRWRLLHRLTYGVAILGAV
A9HVV8_9RHOB	LGEIALQLLIIGLCISPLRRYLGVNLIRFRRTFGLLAFTYVALHLLVWLVLDVGIISQIWADIIKRPYITIGMIGFLVLVPLAVTSNNWSVRRLGATWHKLHKLAYVAVIFGA
B7RKL5_9RHOB	ELGEIALQLLIIGLAVTPLRRYVGVNLIKFRRAFGLLAFAYVSLHLLVWLVLDVGIPSQIWADIIKRPYITIGMAGFLCLLPLAATSNNFSIRKLGPKWRKLHRLTYLAVILGG
A3S8N1_9RHOB	KELGLLALQLLIAGLAITPARRYLRLNLIRFRRALGLLAFIYVSLHLLVWLVLDVGILSQIWADILKRPYITIGMAGFACLVPLAATSNNFSIRKLGATWRKLHRLTYLAAILAG
B5K4N5_9RHOB	MGQITLQLIIIGLAITPLRKYFGLNLLKFRRAIGVLAFTYVVVHLGIWVLLDMNLRWGQMWADIWKRPYITIGMAAFLMMIPLAVTSNNLSLRKLGGATWRKMHKLVYLIAPLGAVHFIMVQKVWEVEPMLYLAVILALLAT
B5J011_9RHOB	MGDLTLKLIIVGLAVTPLRKYLKLNLLKFRRAIGVMAFVYVVVHLGIWVVLDMSLRWEQMWGDIWKRPYITIGMAAFLMMIPLVITSNNLSLRKIGGAAWRKLHKLVYLIAVLGAVHFIMVQKVWEVEPLLHLAVILALLAT
A3JLW8_9RHOB	VGLWGLQLLIASLAITPLRNYLNINLIKYRRAIGLLTFFYIVVHLLVWIVLDFQFYWAEMWGDIVKRPYITIGMAGFIAMIPLAITSNNRSIRKMGPQVWNKLHKLTYFAVIAGG
C9CZ63_9RHOB	RYGELALQFFIASLAVTPLRRFLGVNLVMHRRALGLVCFAYVVCHLLVWLLLDVQIPSQIFADIAKRPYITVGMAAFVLLIPLAVTSNTASIRKLGPRWRKLHRLAYPAALLAA
Q1GKE9_SILST	YGELALQFLIASLAVTPLRRIVGLNLMSHRRALGLLSFVYVVCHLLVWLLLDVQIPSQILADIAKRPYITVGMLAFVLLVPLALTSNVVSIRKLGTRWRKLHKLSYPAAILAA
A3VC86_9RHOB	EIGLLGLQVLIATLAITPLFKITKINLVKFRRALGLVGFFYIVCHLAVWLFLDVQIWSQIWADIVKRPYITIGMGAFALLIPLAVTSNNWSMRKLRKTWKSIHKLFYPAIILGG
A8LPP7_DINSH	HELGLIALQLLIAGLAITPLRRFAGLNLIKWRRPIGVLAFSYVALHLATWVLLDMQLYWEQMLKDIAKRPYITIGMVAFVLLVPLAWTSNNRSVRSMGAAAWSKLHRLVYPAVLLGA
D0D9L4_9RHOB	LGEFALQLLVVGLCITPLRRFAGVNLLRFRRAVGLIAFFYVLLHLLVWLVLDVQIPAQIWADIVKRPYITVGMAGFALLIPLALTSNNLSVRRLGGLRWRQLHRLTYAAVLLGAL
A3VYW7_9RHOB	LGEIALQLVILGLCITPLRRHLGVNLIRFRRAVGLLAFSYVCLHLLVWLVLDVQILAQIWADIVKRPYVTVGFSAFLLMIPLALTSNDLSLRRLGPRWRQLHKLTYGVAVLGAV
E3EWW6_KETVY	IAQYGKGALNMLIAGLAITPLRRFTGLNLLRFRRAVGLSAFFILCAHLAVFAVLDLQSLSRLGVEIAERPFITIGMLGFVLLIPLALTSTDRAIRKMGRNWTKLHRLTYVVILLGWL
A4WWE1_RHOS5	HRLGELALQFLVGVLAISPLRWWTGVNLIRFRRAIGLLSFFYVCLHLSVWLALDLQFRWAEIGADIAKRPYITLGMLAFVAMIPLAVTSTNAAIRRMGASAWTRLHRLTYLVAVLGAL
B9KQR9_RHOSK	RLGELALQFLVGGLVISPLRWWTGINLIRFRRAVGLLAFFYVCLHLAVWLALDLQFRWAEIGADIAKRPYITLGMLAFAAMIPLALTSNNGAIRRMGASAWTRLHKLTYAVALLGAL
B3VUJ9_9RHOB	LGEFALKLLILGLAISPLLHFTRINLVRFRRAIGVMAFAYVTAHFLVWFVLDLQGLNQIWTEIVKRPYVTVGFAGFVAMIPLAITSNDLSVRRLGRFWRILHRLTYLVAILAG
E0Y0D6_9PROT	IGEQGFKLLIIILAITPLRDLANINLVKFRRAFGVMAFFYICLHFLSYLILDLGLNMTELWKDIVKRPYITFGMVSAVMMLFLAVTSNNLSIRKLGLRKWKYLHKLIYIIGICAALHYLLLTKIWQIEPIIYFAIVII
E0Y108_9PROT	IGELGFKLILFILLITPLKDLAKINLIKFRRVFGVIAFIYICLHFLSYLVLDLGLNTNELWKDILKRPYITFGMVSAVMMLFLTITSNNLSIRKLGLRNWKHLHKLVYVIAIGASLHYLLLTKTWQIEPIIYSVLVMVLLF
E2PLE9_9RHIZ	LGLWALRFLILTLLVTPIRDLTGITLLRYRRALGLLAFYYALMHFTTYMVLDQGLNLSAIITDIVRRPFITIGMISLALLVPLALTSNNWSIRKLGRRWSSLHKLVYIAIVGSA
B9JDW0_AGRRK	FLGLWAIRFLLLTLAVTPARDLFGWNYLRYRRALGLLCFYYALMHLAVYMILDQALDVGAVIDDVLKRPFIMFGMAGLVMLLVLAVTSNSFSIKRLGKKWIWLHRLVYIIAACGALHFALSTKILSLEQYIYIGLLIAMILY
C6AV24_RHILS	LFLGIWTIRFLILTLAVSPARELFGWNYLRYRRALGLLTFYYALMHFTVYMVLDQAMDISAVINDVLKRPFIMFGMAGLAMLIPLALTSNNLSIRRLGKNWIWLHRLVYIIAACGALHFAL
A9DCM2_9RHIZ	LGEWALKFLILTLAITPLRDIAGINWVRYRRALGLLAFYYVMMHFLAYMVLDKRLALGVIVEDVIKRWFITIGMAALVLLIPLALTSNAWSIRKMGMRWTWLHRLIYPIAAAGAL
A6U885_SINMW	LGIWALRYLIATLAITPIRDLIGVNWLRYRRALGLLAFYYVLMHFLTYTVLDQTLRLSAILVDIARRPFITIGMAALVLLIPLAVTSNNWSIRRLGQKWSHIHRLVYVIAAAGAL
C3MB05_RHISN	LGLWALRFLVATLTITPLRDLFGLNWLRYRRALGLLAFYYVLMHFFSYMLLDQMLRVQAILADIARRPFITIGMAALVMLIPLALTSNNWSIRKLGQRWNKLHRLAYVIAAAGALHFAMAV
F0L725_9RHIZ	LLGIWALRFLCLGLLVTPLRDLFNINLIAYRRALGLIAFYYVLAHFSVYLVLDRGLVFSSIAADILKRPYIMFGMAGLVMLLPLALTSNRWSIRKLGSRWNTLHKLVYLVLIVGV
B9JWU1_AGRVS	LGLWALRFLCLGLAITPLRDLAKYNFIAYRRALGLLVFYYVLAHFAVYLTLDRGLILSSILGDILKRPYIMLGMLGLILLIPLALTSNRWSIRKLGSRWNTLHKASYIILAAGL
F1ZB41_9SPHN	LGLWALRALWLALAITPLRRLTGWAWLAPWRRPLGLWAFAYGCIHLLVYFVLDQGAAFDLLWADVVKHRFILLGMATWLMLLPLALTSTRASIRRLGGRRWQALHRLVYPAGGAAA
Q0APN2_MARMM	LGDTAIRILLVSLAITPIRDLTRWGPIMMVRRRIGLAAFWYALLHVLAYLGLDLFIEAGTASGALAALWRDVTDRIYITLGMSAFILLLPLAITSFKCCQRWLGARRWQGLHRLVYPLAILAV
D5QHX7_GLUHA	LGLWAVRFLLVTLCITPLREVSGYSLLRYRRTFGLLVFWYACMHVAVYVALDQQFDMAVLWRDITHRPFLMIGAGAFTLLVPLALTSNTWSIRTLGRRWRGLHRLTYGVAILAAV
Q5FQ04_GLUOX	LGADPVNVFERSLGLWAFRFLLVCLALAPLRRFTGLNLLRYRRLTGLLAFFYASLHLLAYVGLDHGFDWSVLWVDMTHRYFIILGMSALVLLIPLALTSNALSMRLLKRRWKFLHRLIYPAAILAG
B5ZLQ0_GLUDA	LGLWALRFLILSLCVTPLRERTGVNLLRYRRVLGLLAFWYALFHLSAYVGLDQGFDLPVLLADVTRRPFIILGMVAFTILVVLAATSNAWSIRRLGRRWRSVHRWVYLAALCAA
B8GRN4_THISH	TGIWALRLLCLTLLMTPLRRMTGWSWPMRLRRMLGLFAFFYACLHLSIWIGLDLFFDWTLIWDDVLNRPYITLGFTAWLLLLPLAVTSTDAMMRRLKRRWVQLHRLVYPAAILAV
E6PVF5_9ZZZZ	WTTGLWALRFLLATLAITPLRKLTGWAELARLRRMFGLFAFSYASLHFTCYLWLVNDFSLDAVLKDVVKHPFVLAGMTALTLMLPLAATSTNGMIKRLGAARWQALHKLVYVVAIVAV
D5X6D0_THIK1	TTGLWALRLLLITLSVTPLRKLTGWAELARFRRMFGLFVFFYALLHFTAWLGLVNGFSVDMALRDVVKHPFVLAGMTALLLMIPLALTSTNGMIRRLGARRWQALHRLVYVVGVVAV
D5MKN4_9BACT	SAVWGVALSPLLLLLYRFLTDSLGANPISYTTNLLGDTTLRLLLASLALTPLRLLFGISWQMSLRRLLGLFAFFYAGLHFTVWIAVDHFFEWGELAPDIVKRPYITVGMLALTLLMPLAATSTSGMVKRLGGKNWRRLHRLVYLIGLLAVL
C0N979_9GAMM	SGLWGLRFLLITLCVTPLRWLTGINQLIRFRRMLGLYAFFYATVHMLLYLGLDQFFDWSEIWRDIIKRPFITVGFINFIALLPLVFTSTNKMMKRLGGQRWKKLHRLTYFVAVAAC
A0LAJ1_MAGSM	SGRWSLYLLLATLAVTPLLRLFHLKPLGSFRRPLGVACFGYGLLHLLLYVGVDQFFDGAAIWKDILKRPFITMGVATLLLMLPLALTSNNAMVRQLGGRRWKRLHRLIYLIAPMALLHLYWLTKADYRFAYQMTVLVALL
D0MEY8_RHOM4	TGRWTLRFLLATLAITPLRRLTGWNGWIRWRRRLGLAAFFYASIHLLLYLWLDQFFDWGEIGRDILKRRFITVGLLAYGLMVPLAMTSTAGWIRRLGGRTWRRLHRLVYAIAVLGVL
Q2IGN3_ANADE	LGFWTLTLLTLSLVPTPAHDLVGLAWPVRVRRMLGLFTFAYATLHLCWYVGVDQFFDLQILAKDVLKRKFMAVGFVGWLLLVPLAVTSTDRWVRRLGYARWKRLHRLVYAVAALGV
E3FRB7_STIAD	NQTGLLALVFLLVSLACTPLKLLFAWTWPLRLRKMLGLMAFAYAVLHFLTYAVVDQGLALGRIFQDITERSFIAVGFVALMLLVPLALTSTNASVRRLGFPTWQRLHRLVYVAAVLGV
Q1CZJ1_MYXXD	ALHQTGLLTLVLLVASLTCTPLRLVAGWTWPARVRRTLGLLAFTYAVAHFLVYAVLDQGLAWGALWADVTERPFITVGFAALVLLVPLAVTSTNRWVRRLGFPRWQRLHRLAYGAAALGV
YEDZ_DEIRA	QTGQLALIVLTLSLACTPARVWLGWTWAARIRKALGLLAAFYAVLHFGIYLRGQDFSLGRIWEDVTERPFITSGFAALLLLLPLVLTSGKGSVRRLGFARWTLLHRLVYLAAALGA
F0RND8_DEIPM	SGLLALLLLVLSLACTPLRRLTGWTWPARIRRELGLLAFAYGALHLLVYLLDQGGLGGLPADIAERPFITVGAVALALLVPLALTSGKGSVRRLGFGRWQRLHYLVYPAALLAA
E8UC83_DEIML	ALLQTGLLALALLLLSLACTPLRTLSGWTWPARVRRALGLLAFAYAALHFLIYLFDHGLTPGVVLEDVLERPFITVGFVALVLLIPLAVTSTPRMVRRLGFVRWQRLHRAVYAAAALGAL
Q1J004_DEIGD	RALLQTGQLALVLLLLSLACTPLRRLTGWTWPARVRKALGLLAFVYAALHFLIYLFDHAFAPGVLLEDVLERPFVTAGFAALVLLLPLALTSTRNAVRRMGFARWQRLHRLVYVAVGLGV
C1CYM3_DEIDV	RAILQTGLLALVLLILSLACTPLRTLTGWTWPARIRKALGLLTFFYAVLHFLLYLLDHGFTPAVVLEDVLERPFVTVGFAALVLMLPLALTSGRGAVRRLGFQRWQRLHQLVYVAAGLGV
A9GPA9_SORC5	LNQLGLLALVLLVASLAATPLKLVSGWTFPLRIRKALGLLAFFYACAHFLTYAIVDQGLDVRAIVEDITERPFLLAGFVALLVLVPLAATSTARMLKRLGAARWKRLHRLAYAAAVLGI
D5SWI9_PLAL2	TGYVSLLFIMASLAVTPLRVVTGWTTPVAFRRILGLFGFFYAAIHFGIYFGFDRALSLSSTFDEIAKRRFLLVGMTALMLMVPLAVTSTNAMINRLGGKRWKLLHRTAYIVGALAVL
D2QW70_PIRSD	TGYLSLLMLMFSLMVTPLRWLTGWNSVVGIRRALGVYAFIYAAVHLAIYFTFDRQMSLVSTATEIASRVYLMIGFAALLLMAPLALTSTSAMVVRLGAKNWKLLHRLTYVVAILGV
A0L9U7_MAGSM	LGDWAFNFLLFSLALRPIYEITGVKKLAQYSRMIGLYAFFYALLHVLTYLWLEWIFNWHEIVDDVTKRSFILLGVIAFLIMIVLAATSHNQIIRQMGGKRWKFLHKFTYTMNILVALHFIFAA
Q3BK71_9PROT	FVNRYLGDWAFTFLIISLSMRPVQEITGIKSLAKYRRMIGLFAFFYAVLHVLAYVTLEWALNLGDMASDIYKRPFILLGLAAFLLLIPLAFTSTNSQIKKIGGKRWKRLHRATYVINALVALHFILAANHENGEPYVYAAAVIVL
C6WVP8_METML	STGFWALVILLATLSLTPIRLLWGVSWQLQFRRMVGLMMFFYASLHITAYLWLDYGFDWSDIAKDIIKHPYVLVGATAYLLTVPLAVTSNQYMMQVLRQHWKQLHLSVYLIATLGVVHFWWLV
D7DI73_METS0	RSTGFWALFMLLATLTLTPIRLLTGRAWQIQMRRMLGLFMFFYVCLHIITYLWLDFAFDWLDITKDIAKHPRILVGFAAFVLSVPLALTSTNSMMKRLRERWKQLHQLVYLIAILAI
C6XDE3_METSD	STGTWALVILLVTLSFTPLRLLTGTAWPVQLRRMAGLFMFSYACLHITTYIWLDHWFDWQEIAKDIIKHPYVLVGFAAFVLSVPLALTSSNAMIKRLRQRWKTLHRLVYLVAIFAV
Q6SFP8_9BACT	FGLWALIFLCLTLSLTPLKEITHIGKWILYRRMLGLFVFFYASVHLLMYLGLDYQFAWSDIKDDILKHKYVLVGFLAWILLIPLAVTSSNKMIKRLKRRWKSLHQLIYVVAILAV
B6BSU2_9RICK	FTGEWTLLFIIFTLSMSPLKKITKLNIWISFRRMLGLFIFFYATLHMLTYVVIDYRLDFQSISKDILTKKFIFVGFAAWVLLLPLALTSSRKALFYLKDKWKKLHRLIYVIAILGV
Q1V2F9_PELUB	FFFCLLPILIIFYQIAFNQLGPEPVKKITHVTGEWTLRFIIITLAMTPLQKFTKLNFWISYRRMFGLFVFFYASAHMMTYVGIDYRFDWSSIGDDIIKKKFIFAGFLAWLLLVPLALTSSKRMIRLLRDKWKKLHKLVYIISLLGI
D7C9K8_STRBB	LGNAALLSLAVTFAITPVTTVTGWRWHQILARDLGLWTFALAALDLVLAATMSTDGWRAGVAGQAFLAAGTLATLLLVPLAITSNRWSMRRFGSDWKRLHRLVYVVLALVT
B5JQ56_9BACT	FGKAAVILFILTMAVTPLRQLFPKAEFTKALAYRRRQIGVSVFVYALLHFLLYLPYVGSVSAFVEDWDKLFILSGLLALALLMVLAGTSNNRSVRRLGGKGWKRLHKLAYVILALII
A5PEF3_9SPHN	SGDWAAWLLMVTLAVTPVRLLFRKQRWAQWLMRHRRDLGVASFAYAAIHTGAYLWKKGALAWSGGELGQDFILAGWLAFALFVPLAVTSNDKSMRTLKRSWKALHRLVYPAAVLTF
A3SFA1_9RHOB	TGEFAARFMIIAMMITPLMMLFRDASWPRWLMKRRRYLGVAAFFYALAHTVLYLIDEGAIAFTGGEVSKLYIWTGWIAFLIFVPLAVTSTDAWVRRLGRSWKKLQQFVYAAAILTL
B6AU77_9RHOB	SGEFAARFMIITMMITPLTMLLKGWRGPRWLMKHRRYLGVAAFGYALLHTVLYLLDTGTLALSGGEMSKFYIWTGWLAFFIFVPLAITSSDAWVHRLGPKWKSLQRWVYGVAVLTLL
A9CYS2_9RHIZ	SGETSARLLIVAMMATPLAMLLKGWRGPQWLKRNRRYLGVASFGYALLHTIFYLLDKASLTTVVDELPRLYIWTGWVAFLIFVPLALTSMDYFVRKMGTWWKWLQRWTYAAAVLTL
A9D2J2_9RHIZ	TGEFAARFMIIAMMITPLRMIFPKAGWLNWLMRRRRPLGVAAFLYAVLHTVFYIMESGALQPMLDEFWQLGIWTGWLAFAIFIPLGLTSNNASQRWLLVGWKTLQRFVYPAAVLTLL
B6R2V9_9RHOB	SGEFAARFLIVSLMITPLMFLTNGQRWVRWLLARRRYIGVAAGCYAALHLAIYLLDKGSLGPILEDLVKIGIWTGWLASLIFIPLTITSNDWSISKLGRSWKSLQKLAYPAAALVL
D2QGN6_SPILD	TSTLAFFLLHIVLIIGPLCRLDHRFLPLLYNRRHLGVVTFLVAGVHGVFSLIQFHALSNVNPLVSLFSSEKEYGRLSEFPFQPLGFFALLILFLMAATSHDFWLKNLSPRVWKALHMSVYLAYGLIV
A5GKL0_SYNPW	YGSAAFILLSIILCIGPLSRLNKRFHVLLFNRRHMGVLAFLLALFHVHGFRLPAQPFQALGLSVPRIPFQFFGALPWYNDFGDLDPLVSLFVGNRHFDSLTFFPFELLGLGALLVMFVMAATSHDFWLVNLTPPIWKAIHMAVYVAYALLV
B0CBM1_ACAM1	FGSAAFILLHVILSIGPLSRLSPKFLPLLYNRRHMGVTMFILALLHARDALAWYHDFGNLEPIVSLFVSNTHYADFIRFPFEALGGVALVILFLMAATSHDFWLTNLTAPVWKALHMGVYLAYGLLV
B6R8X6_9RHOB	FGTCVFFLLTFILCIGPMARLDKRFLPLLYNRRHLGVITCVLAYFHVDNILGWYNAFSPINRYVSVFMVNTSFDRFLGFPFEILGVFALLILTILAVTSHDFWLHFLKPTLWKFLHMGIYLAYALIV
A8TWH2_9PROT	FGTCAFWMLTLILCIGPLARLDRRFLPVLYNRRHFGVLTFFVAVAHLYTVLGWYTAFSPIDPWVALLGSNTDLSFLGFPFEWLGIAALTVLFAMAATSHDFWLAFLTPPVWKRLHMLVYAAYGLVV
B9NW00_9RHOB	FGVCAFLMLSIILSIGPLARLDPRFSALLYNRRHFGVMTAAVALTHFGFILNWYFAFSKSNKYEALLFANTNYGQIAGFPFEMFGLFALICLLILSTTSHDFWLKFLTAPVWKRLHYLIYPAYAAVV
Q16B18_ROSDO	FGACAFVMLTVILCIGPLARLNPRFLPLLYNRRHFGVMTTFVAITHASYVVDWYFAFSRSNKYEAVLFANTSYGQLAGFPFEIFGVFALLVLIILAATSHDFWLKFLSPPVWKRLHYLIYPAYLAVV
Q28MM2_JANSC	FGTAAFFMLSATLCIGPLARMDTRFLPLLYNRRHFGVLTAAVAWTHATYVYGWYFSFTPMDRMEALLTSNTAFDQILGFPIEALGMFALFILLILAATSHDFWLSFLGAPLWKRLHLLIYLAYAIIV
E2CBP8_9RHOB	FGSCAFLMLTVILCIGPLARLDRRFLPLLYNRRHFGVLTAAIAAVHANYVLGWYFAFSPTNSYEALLSSNTSYGQVLGFPFEALGIFALLVLFVLAATSHDFWLSFLGAPLWKGLHMMIYAAYAAVV
B4WS98_9SYNE	LGFIATLTYVATLLPSNLKVAFPAFRYTAFSRILQKNRREIGIWTFVLSVLHACFVLYHHDPDISKVEFYRKSISGLSLMFIFALLAVTSNNWSIRKLRKNWKRLHSLTYVALFMLP
Q112W8_TRIEI	CLGLLALIFYIATLLPTTLKIVFPGTKKTRFLKFLFKYRRQIGIVTFFFTVAHARLLIIKRYFDFFNLQTYLISYTGVASFIIFALLTITSNNWSIKIMKKNWKKLHQMTYLAMFLLL
B5VVI3_SPIMA	MALIFYTLSLLPTILRVVFPQTKQTSIPKFLLKHRRTIGILAFIVAFGHGYILVKKRDIDFSDLKTFWVYIQGVVTFIIFTLLAITSNDWSVKRLKKNWKRLHELTYLAMFMLT
A0YQM4_LYNSP	LGILALISYVITLSPTILRIVFPQTRQTGIPKFLLKQRRLIGIISFGFAVGHGYLLVRQRSIDFFDLKSSWIYIQGVFTFLIFAILAITSNDWSVKKLKKNWKKIHQLTYVAIFLLT
A8ZQX5_ACAM1	LGFGAALLYVVTLLPTILRIVFPSLKETGIPKKLLLQRRLLGLVAFILSIVHGYLMIIKREIDFLDIQTYWIYSQGIFTFTIFLLLAFTSNDWSVKKLKKNWKKLHQLTYLAMFLLL
B0CAT2_ACAM1	AGFSAALLYVVTLLPTILRVVFPSTKTTGIPKKLLIQRRLLGIIAFLLSVIHGYWMVSKRELDFLDLQTYWIYCQGIFTFLIFALLAITSNDWSVKKLKKSWKKLHKLTYLAMFLLL
C0Z697_BREBN	LGYLSFILIGCTLLIGPLQSWFPASWRTTISLSIRRDIGIWAGLTGLLHVILVLVLFENEPRLMIIHENHSEKADGWLGLFFVASSDPTMWPSPNWTLTGVANYLGLFAFFILLALWLTSSARAEKWLGGSSWKRLHLANPWLFVIVLI
E6TYW9_BACCJ	WAHAAFILLFLSLILSPAAKLWHPINKFITWRREFGIWFAILSFGHGYAIWDRWARWDVARLFGFEYIEEVGGYILFRPEVGIMNMMGLVMAPMIVLLAVTSFDKAVRLLGVSSWKWLHTTLINVIFYIAML
A9A4Q6_NITMS	FGDSGYTLLFVTLIIGPLSKIWTRTSFLLKWRREFGIWFAALATTHGILIAHGWANWDVAQFFGYEFVPQLGRMVRLEPGFGLANTLGFVAFLWIAIMAITSSDRAMKWLGASSWKWIHTGSHIVFYLVA
E5WRL5_9BACI	YADVALVFLILTIIIGPLSRVTNLFVRFLSWRRELGIWCFIMAVLHVYILFEGWFYWEPIRLIIGVIQETGQLSFDPGFTLANILGTVGLAYLLLLALISNNKAIEVLGKKSWNYLQKKSGTLYILII
A3W7W7_9RHOB	LGDLSLLLIVAAMAIGPLARLSSAPFLRKLMPYRRELGIYAVLAATVHTIIILIGWVELDFARLFGFEYHPQLQRYVMLQHGFALANVVGIAALLYGFVLAGTSNNFSQRVLGTSVWKYIQQGAYVLWWLAV
B8KWS0_9GAMM	RFAVPFIFIVVASTALPVLFPSTASRWCLRNRRYIGLIFAVAMAWQGAFIFWVSTTHATYYYSDIYFLRDELEGSSGYIFLVAMVLTSFDFGRRRITPNQWKVLHRSGIYFLWAYP
B7RTW9_9GAMM	ATVELIRLSVQLASPWVFIAFVTSPLQQLFPGSVSKWLARNRRYTGLSFAAGFGWQAVCIAALFALHPSYYGEQLHNTVDLIGRIASYIFLIAMTVTSFFSVRRKMRPEHWRWLHLVGIWYFWAVI
B7RX76_9GAMM	PAVNIIRLSVQLASPWVFLAFVARPMAQLFPGNLSKWLLRNRRYFGLSFAAGFGWQAVFIGVLLALHNAYYWKEMHNDIDLLLRMASYVFLVALTITSFYPVRRKMRPEHWRWLHLVGIWYFWAAI
Q05WW4_9SYNE	TGRSSLALFSIAFVASSVHRLWPSSLSQWMLQNRRWIGLSFASSHAIHLVLIIAMSFDFPDPFLSGQPAGKWLLGGIGYLFVALMAMTSSNAAQHWMGMKHWKRLHLIGSYWLWAQFFL
Q3AL63_SYNSC	TGRSSLVLFSMAFVASSVQRLWPSSVSQWMLQNRRWIGLSFASSHGIHLALILAMSLDFPDPFLSEQPAGKWLVGGVAYLLIALMALTSTNAAQRWMGMKHWKRLHVIGSYWIWAEFAL
Q7V3S6_PROMM	TGRSSLFLFSIAFTASSVYSLWKTPFTTWTLRNRRYIGLSFAASHFIHLSLIVLISFLFPEPFLEDQSMGQWIFGGLGYIFVFLMALTSTDRAQQWMGMKHWKRLHLIGSHWLWTVFLLTYV
Q067E2_9SYNE	TGRSSLILFAIAFTSSSLESLWPSSLSRWTLRNRRWIGLSFASSHFIHLGLIVSMTVLFPDPFVSQQSMAQWVFGGLAYGFVFLMALTSTDQAQHWMGMKNWKRLHFVGSHWIWVLFLLT
Q89G54_BRAJA	FTARSSLMLFCLAFGAAALARLWPNAWTRWQRRNRRYLGLSFAASHAIHAVAIVAFANMDPAGFAEATSAASYIFGGIGYAFIIAMSATSFDRTAALLGPRAWRALHLTGGYYLWLQFM
A6UZZ3_PSEA7	AIAVLAMTALVLALQPQAVEGLRSAIRATARSSFALFLAAFLASSLAILVPGPGTRALLRERRYLGLAFAFSHAVHALLILAYWKLYPDTFWNGRSVTANIPGSIGYLFILLLTLTSFRAPARLLGPRAWKALHSTGTWVLAGIF
Q1I8D8_PSEE4	AALAALTLLMTATVLIAHPLGSEGLRSAIRATARSSFALFLLTFLASSLAVLLPSAASRRLLRERRFLGLAFAFSHTVHGVLIYLYAQGYPELFWAGRTALANLPGSLGYLFILLLAMTSFKAPMRLLGPRLWKNLHATGAWVLAGVF
B1J6E8_PSEPW	TARSSFALFLLAFLASSLVTLLPGTSSRRILQERRYIGLAFAFSHTVHGLLIYRYAQHFPELFWAGRTFASSLPGTVGYLFLLLLTATSFKAPMRLLGGRTWQALHSSGMWVLAAVF
Q0K1D8_CUPNH	RATARVSFVLFLVVFTASSLAKLVSSALTRALVRERRYLGLSFAFAHFLHALAILVYSSTAPEAFWLGRSPASNVPGTIGYVAILLLTITSFETPMRLVGPDNWKRLHLTGVWVIAIIFA
F2KI14_PSEBR	FSLLAALVLLMTGLILVLNPDLTEGVRSAIRATARSSFILFLLAFTASAFAVLVPSPLSRSLVRERRFIGLAFAFSHLVHAVLIYSYGQLNPEFWPGRTTLGNVPGTVGYVFILLLALTSFKSTTRLIGFKAWKRLHVTGMWVLAAIFA
B2FSN5_STRMK	VTARTSFLLFLAAFTASSFASLLPGPFTRFLLRERRIIGLSFAFSHLLHAVAITSFGVLNPAFWPARSALANLPGTVGYIAILALAITSHRGLARRMGPTAWRRLHVTGMWIIAAVFTYSYFKRVPGNFWYAVPSALLFTAFVV
D0LKX2_HALO1	TARVGVVIFALTFAVSALNSLYRAAWSKALLRRRRALGLSFGVVHLGHGALILALMALYPESIFPETELGTFIGGGLGYVAVLVMMATSTDSAVRRLGHRRWQRLHRVGMYILWVVFV
Y572_TREPA	VRVLLHPLTSASFSTAIFTFVMCASVLKNGLLKQRVMGLRAELAITAAILTLGHNIAHGRDYLVRLCGSTGDLSTGFLVAGAVSMVLVLLMSILAVTSFKVVRRRMGAKTWKRVQRLAYLFYGLTY
D3MTJ3_9FIRM	SGAMGGAFFILVMYMGVFDMKYKISKRLRMNRGELSIIACIFTLPHNIHYFFAFLLNSKNIVKMTGIPLWTNLMMFSAGVFAIGIMLPLFVTSFRLIRKKMTGKKWKSLQEFAYIFYAMVF
E0QHK5_9FIRM	MGAFTAAIFAIVMYAGALDNKKSYTKKLMSIRAELSIIASILFLSHTIPYCVTFFKNISKMDMSQLSSIIYLFLSLTAIICLVIIIPLWITSYKNIRKKMNAKTWKKLQKFAYCVYLLIY
A6LWS3_CLOB8	RGLISVSFFILVMYAGALNQKWTITKKLRSIRAELAIIGAIMLLPHGIVYFIRFIILKLPKIINEGSFPVLYLSYIAVGLIGFIIMIPLLITSFKKIRRKMQGKQWKRIQRWAYLFYFLAY
Q97MJ6_CLOAB	KGNVAIAFFILVMFAGALSTKQVIGKKLMSIRAELAILGSILILPHGIIYFVRFLIIKLPKILNGKANATLYLIYISIGIIAFIIMIPLFITSFKSVRKRLGGFRWKKLHRWSYVFYCLIY
B2THJ1_CLOBB	KGNVSISFFVLVMFAGALNKKWNVTKKLLSVRAEIAILGSILIIPHCVMYAVRFINKLIVGKPITIFYIVYLLIGLIGFCIMIPLFITSFKKVRAKMSYKEWKKIQKLAYPFYFIAY
Q0SU71_CLOPS	KGFVSTALFILVMFAGALSKKWGITKKLLRVRAEMAILASILILPHLTIYTYKFLVRLFSGKPLSILYISFIIVGLIAFIIMIPLFITSFKKVRVTMSPSKWKMVQRWAYPFYFLVY
F0K6F6_CLOAE	KGFIAISLFLLVMFAGALNNKLAVTKKLVAIRAQMAIMASIFIFPHVCIYLYYVLKYTFPEVIDKGSIELFTAAYILAGIIAFIIMMPLFITSLKKVRRKMNGVKWKKLQRWAYLFYLLVY
C4Z2X0_EUBE2	KGSLGTAMFVVVMYTGALPKGNKLIAPLMKIRGELSITAAILVLCHNFTYGMTYFKMLFIKPEALSATQLTAAIISLVLIIIMIVLTVTSFQAVRKKMKAKKWKQLQRTAYVFYGLMY
Q0TS42_CLOP1	KSTFSLALFTIVMYTGALSNSFKYKKNLMAIRGELSIIACILTLGHNILYGIYYFPTFFTNPHSLTYYKFFATLLSLIMICLMIPLMITSFQCVRKKMNYKTWKKIQRSAYLFYGLMY
Q894Z6_CLOTE	RGAFSTATFIIVMFLGAIRKNNTIVKRLFSIRGEISIIACISTIGHNIVYGLHYFPKLFLNPSSLSRTHIIAVSLTIIMISIMVPLFITSFKCVRSKMKAYTWKKVQRLAYPFFAMIY
D6S9P2_PEPMA	RGIFATATFMIVMFLGTVTKHNDFSKKLMSIRGEMSIIGSLLVISHNIIFGVHYFPVLFTNPLSLPKRELIASIITIFLLLMLIPLFVTSFKVVRRKMNAKNWKKLQRMAYPFFIGIY
F0H197_9FIRM	RGIFATATFMIVMYLGTITKHNDFSKKLMAIRGEISIIASILVFSHNIIFGLHYFPILFTNPSSMPTRQLIASIITIFLLLMLIPLFVTSFKTVRRKMKAKSWKNLQKMAYPFFIGIY
A8SN63_9FIRM	RGIFSTVTFMIVMFLGVITTHNKYTRKLMSIRGEMSIIGCFAALCHNVAFGIRYFVEFFTNASKMNVYTKTATIISLILIAMMIPLMITSFKCVRKKMKAKNWKNLQKLAYPFFYLIY
C4GAZ4_9FIRM	RGVMATATFIIVMYLGVIRKHSALTRRYMRIRGEMSIVACLMALTHNILFGIHYFVAFFDKDAFMPVQTRIAALISMTLIAMMIPLFVTSFGTVRRRMKGKSWKNLQRLAYPFYILLY
C2CIY0_9FIRM	RGVISTSMFIIIMFIGVFTKHNKLSKTFFTIRGEMSIIACLMALTHNIIFGVVYFVNLFKKPSFMPAQVKIAAIISLILICLMIPLFITSFKCVRKKMKAKSWKRLQRLAYPFFILIY
C4G6G8_ABIDE	GGVLQGAIFIIVMYVSVLPQKTRLRIKLSKVRGEMAIIAALFTLIHNISYGKRYFMLLFTDISALKPYEAAAALLSVCMIVLLVPLTVTSFNIIRKKMSGKSWKKLQRLSYILYALLY
E6LLC7_9FIRM	RGTLAGALFILVMVASVCPAAKLRGMLLRNRGEMAIIAALLTLIHNISYGKYYFVALFTKISELDAPRIFAAVLSLVMIVLLLPLTITSFMVIRKKMNPKKWKSLQRLSYIFYGLLFI
E6UDP7_RUMA7	FSRGALAGALWMVVMGMRVLPDGSKAIKRLMPIRGELSIFSATVTLSHIVFFGISYIKQLTNPNFSKTADFLLTCVVCAALVLIMVPLTVISFKKIRKKMNAKKWKNIQRAAYVFYALIY
F0HKY5_9ACTN	MPLMQRCALAFVLFTIVMFVGVLDESSPLRARLMPIRRQLSILGCIFALGHLAFYGVSYVPRLGSALNGNLGFSLALAALLVLLMAILLVTSFQVVKRRMSAARWKGVQRLAYPFYLLTY
C7N3N1_SLAHD	LVPLALFIVVMYIGVFSRSSKVSLWLRPIRAELSIIAWILSLGHVVRYLQSYLNPLFSGVSLKVNIILGIIVAIVLFILLILLGVTSFRFVKKRMSTDAWKNLQKLAYPFFALTY
F0HNE3_9ACTN	VFFVLIQKCLLPLALFVVVMYIGVLDRGSRACMWLKPVRAELSIVAWLLSLGHVAVYGATYLPRIASGGATNGNVAASFAVAVVLLALLAVLGVTSFNLVKRRMRTETWKKVQKLAYPFFLLTY
D6E8H1_9ACTN	KCLLPLALFAVVMFIGVLPGESRAKAWLRPVRAELSIVAWILSLGHMALYLASYAPRLLGGRVDGNVLAALMLALVLFALLLVLGVTSFNAVKRRMRADTWKRVQLLAYPFFGLVY
C8WPP7_EGGLE	KCTLATALFAVVMYIGVFARDSRVATYLRPIRAELSIMAWLLSLGHMAIYLSSYAANLSTGLPQTNVAVALALALALFALLVVLGVTSFNVVKKRMKKETWKRVQLLAYPFWGLVYVHLLLMLVPSALR
C7N865_SLAHD	RGGLGVATFILVMYIGVLPRASWASRWLRPIRAELSIIACILIAGHMCVFLPVYAMPFFTGNLSQINVIGAFAMALCLLVLVLVLGITSFRFVKRRMKARTWRKIQRFAYLFYALVF
C7N7C3_SLAHD	RCMVALALFVVVMFIGVLPRGSKPDLWLRPIRAELSIIACILALGHMFQYLLPYARSAFGGALPTSTMVSFVVACVLFVLLTVLGVTSFRTVKRRMSGRVWKNVQRFAYLFYGLIY
C7N2X0_SLAHD	CYVAFGLFAVVMFVGAAPKTSVFFHRVMPARAELSIVATLLSGGHIVLYTMNYLSTGSALFSTPKMLVPFAMSVIAAVVLVVLFATSFKRVRVTMPFNRWKFIQRFAYLFFALII
D6EAC0_9ACTN	KGFLAVALFAVVMFIGAFPRDGRPRKHLMAIRAELSIIACILVCGHIVVYCLSYVPLVLEAGIINPFVAVGLAVAAAITVLLIVLGVTSFGSVKVRMSKQAWVKVQKWAYVFFSLTY
C7N7I5_SLAHD	MLLTPVMRRCELAFALLAVVMFTGILPKDSKLRLQLVPIRGYLAIIAAILASCHIFLYGRAYLAKVGVAFGGLNTATYAALAFAVALAVLLAVLSVTSVRMVRHRMSPQSWRTLQKASYVFFPLIGV
Q2FKR9_METHJ	AGVWGFISLSLGALLNLKKGAVKSQFGRPFIRIHHYFAISGLILITIHPVLYAYLALDPGVFIPDFSSLYAFFATGGRTALILLYVAFCAGLVRMALKNRWRYIHILVYPALIIAA
D9X864_STRVR	AGVLSLVCLSCSVIWGLVAQDRILLDTRRRILAQAVHRTTAVASIVFLLVHIGVKLALAHTSFVAVLIPFGLLLTDEIDTGRAYLIGLGTLAGLLMIFVGVTGVLRNRFASPAPVAARWRAMHMLAYPAWCAAL
E3JDP4_FRASU	LGYTAFFLMAATVIWGLLLITRLPERHIRRQTLYGAHMTLAILALAASVVHAQVHFFRHDAYYTESRIWLPWGGAKADVIPGILGLEIVVLVALSIWFQHRAGYRRWHRFHWLAYPGFILIA
D8I5E2_AMYMU	SGRLTYLCMCLTLCWGVLAATGWVRRFSGQDAIRTGHVALAAFTLAAGTVHGLTFLFLEDDPFGVADLLLPFYDGTPRHALGIAGLELVVAVSVTAGLRRSSGEGRWLRFHQAGYLAIGLLAV
D8HWI5_AMYMU	AAFAARTSYAATMLTLTWGVLTATGWIRSVTGRKGLRSTHMVLATATIIFGMVHALGFTYLTVAPYSFAYMFVPFGSGQEARHIAGIVGFEVMFAIFLTAGLQRFTSYRRWLWLHRCAYPAVALIAI
C3JHP3_RHOER	AGIAALVLLTLSMASGMVTRSGRPILTLPRFGVVELHKNTSLLGSLLIVIHVGSLFFDPYAQLNIIDSVVPFLGQYRPFWLGLGTLAVDLIIVVVATALLRHRLGHRTFRVVHWSTYALWPIAF
E3IWX2_FRASU	RGTGLTLLLVLTLTLVLGIVARRGQPAAGLPGFALAAVHRNASLLALALLVIHVTTLVLDPLAHIAVIDTVVPFAAGYRPLWVGLGTCAADLLLAVVVTSLLRQRIGARVWRGVHWAAYAAWPVAF
Q2J9U4_FRASC	TGTTCLLLLTLTVVLGIVARSGRGLAGLPGFAIGAVHRGASLLAVVLLAMHIGTLLLDPYAKLGIADVVLPFGAGYRPLWVGLGTVAADLLIAVVVTSLLRRRLGVRAWRAVHWAAYGAWPLAL
Q0RIS3_FRAAA	SGTVALLLLTLTVVLGVVARSGRGLAGLPGFAVAAVHRSAGLLAVVFVTLHVVTLLLDPYARLALPDVVLPFGPGYRPLWVGLGTVALDLLAAVMLTSALRRRVGARIWRTVHWAAYGAWPVAV
C8XFQ1_NAKMY	TGAVSLVLFTAVMVLGILTAGRAELAALPRAGVQRLHRTLSMVSVAFLAVHIVTAIADGYVDLDYWDVILPFGAGYDPFWIGLATVAVDLLLAIGITSALRRRLPLRIWRAVHLTAYAMWPLAL
C6WQ77_ACTMD	TGLVSLVLLTAVVVLGVLGVRRVASARWPRFAVGDLHRGVSLLAVAFLLVHVGAAVAGEHVDVPAVAALVPFASGHRPVAVGLGAVALDLLVAVLLTSALRTRLPHRAWRAVHWAGYALWPVAL
D9VET7_9ACTO	TGIVSLVFSTAVVVLGFLNSGRFATRRWPRFALADLHRNLALASLVFLAAHIVFAVVDGYVDLSWPAVVLPFVSGYEPFWIGIGAVAVDLLLAIVVTSLLRTRIPPRLWRAVHWLAYVCWPVAL
D8HN00_AMYMU	TGLVSLVLFTGVVVLGALGAGRFATREWPRFAVAAVHRNLALTSLAFLAAHIASAVLDGYVPLGWLDVVVPFGADYQPLWVGLGAVAIDLVLAIVVTSLVRTRLPARVWRTVHWLAYLCWPVAL
A1SNE5_NOCSJ	TGFVLLGLFTLTTALGVLATGGRAGRGLPRFVTQTMHRNLALFSVVALGVHVTTAVVDSYVDIRWWQALVPYVGSTYLPLWLGLGTLAVDLALVVTVTSLLRTRMRHRSWRAVHVLAYAGWAASV
D5WU63_BACT2	SGITAFALLTAVVGMGLLMANPRNKTQWRLAPKLMPWHRSLAMVTLSFLLTHLTMLLLDHQSGFGWRELFVPMASGYRPIPVAFGIGSFYLLIITLVTAHMPRLLPKGGWLRIHRIAAATWVAAW
D6U4A6_9CHLR	GGLTAYVLLTFAVAVGLALTLRWQSSRWPRLINSELHNFLSLLGLIFTLVHVLAIWIDPFTHFAWSEVLIPFASTYHAFWMTLGILALYLGLAIGLSTWLRPLIGYQWWRRFHVLTLLLYVLVT
D6U0C2_9CHLR	GGFTSYILLTLAVFVGLALSTQVQSRIHWPRLINSELHNFLTLLSTTFLGIHIAAVWVDPFTHFGWREIILPFASHYRPLWMALGIIGLYLGLAIGLSTLLRPRIGYKWWKRLHVLTLAIFVLAGI
D1CH07_THET1	AGLSAYAILWLNMALGLVIRQGAHTGALPRWRLYDLHQFTAPVALGLLTLHVLALLWDRYVGFTLPQVLIPMLSIYRPLAVALGIVALYLLLLITLSSYLERRLGHKTWRVLHYLSIPAYLLSL
B7DR84_9BACL	AGMTAYLLLSLTAFLGVTTTSGVWDKLKLRKLVTQLHQFSAMLVLPFLFFHLWGLYEDKTVPFSISALLIPFADTYRPAAVALGILSLYTWVLLVLTSYFRERLNATAWRRIHLLAFPMFAAVT
Q01ZZ5_SOLUE	AGLCAIVLLTLNIVLGVLVSRNYNPARRWPHRKLPASLFRIHNWTAYVVLVLILVHPTLLLFNATPKFAVADLLFPVSSPGQTFYNNLGALAFYAFLVVVITSYLRPQIGSRTWKKIHFTAYFGGLIMFIHGTLIDPNLKGQPPDFFDGEKVLVEGCFLIVV
A5UQX7_ROSS1	SAFVAYILLWLSMVFGLLMTNKLARIWPGGPTAFDLHQHASLLGLAFALFHALILLGDRYIQATLFQVLVPFQYSGYEPLWVGLGQAAFYGLAIVGLSFYVKDRIGRRAWRLIHFLSFAIFVLALM
C6CR76_PAESJ	SGITSYLFLFLSTIAGISMGSRLIKNKAKLMVLTIHQSAGWFGFLFGMMHGAVLLFDQYVGYSLSGLLIPFTAESHPVLTGMGTLSFYMCFIVILSSDMMKKLGKKAWKMTHMLAFPGYFLAL
D5E166_BACMQ	GGLTSYLLMFVSVAAGISHSFSFFKPKRKKQFLLVHQSSGWFGLLFGMIHGLVLSFDQSIHFPLSDILIPFTSDYKPISTGLGTISLYILFVLIITSDFIKQLGRKTWKAIHFLAFPGYLLAL
E3II08_GEOS0	SGLSAYFLLFLSVCFGLIQNMNIINRNIRNVLFLMHQTAGWFAFLFAFFHGLLLYFDDYQPFSIREIFIPFLANYQPFFTGLGIIAFYSMFLIFVTTDLMKKVGRNIWKTVHLLILPSFILVS
B1YFP7_EXIS2	WLFSTWTMIRLSGLGGHFFLTLSVLAGLLGSFPALRKQKARLHNIHLYSGWAGLLAIVLHATLIVVDTYAPLSLLEILIPGTASYEPLWNAFGTISLYLFGFVLVTSDFLKEALGKTLWKLTHWLVLPAWLLMT
D7WN39_9BACI	LGLLSYFYFSMSILFGLLRKSSTLKSNKNLYFQLHQMSGWMGFITVIVHLLLLMIDQYEPYTIADIVLPFSANYQPLLSGLGTIAFYLFLIVLVTSDIWINKMNFSLWKKMHFLVLPAWILSL
B1HMS1_LYSSC	FGFLAYFYFTISIIFGLLRKSPYVKSHKNLIYQIHQNAGWMGLFTLIAHMLVLMIDSYKPYNVVEVLIPFAADYKSVASSLGTIAFYCFLIVLMTSDLWIKTMSRSIWKNIHMLVLPAWLLSL
A8ZRD7_DEIGD	YGQLASGPLAWLVLRATGLTAYVALTLSVVLGTLTASKFAPPWWPRAVSYGWHGLLSGFALAASAVHGAFLLVDGRFPQTLAGVLVPGRATFEPLPVGLGTVGLELLALVYASTLWRTRLSRRAWKALHLLAYPAFILAT
D1C1S6_SPHTD	SGMVAYLLLTGAVVLGIALNRRAAGRRVPRLLLDAAHRWLTLGFFAFVVVHAATLLLDPFTRFGLRDVLVPFASDYRPLWLSLGIIAVELGLAVGASVLVRRWISYRTWHALHALTYLLFPLAL
Q2IMP5_ANADE	LGFLGLSIMAMQFLLTARFQWLAPPFGTDVVYAFHRHVTAVALVFVAAHPLVLLGPELGVGGMAAWLLPWRAPGAVGAGVWSLYALVVLAVTSYGRRRLRLPYEAWRVLHGVAATAAVLLGL
D5C2C8_NITHN	LGFGGMAIMGIQFALTARFRRTTAPFGIDIIYYFHRLVAIIGMGFLLLHFAILWVAYPAALGVLNPLQAPGYMTAGRTAFVLFIVVIVTSLWRKPLGINYKYWRILHALLATLAFILAV
Q1NQP8_9DELT	IGFAGLSMMGLQFFITGRFKNLTAPYGIDVVYHFHRHISLIAFIFILIHVVVLLVASPDLLLLLHPASAPWWMVVGVIGLLAFVVVIISSLYRRPLGLNYELWRFIHGNVSLAAVVLSVA
D6Z303_DESAT	IGFAGLSMMGLQFFITGRFKILTAPYGIDVVYHFHRNISLVAFAFILLHAVVLLAASPELLHLLQPATAPWWMVVGVIGLLAFVVVILSSLFRQGLGLHYELWRLLHGYLSLAAVVLS
D7CS13_TRURR	LGFVGLTQMAVQFVLIARFKRVTAPYGIDLILQYHKQIAVVAILLILAHPVLLMIQQPWRLELLNPLRGNWASRFALLSVLCLLLLWGLSAFRKQIRMNYEAWRLSHLFLSVLALVSA
Q3M951_ANAVT	LGFIGLAMMAMQFALTARINRVEASYGVDLILQFHRYTSIAAFFFILAHPIILFINNPETLQLLNFFTAPWRARAAVIATLALMAIIITSIWRKQLNIPYEPWRTAHGILAVIIVTFGL
Q8YTT0_NOSS1	LGFIGLAMMAMQFALTARINRIEASYGVDLILQFHRYTSIVAFLFLLAHPIILFINNPETLQLLNFFQAPWRARAAVIATLALIAIIVTSIWRKQLNIGYENWRIAHGILAVIIVSFGLGHVLGVLNYLSLFWKAVIWTGIAIAALWLL
E6W7R5_PANSA	AGYAGLAILGLQVGLTARFRAVTRPWGEDIIYHFHKQISFIALALIIAHPVILFILRPERLALLNFIEAPWRARFAAISTYSLIALMVMALWRVKLKISYEVWHYTHIILAVLVIGAGL
B5WPG7_9BURK	LGYSGLAMMGLQFGLTARFRHVTEPWGEDVIYHFHRRVSLLAVSLVVAHPLILFAIRSDKVAMPDSLLEVPWGAWFAFLSIGAVIVLVITALWRKQLKIPYELWHLSHIGLALVAIFGGVLHMIGWGFYLIDPLKRTLWICMTIFWIALL
C4SU03_YERFR	LGYAGLAIMGLQFGLTARFRYVTEPWGEDIIYHFHRRISLIAVGLVIAHPIILFVIRPELLALLNSFEAPWRARFAALSTYALIALVITALWRVQLKIRYEIWHLSHIILAVIAVIAGI
D2SH13_GEOOG	LGFLALSVLGLQFALAARFTRATAPFGIDAVLRYHRQISALAVLAAFGHPALLFLADDRYLVLLDVVDAPLRAQFAWLSVLALALLVVTSVWRRALRIPYQVWHVLHSVLGVTIVLAGLV
Q5Z0I9_NOCFA	LGFVGMSMLGAQFALVARFRSMAAPFGEDALVQFHRQISAVALAFVLAHPVLLQIGGIDIVALLNLAEAPWRARFAVTSTVLLLIVVATSVWRRRLRIRYEVWQVMHGVLSVAVVGFAL
F2J3G4_9PROT	FGLVALAAMAVQVVTSGRFERVSGHLGIDKIMAFHKIAAWWVLLALLLHPLAYVLPTWLDDRALGAERLTAYLTLPHYRSGVVALAALVLLVASSVLRDRLPWRYEVWRASHVILALTALSAGL
Q0FKZ4_9RHOB	AGSISAAMILLQMISSGRFEAVSGRIGIDITMAFHKWAAPMALAFALAHVALLIGLPDPDRPNRLARRFATLMTAERLWDARLALILLALLVGLALLRDRLPVRYQIWRGSHALGALALVGLV
E8LA67_9RHIZ	GVAMISGAMFFLQFWSSGRSKTLSGRVGIDRTMGFHRVAAVAALLFAIVHPLLPLVPRFIEQPQGALFLLSEMLVRPRLLSGVLSLAGLVVLVGFALLRTGRGVRYEFWRTTHGPLAIVVAGLI
D5QLY1_METTR	AGLAMISGAVLFLQFWSSGRFETLSGRVGIDRIMGFHRLAAVAALLIAIAHPIAPLVPLFIEEPRGALLLLGEMLVRPRLSSGVAALAGLVVLVGFALLRTRRSVRYEFWRATHGPLAIAVAGLV
Q15YY0_PSEA6	LSISGMAMMLCQFTLLNGRVDAINSRIGVDNSMRVHNKAGEYLAILFFLHPFLIGLPRFIVAPSFALDNLWIMFTSAESATGVYAWSLLIVLVLMAIKKNKVGLSYEAWRYTHSVGFVAVIILA
Q0ACJ0_ALHEH	LAMAGFALLLAEFILSGRFRGVTAPIGIDVTLRFHQLMGHTVLVLLLIHPYLYALIPAATQAPGVVVPAPSSGLAEGLTGVIAWLVLGTVVLLAIARDMIGLGYERWRLVHGVGAAVVAVFGL
A6FQC8_9RHOB	MPATALILIYLALVLTPLGLAWVQGLPPRTVWDELASGLGLVALAMILVEFGQIGRFRAVTARVGSDVVMRSHQLAARVALVFAVLHPFFYVSAMSDPPDWDVTRQTVVTYSWPAIWPGILAWLGLGMVVTMALARDVAGYRYEIWRGLHGLGAVLVAGAGVL
B7RKL3_9RHOB	LGILAFSMILMEFVLSGRFKSISNGIGMDVTMRVHQMMARTALAFAVVHPLLYQGTPSGGPRPWDPSRQITITTGFSDLSTGIAAYLLLPGLVLLAVGRSQLDYKYETWRLMHGIGALLIAALLLHHTVYA
Y1462_ARCFU	MTVLSFTLMVNQFYLTRGFRLIEGKGRMSYIVKAHRLFGYISVGFLLFHPLLEVLPRQFEGSIQPFDAFWKIITTDNSAILLGIAGWAVMLTLAVTSVLRKRLFKNYRKWRTFHGILAVVLITVV
C0QEA0_DESAH	ALSLITILAVFQMVGQFFWSRTNRYAVKDLTMGKLMKYHKIIGYTFAIALLVHPVFLVVPKFFEAGVGPGEAFITIITTFTSLGVVLGIIAWSLLVILTITSFIRNKLPMGYKTWRVFHGVLAILFTVAG
C0QEC2_DESAH	ALSLITILSFFQMIGQFFWARTNKSAVADLKMSKVIKYHKIMGYTFVIILLFHPVFLFVPRFLEAGIDPADAFITTITTFTSQGVVLGIIAWSLLIILGITSFVRKKLPMEYKTWRVFHGILAILFVSVA
C0QL62_DESAH	LGLLAAMLILFQVIPVSRFVVLERIFSLKHLYSFHKTSGKIILGLGLLHLFFIVAAENFTFFPLEKRYWPELVGVVVLLLVVGVGGMSVWQSRLGLSWNSWQRLHRWMTPLIETLLLVHILFVSESFDSGIPRVALFSASGGAMLLFL
D8F6K2_9DELT	FALVGFMMLTFQFLLAARVKWIERTFGLDMLIRYHKYVAVAAAGFLILHPILLALSHGSLTLLIGSNLPWYIWVGKAALILVIANVLISIYQSRMGLKFEKWRMIHDLLAPTILVLIFV
C0GK44_9FIRM	AAVLGFLFFFVQFLLSARLKLIEEGFGLDRMLRYHRNVGRLALGFLLLHPALWLIYERQQGILFIWTVFRIIGIVVLVGLMITAAVAALYKKLNLPYELWLNIHKANYILFPLVFV
Q3B2Y1_PELLD	LGVAGTIFFLLSFLYSARKKQIIPKGPLKRFLQLHCHAGWIATLLILVHSGIHFNAFLPWAATVLMMIVTASGHVGQHLVRRFRNEAKLKKQQLGILTPPDDALDRQLFWNAVTLKALNQWRMVHMPLVAFLIILTLVHVVSILFFSNRANWM
D3SA13_THISK	SGVLALTSMLLAGILSIRLPHSDRLFGGLIDLWRRHHALGAASLLLAIAHVWLVAAGGLGHSVASAVHRLFPGPDHWPILAGWAALIVLVIVLAPTFKFFGEPGYARWKRLHAFSGLALLLGI
C7RSQ8_ACCPU	LGWAGCGLLLASLLLMLRETWLSRWLGGLERMYQWHHLVGMAAYVLLLAHPLVLAADAWPASPVLAWQTLSPFSQGWPVRLGWLSLLLLMLGLAATFATRLPHRSWRWLHVSLGVGVLVGLW
E6VE79_RHOPX	TGWLGCGLLLVSLLLMLREPRLAAWLGGLERMYRWHHVTGVAAYVLLLLHPLALAANNWSSSPKVAWQTLSPSTESWQVWSGWLGLLLLMVGLATTFVRRIRYGTWRWLHALLGLGVLIGLVHLILL
Q6NB06_RHOPA	TGWLGCGLLLVSLLLMLREPRLAAWLGGLERMYRWHHATGLAAYLFLLLHPLLLAANNLSSPRVAWQTLSPFTESWPVWSGWLGLLLLMGGLVTTFIRRIRYGTWRWLHALLGLGVLTGLVHLILLGIDEPVLPILAVAAGILGWRL
Q07P43_RHOP5	TGWIGCGLLLVSLLLMLREPRLANWLGGLERMYRWHHATGVVAYVALLAHPLLLAANGLSTSTVFAWETLSAFDQGWPVWSGWLGLLVLMAGLAVAFGRRLPYGIWRWLHAGLAIGVLLGLVHLVLL
Q217F0_RHOPB	VGWIGCGLLLVSLLLMLREPRLARWLGGLERMYRWHHVTGILAYVALLLHPLALAANGLSTSPAFAWETLSAFDEGWAVWSGWLGLLVLMLGLIVTFSPTLNQRLSYGTWRWLHAALALGVLLGLVHLVLLGIDEPVLPIIAVVALI
A4SIQ7_AERS4	DLLILLVTWIGWLLLALRLPRLEVWCGGLDRMLRLHRHSAMAATLALTSHWLLVEAPKWAVTAGWLTRPARRGAGGGAGAGAGNGFSLHALGNTLGEWSFYLLIALVVVSLLSLVSYGRFRVIHRLAPLIYLAGW
F0LV51_VIBFU	TGAIGFAYMAVAMVLAMRLPKVEEFVNGLDKGYAIHKQMGIGALVALVAHWIMIESPKWLISLGLLAAPQRRARLGQAIEGINWMHWGKVVGEYSFYVFVIFVAISLFQAISYRRFRFTHKLAGAIFLAGA
E8LP74_9VIBR	SGLLGLGYMGIAVLLAARFSWVEEIVKGLDKGYKLHKNLGMGATVALFSHWLIIKSGPWLVGAGVIGRPNRGPMPAIEGINWHAVAEQVGDVSFKVFLIFSIISLYQAISYKKFKFTHKIGGLLMLAGV
B5FDV5_VIBFM	TGWLGFAYMGAAIVLSARFKWTERLVKGLDKAYGLHKKLGISAFIALLLHWLVIKAAHWAVQLGWLVRPTHAGKERVITGVDWVSLAEKVGDISFKVFILFTIISLVERISYKKFKGIHKIGGALMLAGV
Q47CF6_DECAR	SGILALWWMSAGMLLATRPVWLEQRFGGLDKLYRLHKDIGIGAGILVFTHWMMEWLPKNLAKLGWIERANRPRGPRGEPDLWMDLAKDVGEWAGYILLALVVIALLKRIPYRWFRLVHKAFGLIFIGGA
C1D8T9_LARHH	SGVIMLAAMSVAGVLALRTPWLEQQLGGLDRTYRLHKYLGITAGVMLAVHWLTELSPGTLIDWGWLAPRVKGPKGPQATDLLSTLKGPAKDFGEWAAWAMLALVPLALWKAPYKPWRLVHKAMAVILAMGV
C4L9B5_TOLAT	TGILALALMGALMLMATRPAWLEQRLGGLDHLYQLHKWSGITAGSMVLLHWLLTKSPRWLVDWGLLELGPRPAGAHVPDVWRGIAKEVGEYCFYAMILFMIVSLVKVLPYGRFRQIHKVGAVLFLLAA
C6C5P8_DICDC	TGFIAVLCIAGLLLMALHPSFLEKRLGGMDKMYLQHKYLGIGAGVATLLHWLFAKLPKIAAALEWVTSGRHQPHPFDPWRKVMDEFGEIAFYGMTIFIAVSLIKWISYKHFRIIHKIGAIIALLGMI
E8VVQ3_VIBVU	SGILALMMFSVAMVLALRLPTIERWTQGIDKGYRIHKWLGIAGLSLGVFHWFTYHLPKWLISLDLLEKPVRFDGSGPHGQLSEWGVWLKQAKPVAMAMGEWGFYLLIVLVVVSLWSAVKYKSFRLSHQLMPVAYLFIA
D0HDW0_VIBMI	SGILALMLMSLAMLLALRLPMIEQWTQGIDKGYRIHKWLGISALLLGIFHWLAYHLPKWLISLELLTKPARLNGSGPHGNLSGLALWLKEAKSLAMEIGEWGFYALIGLLAISLWSAIKYKPFRFTHRMMAVVYLAVA
D0MBV9_VIBSE	SGVLSLALMSIAMVLALRLPVIEQWVHGMDKAYRVHKWLSIAGVSLGVIHWLMYKVPKWLVAAGWLEKPVKHTGAGPSGNNFVGFELWVKELRDIGLDLGEWGFYFLLVLLAVSLWTVVKYKPFKLSHRLMAVVYLMVA
E1DEM3_VIBPA	SGVLSLALMSIAMVLALRLPVIEQWVHGMDKAYRVHKWLGIAGVSLGVVHWLTYKVPKWLVSAGVLEKPIKHTGVGPSGNNFVGLELWVKELRDVGLGLGEWGFYLLLALLVVSLWTVVKYKPFKLSHRLMAAVYLMIA
D0X6B7_VIBHA	SGILSLMLMSITMVLAMRLPVVENWLHGMDKAYRVHKWLGIGGVALGLAHWLWYQVPKWLVMSGVLARPEKHTGAGPEGNLSGIEAWIHGLRDLAQGMGEWGFYMLLVLLVVSLWGAVKYKPFKLSHRFMSVAYLLIA
Q6LKN5_PHOPR	SGIIAITLMTMVMLLALRLSFIERLTQGLDKSYHLHKWMGIGALVTAVIHWMIAIVPKYLVRWDMLEKPVRTQNVLNPDSLYSIIRPLRSGAEGLGEWAFYVMLVLGGISLLGAIGYKTFKLSHKLMSACFLVIA
A6CVU0_9VIBR	TGIVSVLLLTLVMLLALRLPLIENFTRGLDKSYRLHKWVAIYAVIIGVIHWLLAIVPKQLVRAGYLERPQRGASSIDPDSFYALIRPLRGSAETMGEWTLYLFVVLTVLALFAPVRYKFFRWTHKLMAIAFIAIG
Q1ZDD6_9GAMM	SGIISVTLMSIVLLLALRLPLIENMTKGLDKSYHLHKWIGISALITSILHWFFTTVAKNFIDRPTHRRSPIDADSFVALIRPLRSLAESIGEVFFYGVLILGAISLLRHIGYKTFKLSHKLMPLCFIAFA
D0XE28_VIBHA	SGIVSMTLMSLCVILSVKHWPLERWLGGLDKQYRLHKYLGISAVFSALFHWVAFLSDDFAMDFGCVEPKNETFPFWKLIDALGDQAQLIGEYGFYLSAAFVLIAWINKFKHNVFQLTHKVFPYLYLLLVL
F0REP1_CELLC	TGIIAFSAMTFSMLLATRPLWIEKHLGGLDKIYRLHKWLGILAFSFSILHWLVSKLPEWWLYLDRLIILDATSGATVSSAEPGAFEEFLESIESLGLQVGEYAFYLTVLFLIMALLKKIPYRFFAKTHIAMAVIYLALV
D3A1S1_NEISU	TGSISILAMSACMILAVRPKMLEGLFGGLDKMYRLHKWLGIIALSGSILHWISKQFPKWLVKLGLFDGKKPPRPPMQEVLTLKDWLVTQRHFAEEVGEIAFYVAVVLLVIALIKLIPYRWFAKLHILIVPVYIALV
C6M4K1_NEISI	LQLTGTISILLILAVRPKMLETPLGGLDKMYRLHKWFGIIALSGSILHWTSKQFPKWLVKLGLFDGKKPPRPPMQEILTLKDWLTTQRHFAEEVGEIAFYVALVLLIAALIKRIPYRWFAKLHILIVPVYLALV
A1U598_MARAV	SGILAVFMMAVALVLALRLRVLERWVGGLDKVYRLHKWLGIGSLVLATLHWWWAKGTKWMVGWGWLEKPAGKGAGQQLAGLEAWFRGQRGLAETLGEWAFYAAAILIVLALVKAFPYHLFRKTHKLLAVIFLPLAW
C5T092_ACIDE	SGVLSIGLMSIAMLLALRSKWLDRHLNGLDKMYRLHKWLGICALVAAVLHWWLAKGTKWMVGWGWLERPARKPNAGETLGAIEGWLRGQRGLAESIGEWMFYVAAVLIVLALIRRFPYHLFVKTHKWLAAAYLALA
Q2W1Y6_MAGSA	SGVLGIGLMSIAMLLALRPKWLEPHLDGLDKIYRLHKWLGISALAVSILHWWWAKGTKWMVGWGWLEKPARKPNVDQTLGAIEGWLRSQRGLAESIGEWVFYAAVTLIVLALVKRFPYHLFVKTHKWLAAAYLALA
B1Y5M7_LEPCP	SGVIAIGVMSLSMLLALRPVWLEPHLDGLDKMYRLHKWLGITALVVSVLHWWLGRGTKWMVGWGWLVRPARGPRPTGDKGLIEGLLGSQRGLAETVGEWAFYAAALLLVLALIKRFPYRLFAKTHTWLAAIYLALV
A1W454_ACISJ	SGVLVMGAMSLAMLLAVRPVWLERHLDGLDKMYRLHKWLGIAALAIGTVHWLWAKGTKWAVGWGWLTRPPRGPRPPAENLGLAEATLRDWRGLAEGVGEWAFYAAVLLIVLALVKRFPYRLFAKTHQLLAVAYLALV
A9BTT9_DELAS	SGVLAIGAMSVAMVLATRPAWLEPSLNGLDKMYRLHKWLGIAALAAATVHWLWAQGTKWAVGWGWLTRPARKPRAAADSMGSIESALRGWRGLAEDLGEWAFYAVAVLLVLALVKRFPYRLFAKTHHWMAAIYLVLA
Q65US3_MANSM	TGILSISLMSIAMLLATRPRWLENYLNGLDKGYRLHKWLGISALITALTHFWFTHGTKWMVGWGWLERPLRQRQRLGQNAGAGLEQWLGGMRGIAESIGEWAFYLALILMIVSLVKKIPYRWFVKFHKWLAAAYLALV
A4VRF2_PSEU5	SGVLGIAAMSVAVILAARPRRFERFFDGLDKTYRLHKWLGISALVIAIFHWGWGQIPKWLVGFGWLERPARRAGEGQVHEGIFALLQRFRGIAETIGEWAFYAAVILIVLALVKRFPYRWFFRTHRWLALVYLALV
C4ZMG3_THASP	TGVIGIGVMSVGMILALRPVRVEPLLDGLDKTYRLHKWLGITGLVFSVIHWLWAQGTKWAVGWGWLVKPERGPKPPLTDPVESFFRAQRGLAESVGEWAFYAAVVLIVIALAKRFPYRLFFKTHRLLALAYLALV
C5T609_ACIDE	GGVLAMGVMSAAMVLAVRPVVFEPYLGGLDKMYRLHKWLGISALVISVSHWLLAQGPKWMVGWGWLQRPARGPRPALLDAPVQQFFLGQRGLAEAIGEWAFYAAAALMVLALVKRFPYRHFFKTHHLIAIAYLALV
C4LEB6_TOLAT	SGVLGIGVMSVAMVLAVRPVVFEPYLGGLDKMYRLHKWLGISGLIIALSHWLISEAPKWLVGLGLLERPVRGARASLPGDAVQQFFLSQRSLAEEIGKWAFYAAVILMVLALVKRFPYRHFFKTHRLLAVTYLALV
Q7WLG5_BORBR	TGILALGMMSLGVILAARPARFEGALGGLDKFYRLHKWLGLGGVALALTHWLLKIVPPWMAAQGWTVRPPRVPAPAGQAALYDPFQAWHGVAKSLGEWGLYALLLLAALALYKRFPYRHFFRTHRLMPALYLVFV
B3QKI0_RHOPT	CGVLALGLMSVGVILAARPVWFETPLGGLDKFYRLHRWLGISALGFALVHWLLREGPSWITELGLVALPPKPAHPQEDAALGFDLFRDLKHPAAEVGEWALYALVVLVAIALWKRFPYKYFFWTHRLMPLVYLALV
Q2IVW6_RHOP2	TGVMALGLMSIGVILAARPVWFETPLGGLDKFYRLHKWLGISVLGFAIAHWLLRKGPSWISETGLFAIPPKPPHAEGVEPGFNLFAYLKHPAAEIGEWALYALIALVAIALWKRFPYKYFFMTHRLMPAVYLVLV
Q13ED5_RHOPS	TGVMALGLMSVGIILAARPVWFETPLGGLDKFYRLHKWLGLSALGFALAHWVLRKGPSWITELGLFAIPPKPPHAKDVPTGFDVFRDLRDFAAEIGEWALYLLVALVALALWKRFPYKYFFKTHRLMPMVYLVLV
Q07JR0_RHOP5	TGVLALGLMSVGVILAARPVWFEPALGGLDKFYRLHKWLGIAAFGFAIAHWVLRKGPSWITDLSLFAIPPKPPHAKDVAIGFDLFRDLKHPAAEIGEWAFYCLIALVALALWKRFPYKYFFKTHRLMPVVYLVLV
C1DE32_AZOVD	TGILAVGAMSLGVFLATRPAFLESFLGGLDKGYRLHKWLGISALVMAIVHWLWVKAPKWMVGWGWLERPARKASGGEEVGALLGFLRSQRGLAEQLGEWAFYAVVVLILLALFKRFPYRHFFKTHRLLAIVYLVLV
A1K287_AZOSB	TGILGIAAMSVGVMLAARPAWADARLGGLDKGYRLHKWLGIAGLVIATLHWALAKLPKWMVGWGWLERPLRGPRAEQSVAIFRFFQEQRGLAETVGEWAFHAALVLIALALIKRFPYRRFVRTHHLLAVVYLALV
C4ZII1_THASP	TGVLAMGAMSIAMILALRPAALEPLLGGMDKAYRLHKWLGIAGLSVGVVHWLWAKGTKWAVGWGWLQKPARGPRPEQTVELFRFFQEQRGLAETIGEWAFYLFAVLAAIALIKRFPYRRFVQTHRVMAAVYLALV
Q5P157_AROAE	TGVLAMGVMSFAMVLALRPVILEPLLGGLDKGYRLHKWLGISGLVLGITHWLWGKGPKWAVGWGWLERPQRGPRPEQTVEIFRFFQEQRGLAETIGEWAFYAFVVAAAIALTKRFPYRRFFQIHRVLAVVYLALV
A4X003_RHOS5	SGLLAMAMMSAAMILSLRLRWPERWLDGMDRVYRLHKWLGIGGLVLSIVHWLWVEGPKWAVGWGLATRPQRGPRPPIEDPVAAFLAGYRGAAEDVGEWAFYLAVVLIVVALARVVPYGVFRKLHRLLPPIYLALV
A4TWL6_9PROT	SGIIAMAAMSVAMILALRPRWPEKWLGGLDKMYRLHKWLGITGLVAAIIHWLWAQGTKWAVGWGWLERPQRGPRPIPDTLIEQTFNSWRGFAEGVGEWVFYAAALLIVLALLKRFPYRLFFKTHRLLAVAYLALA
D7A7N4_STAND	TGVLAIAAMSVAMMLALRPRWPERWMGGLDKMYRLHKWLGITALVVAIIHWLWAQGPKWAVGWGFLERPVRSGARPAPADPVEALFSSLRGTAEGVGEWAFYAAVVLIALALIRAFPYRWFYKTHRLLAVAYLVLA
D8JUJ3_HYPDA	SGILAIGCMSLTMMLALRPRWPEPWFGGLDKMYRLHKWLGIGALVIAVLHWLWAVGPKWAVSFGVLERPTRGPRPPAASQVEQTFANLRQSAEQIGEWAFYAAVLLIFIALIQRIPYRFFYQTHKLLAVAYLVLV
B5WKC4_9BURK	TGLMAIAAMSVALVLANRPRWLEKPLGGLDKMYRLHKWLGIAGLTFAVLHWLLVKGVEWAVGWGWLARPPRGPRPPVTSAVRQFLGDYRGLAQTVGEYAFYAAVVLIVLALIRQFPYRWFAKTHNWLAVLYLPLA
E8TYM1_ALIDB	TGLWSIGLMALAMVLALRLPWLERPLGGMDQVYRLHKWAGIGAAVAAIAHWGSKESSGWIKALWGRAGKPEHDAVLPWLTDARGLAKDLGEWAFYLLLAMVAVTLLTRLLSYRPWRLLHRAMPLLFLALA
A1WD64_ACISJ	SGLWSIGLMALAMVLALRLPWLERPLGGMDQVYRLHKWAGIGAALTAILHWGADASSDWIKGLWGRAGRPARDAVLPWLTDARGFAKDLGEMAFYLLLAMVAITLLTRLLAYKPWRFLHRAMPLVFLALT
A9HW43_BORPD	TGIWSIGLMSLVMILALRPAWLERPLGGMDRVYRLHKWAGILAVAFGLAHWLAKLASGPLKTLIGVAGRAPRPAALPWFENARDFAKDVGEWGLYVLLAMLLITLWRRVPYHAWRWVHRAMPLLYLALV
E5U2A4_ALCXX	TGVWSIGLMSLIMLLALRPAWLEGPLGGMDKIYRLHKWAGILAIGAGAAHWLVKLASTPLKALVGVEGRPVRDAVLAMLADSRGLAKDLGEWTIYALLAMLVITLWRRFPYHAWRIVHRAMPLAYLILV
E3HSQ6_ACHXA	TGVWSIGLMALIMLLALRPVWLERPLGGMDKIYRLHKWAGMLAVGAGAAHWLLKLASGPLKGLADAGNRPARDVVLALFEGSRGVAKDLGEWSIYLLLAMLAITLWRRFPYRAWRLLHRVMPLLFLALV
E3HGU2_ACHXA	TGLGAYAIMTLIMLLAVRPRWLETRMGGLDKMYRLHKWSGILAAALAAAHYLIKLGKPLLLALFDPVPKTPRAAALLDMFRGSAKDIGEWAVWILAAMVLLTLWRRFPYHIWRQVHRIAAVIFLVVA
A6UZ08_PSEA7	TGVASFALMSLIMLLAVRPTWLEKPLDGLDRMYRLHKWAGILAIVLGLLHYLLELGGPLLASIVAKPAKGPRVETFLDVFRGSAKDLGEWSAWILGGMLLITLWQRFPYHLWRHVHKALALVYLVLA
A1U058_MARAV	SGLLSIALMSLAMMLALRPAWLERPLGGLDQIYRTHKWAGILAVVFAAAHWLIEMGDDVIESVFGKAGKLHDQDYSGFIDTMRDAAEEVGEFAIYLLFAMLLITLLRKFPYKYWRYLHRGMPVLYLLLA
Q5NXN4_AROAE	TGLWAFSLMSLAIMLATRPAWLERPLGGMDRIYRVHKWAGILAIGFAALHWLVEMSDGVIKSVVGREGRLPKEHEGGFLEVMRDVGEDFGEWAIYALIAMLVLTLWKRLPYRPWRYLHHAMPGLYGMLAIHAAFLA
C4ZMG0_THASP	TGLGSFALMSLAMVLATRPARLERFFGGMDRIYRVHKWAGILAVGFAVLHWLVELSDDLIKTLWGREGRLPKDHGGGLLEAMRDVAEELGEFAIYALLAMLVLTLWKRLPFRIWRYVHKGMPVLYLALA
Q5P447_AROAE	SGLLAIAMMSLAMVMATRPPGVERLLGGMDRAYRLHKWAGILAAGFASLHWLLEMSDDLIEERYGEAGRTSDENVSGVLDTLRDTGEELGEFAIYLVLAMIVLALWKRFPYKFWRHIHRAMPVLYLMLA
C4ZL80_THASP	SGLLAIGLMSLAMVLATRPTVLERPLGGMDRIFRLHKWAGILAAVFAALHWLIEMSDDVIKSLYGKAGKPAHDEFGGLYEMLRDAGEELGEFAIYLVLAMVVLSLWKRFPYKFWRHLHRAMPVFYLLLA
B5PFA8_SALET	SGCVAWCFMTLAMCLILRSPWLNRILKGLDKSWGLHKQAGIIATVFTLAHWLDEKIPHWLVQNGWLAHPGSLGSVQISSWQSQLIYAGLLAAEWSTYLMIGLVLVSLVKKIPYNIFHFIHRLFPVFYLATA
D8A3G5_ECOLX	TGTLAWCLMTLTMCLSLRSSWLNKVLGGLDKAWRLHKWAGICAIAFAFAHWLDEKLPQLFVAFGWLTHPGKIVDINLTPVQENWLHAGLLAGECAMFIIIAMVCVSLSKRVPYHLFHLVHRLFPVFYLAIA
C6KUZ8_9BACT	VGAAAVVAMAQTLILAARPPLVEPLFGGLDRMYRVHKWLGISAMVLMILHQQIEPDFERMVRETSLGELGEEAGELAFNALLALVAVSWFRRLPFTPLEIPYQIWRFSHRFMGALFAIVVF
F2JZC2_9GAMM	FGVAAIVAMGFVQLMATRLTGLESLFGGMDRIYIFHKWLGISALVLVLLHDNIDPDIRGLKGGNLADFGESLGGFSLDALQVLLLVTVLTAIPYNLWKLSHKLMGVMFICGV
A3YCF0_9GAMM	LGLVALLGMSYCYILATRFKLVETLFCGLDKSYVLHKWLGLGSLAVIFLHDQIDAEIKSLGSPSMGELAEDLGGLGFDGLQILLLITVITLIPYALWKFTHKFIGVLFIISVL
A3JTV0_9RHOB	LGMAALIAMSLGQIIATRLGFVERIFGGLDRSYILHKWLGTGSMIAILLHDTIDAEMDGLGRETLLTEFAETAGEISLYGFLILVVITITTFIPYHLWRWTHKIIGGFFVLSAL
B9QVB2_9RHOB	LGAAALILMGINQFVATRAPGLEIVFGPLDRIYVLHKWLGVIALIAMGLHDIIDADMNGLRGGVLSGIAEDIGEISLYGLMILILASVITFIPYHLWKWSHRIIGVFFFLGA
B6QYV8_9RHOB	LGMVSLIFMGLLQVMATRMKGVEAVFGPLDRVYVLHKWLAILAIAAAFLHDSIDADAISKGGETDGLAKELGEIGFYGILILGLGSLATFIPYNIWRWTHRLIGIFFALAA
D7WNV4_9BACI	IGGLAITCLFLVFLLATRIKMLEHWFSGLEHVYFYHKLLAILSLVLILIHGQLQKMIPDEELTQQTPLNEFAKDLGELAQYGFIFLIILAFIAKFLKYEHWRWLHRLLLVPYALGI
B1HV20_LYSSC	IGGLAITGLFLVFLFSTRMKLLERWFNGLGRLNFYHKVLAMFSLGSIMIHGQLQKMVPDQELPQTSFREWAKELGELGQYGFIILIALAFLAKFLKYEHWRWLHRFLLLPYTLGI
E8KU79_STRVE	APGLALTTLSWTFMLATRSRVLEKVFNGIERMYTVHKFLAILSVVLLVFHNIGMGSLWGSRLAARLGNLGIYTFLAIVVLVFLGKTLKYETWRWLHRLVYLAYIFGL
Q8E7F8_STRA3	VPGLALTSLSLTFLLSTKFRILESYFQGIENMYFYHKVMAVFSMILLLLHKIGLGQGGHGSEFAKTIGSAGLYLFLSIVFVAYFGNFLKYEIWRFIHRFVYLVYILGL
F0FT28_STRSA	VPGLALTTLSLTFLLATRNSLLEKWFHGIEKMYAYHKFTAIFSVVLLALHNVAMGGSLWGSHLAAQLGNVGIYLFVSIVLVAYLGKHIKYEAWRWIHRFVYLAYIFGL
D4FRJ9_STROR	IPGLALTTLSLTFILASRLPLLEAWFNGLEKMYLAHKFTAFLSILLLILHNFSMGGLWGSHLAAQFGNIAIYIFISIVLVAYLGQYIQYEAWRWIHRLVYLAYIFGL
E1M3P5_STRMT	IPGLALTSLSLTFILATRLPLIENWFHGLEKVYTVHKFTAFLSIILLIFHNFSMGGLWGSRLATQFGNLAIYIFVSIILVAYLGKYIQYEAWRWIHRLVYLAYIFGL
Q97TQ5_CLOAB	ISSIALIALTWINFIATRHHYVDDFFNGLDISYIYHKYLSILIVFLIWAHNFTLKMGGFSGKRPTNFKSLPKGVKPSGAGMFFSGKQLGTFSLYLFTGLVIIFLVLYKLEYENWKKFHTIMIVPYILGVL
A6LZ17_CLOB8	IAAFALVAFAFINFISTRHKILDGLFGGLDKSYIYHKYLSICALALAVIHNITISMGKKIERANGIKIPKDPYAMYGTFSMYIFIVLILIALVAKKLNYEKWKTIHKFMIIPYAFGI
E6U9C6_ETHHY	LGAVAYTLLNAQLILSARPKWIESAFGLDRFYRFHSLMAVIAIILAFAHKLLEGKAFPESFQTKLGDMALVLFIGVSALALVFMADTLIRLFRPLRWVRSLFVRLKVGKYNVQRILHNASVAAVVLVFVHVILTYSAHDPLVKAFYILYFGGAMGFYLYHKIFR
Q28KV6_JANSC	LGGIAFLLMTSSIILSTRLPILEDLFGGLDRMYQVHRVAGVFTALFALTHFFAVPKDLPEGIDPVANALVPSAPMGMLGLIFLVIGLFVALNRKIRYSRWRPTHKIMGAVYILII
A4AWA3_MARSH	FSSWVVTVFAFNFLMATRAKWVEKIFGGLDKMYLIHRRSGVIAVVLLLAHFIVVPRDLVAFNPGKPLGFYAFVLIILGVIISAAPPLKKKIPYHKWINIHKLMGVFYVLGV
Q82R51_STRAW	AGVLSAYLMSCTLVLATRLMWLEQWFGGLDRMYRQHKRYAVWSILLLTPHLLLHFFSGFDGSQYGYAHRTASVGMGHLLGAVSAIGLLLLVLISLGQVGRILRLPYERWLFLHRLTGLLLLSAL
A5WDA3_PSYWF	MGASALACMASSCILASRWHGVERIFGGLDRVYEAHKWIAIWALVFAVYHFLFKAKLDSWELAPILELSKYWTRMVRQLSLVALGLIILLALNRKIPYGNWRWLHKFSGPLFLIVI
A7HP83_PARL1	CGVAALSLMAAAAILAGRWGWPETALGGLDRVYAAHKWLAVYALALASVHFLFKAGDPSWAAESIMALPQGWTRLARQASFVALMSIVILALNRNIPYSTWRWWHRLSGPLFLIVI
Q4KCL0_PSEF5	LGTAALAYMAMSCLLASRWGWVERLFGGLDRVYEAHKWLGIWALAFASYHLVFKANLDEWNSVPILELSKYWTRLVRQLSYVALGLIVLLALNRNIPYSQWRWWHKLSGPLFLIVI
C7PVI8_CATAD	TGLVGAYLLLVEIALMARLPWLEHRLGSWLASAHRSLGGYLVLLLCAHVGFVIAAYSVSVHDSPPAVLVSILRTYPGVLAATIGFLVMLLAGFTSARSIRRRLGYEGWHAIHLLMYPAAAAAF
C7LZS3_ACIFD	TGLVGSVLAWIMVVLASRMPWLDQAIGQPRVMRWHRQVAPWAIGLITAHVILAIGAAAVATHTSFFGATGQVVTSSVGLVEATIAAVVLVVVGAISVPWVRSRIPRERWWAVHLALYGALVLAV
E8S253_MICSL	TGLLAGYLLLVQVLMMSRLGVLERALGGERISRLHRDLGATLLVAVLAHMSLLVVGYSRQERKTVLGEVGALLTDYEDMVSAFVAAGILVAVAFTAVRAVRRRLPYELWHLLHAASYLTLLLGY
D8HNJ7_AMYMU	AGLYGALAMAFQLLLVARLPWLDRRLGMDRLTTWHRWTGFTILWTLLAHLVFITMGYAEVASTGVVDELVEMAETLEGILRALVAFAVILIVGAASAKFARKRLAYETWHFIHLYTYAAVVLAF
C6WGN1_ACTMD	TGLYAALVLAFQLLLVARLPWFDRRLGMDRLTAWHRVTGISVVWLLVAHVVFITTGYAQLASLPPLDELVHLATTVEGVLRAVVAVVLVLVVGGASARWARRRLAYETWHFIHLYAYLAVVLAF
D9XXE4_9ACTO	TGLYAGLLMAFQLLLVARLPWLDRRIGMDRLTLWHRWTGFGLLWALLAHVVFITFGYADMSSLDPVDQLVDLAGTVEGVLRAVVALALILVVGAVSARRARRRLAYETWHFIHLYSYAAVVLAF
D6XAZ2_9ACTO	TGLYAALIMAFQLVLVARLPWLDRRIGMDRLTSWHRWTGFGILWTLLAHVVFISFGYAQGTDVGPIGEIVDLAETTEGVLRAVVAFFLILVVGAVSARYARRRLAYETWHFIHLYTYVAVVLAF
Q82L18_STRAW	AGLYGALLMAFQLLLVARLPWLDRRIGMDRLTSWHRWTGFGILWTLLAHAVFITFGYAQSSSMDPVNQLVDLAETVEGVLRAVVALTIIVVVGAVSGRYARRRLAYETWHFIHLYTYVAVVLAF
C9Z503_STRSW	TGLYGALLMAFQLLLVARLPWFDRRIGMDRLTSWHRWTGFSVLWLLVAHGTFISFGYAQSSDMDPVSQLVDLAETVEGVLRAIVALGIIIVIGVVSARFARRRLAYETWHFIHLYTYVAVVLAF
D9X1I8_STRVR	TGLYGALLMAFQLLLVARLPWFDRRIGMDRLTLLHRWTGFSVLWLLLAHAVFITFGYARSSALDPVNQLVDLAETTEGVLRAIVALAVIIVVGAVSARWARRRLAYETWHFIHLYTYVAVVLAF
C9YVN0_STRSW	FGLHAAVLMLFQLLLVARLPWLDRRIGMDRLTVWHRWVGFTLLWTLLTHAVLVVLGYATLDDASMTKTFFALAGVPASLLGMLAAAIVVVIAAVSARQVRRRLRYETWHALHLLLYVALGLAF
C4RMY2_9ACTO	LGMHLAFAMALQLLLIARLPFLDRRIGMDKLTGWHRWTGFAIFWLALLHPMFVILGYARFGNASFGTTAVSLTGQIPVVIGLIAVGLIVVVAVLSVRAARRRLSYEAWHTIHLLTYAVIVLGL
D3D7Y9_9ACTO	SGLLAAYLVLAQLLLMARVPALERAVGFDRLAAWHRTLGTNVVLLVVGHVLLTVWGLGLVEHHQPLSELVSVVMTYPDMWKATIGTVGLVAVGVASGRTARARMSYEAWYLLHLTAYLAVGLAF
Q2JGH2_FRASC	CGLLAAYLVLVQLLLMARIPAFERAVGLDRLAAWHRGLGTNVILLIVVHILLTVWGYGLAGHHQPLAELVTVIMTYPEMWKATVGTLLFVAVGVASARAARPRISYEVWYALHLTTYLAVFLVF
D3M662_9ACTO	SGLLAAYLVLVQLLLMARIPVLERAVGFDRLAAWHRGLGANVVLLIVVHILLTVWGYGLTTHHQPLSELVTVVTTYPEMWKATVGTLLFVAVGVVSARAVRRCVSYEAWYLLHLTAYLAVLLVY
A8KYD8_FRASN	AGLLAAYLMLVQLLLMARVPGLERAVGFDRLAAWHRGLGTNVVLLMAVHVLMVVWGYGLTAHHQPLSELVTVIMTYPEMWKATAGALLFVTVGVASARALRRHVSYEIWYLLHLSAYVAVLLVY
E3J7Z0_FRASU	SGLLAAYLMLVEVLLMARVPVLERAVGLDRLAAWHRGLGTNIVVLMVTHVLLVVWGYGLSDHHQPVSELFTVVTTYPDMWKATIGTVLFVAVGVASARRLRPRISYELWYLLHLTVYGAVLLVY
Q0RT78_FRAAA	LGRVAGLLAAYLVLVELMLMARVPALERAIGFDRLASWHRGLGTNIVLLIGGHVLLTVWGYGLSAHEQPLSELVTVITRYPDEWEATIGALLFVAVGISSAWSLRARISYEAWYAVHLTVYAAVALTF
B4V486_9ACTO	TGLLAGYGVLVLLFLMARVPAVEHGVGADRLARWHMLGGRYVLLLCFGHGLLALLGYAVHQDADVVSAVRDLLGYPAVAAAAAGTGLLAAVGVSSARAVRRRVSHETWRGVHLLVYLAAALAF
E4NIE0_KITSK	TGLLAGYAAPVLLLLMARIPLLEREVGADRLARWHAYGGRYLVALVTVHVLTVIWGYALTDGQGLWGQTVEMVFHFPDMLKATAATLLLLGTGAVSARAARRRLGYETWYYLHLATYLAVALGF
C7QIC3_CATAD	TGLLAGYLAPVLLLLMARIPVLERRVGSDRLARWHALGGRYMVFLVSAHVVTIIWGYALTDGKNPFAEGVQIVFHYPAMIKGSLGTLLLFGTGIVSARAARRKMRYETWYYLHLATYLAIALAF
D1ABD3_THECD	TGLLAGYGCAVLLLLMARVPALDRGVGTDRLARWHAFGGRYVVGLAVAHTLLAIWGYSVNTRTGLASGAATVVLDQPDMLKATVATVLLVGVGGISARTVRRRLPYEAWQLLHLATYLAIFLGF
A0LQW5_ACIC1	LTAIYLGGLAVLALWWHDTPPIHGWGEWLTNAGRITGLLAGYVVIVVLALMARVPAVERGVGADRLARWHAMGGRYLVGVAAAHTALIIWGYAVSAHEGLIRQTSDLLLHYPDVLMATVALGLFVGIGIVSARALRRRLAYETWYYLHFYTYLAIALSF
D7C4G3_STRBB	TGLLAGYATAVLLLLMARVPVLDRNVGSDRLARWHATGGRYVVSLALAHTLLIIWGYALTSHTGVVDQTTTLVLHYPDLLKGTVGFLLLLATGVLSARAARRRVSYETWHLLHLATYLAIFLAF
E0KJH2_STRVO	TGLLAGYACASLLLLMARVPLLDRAVGTDRLARWHAMGGRYTISLACAHVLLIIWGYSLESHTGVVGQTATLVLHYPDLLKGTIGFLLFLLTAIVSARAVRRRMPYETWHFLHFATYLAVFLAF
E8W4N1_STRFA	TGLLAGYGCAILLLLMARLPLLDHTVGTDRLARWHAWGGRCTISLVLAHTLLIIWGYSLTSHSNVVGQTSTLVLHYPDMLKGTIGFLLFLATGVLSARAARRRMSYETWHYLHFATYLAVFLAF
B4UZ93_9ACTO	TGLLAGYACAVLLALMARMPLLGHTVGTDRLARWHAWGGRCTVFLALAHTLLIIWGYSLTSHTNVVSQTSTLVLRYPDLLKGTAGFLLFLATGILSARAARRRMSYETWHYLHFATYLAVFLTF
D9X7M1_STRVR	TGLLAGYACAVLLASMSRLPVLERAVGSDRLARWHALGGRYTISLTLAHVLLITLGYAAGDHAGVVDQAATFIRTYPDMLAATAGFVLLVATGVLSARAVRRRLSYETWHYLHFATYLAVFLAF
Q827Z7_STRAW	TGLLCGYSCAVLVALMARVPFLERRTGSDRVARWHAMAGRYTVCLLAAHVTLILFGYAAQDGAGIVRETLSVVFDYPDMLEATIGTIVLVAVGITSARAARRRISHEFWYYVHLLTYVAVFLAF
D7BX49_STRBB	TGLLSGYSIALVVLLMARVPALERRVGSDRVARWHAMSGRYTLCLILAHIALIIWGYSAQAQTSVVDQTVTVVTEYPDMIKAVVGTGLLLLIGLISAGVVRRRMPYEAWYYLHLLTYAGVFLAF
D6K7Q4_9ACTO	TGLLAGYLMALVVLQMARVPALERRVGSDRVARWHAMSGRYTLCLVLAHVFLTMWGYAVQAGRSLGDVVGQTVQSVEQLPDLGKAAIGTGLFVLIGLTSIGAVRRRLPYDTWYHVHLLTYAAVFLTF
D5ZSE8_9ACTO	TGLLAGYLMALVVLQMARVPALERRVGSDRVARWHAMSGRYTVCLVIAHVFLIMWGYALQAGKTLGDIGRQTITSIDTLPDMGKAAIGTGLLFVIAFLSIGGIRRRLPYDGWYHVHLLTYAAVYLTF
D9WXC2_STRVR	TGLLAGYLMALVVLQMARVPALERRVGSDRVARWHAMTGRYTLCLVLAHVFLTMWGYALQAGKGLGDIVQQTIDSINQLPDMGKAAIGTGLLFLIGILSIGGVRRLIGYDTWYHVHLLTYASVYMTF
Q827Z9_STRAW	TGLLAGYLMALVVLQMARVPALERRVGSDRVARWHAMSGRYTLCLVLAHLVLTMWGYALQAGKTFNDIVQQTIDSINQLPDMGQAAIGTGLLVFIGLISIGGIRRRMPYDAWYHIHLLTYAAVFLTF
E0KI26_STRVO	SGLLGGYVLALVVLQMARVPALERRVGSDRVARWHAMSGRYALCLIVAHVGLIIAGYAEQAGTGFVDQSVTVVTDYPDMIKATVGTAILVVIGLISAGMVRRRMPYEVWYYLHLLTYAAVFLTF
B5I4Z0_9ACTO	TGAGRIAGLLCGYACAVLVGLMARVPLLERRIGSDRVARWHAMAGRYTVCLLLAHIALILAGYAAQDGASLWHESVTVVLDYPEMLKASAGTVILLAVGVTSARAVRRRTGHEFWYYVHLLTYAAVFLAF
D6EHY2_STRLI	AVVLQAAAWAGGIAVLALWWRDTGAVVGAAGWLTGAGRITGLLCGYMCALLVALMARVPWLESRVGSDRAARWHASAGRWTIGLLLAHVLLIVLGYAAQAQVAVVRELGTIVFDLPEMLKATAGALILLAVGYTSARAVRRRMRYETWYHLHLFTYAAVFLGF
E8N7F3_MICTS	AGLASANLLFYQVLLMARVPLFERGFGRDGITRMHRIVGFWSFALFTAHITLQILGYAVQAGINPLEQAWQFVWDYPGMLLATAGTGLLLLVVVTSVRKARTRLRYESWHLLHLYGYLGLGLAIPHMLWTGADFTVSPAATVYWWAMWAVTAATVVVF
E3B9J3_9MICO	TGLIASYLLLLQVLLMARVPFVEQAFGQDGLTRLHRWVGFSSFTLMLAHIALITLGYAADAHQSIWGQIVDFTLTYPAMLLALAGTVALCLVVVTSIKPLRPGSATRSPRSRALRYESWHLLHLYAYLGVGLAL
A3TRV7_9MICO	TGLIASALLLVQVLLMARIPWFEQAWGQDELARTHRLIGFTSFNLMVGHIVLIVLGYAASSSLGLWGTIWDLVVNYPGMLLSVAGTAALVMVVVTSVKKARARLRYESWHLIHLYGYLGAGLAL
E6SE95_INTC7	GRLAGLLASVLLLLQVALMARIPAVEQAWGQGELARVHRLVGFTSFSLMLAHIGLTIVGYALGTGAGVVTTFLDEVLHSPGMLLALAGSLALVMVVVTSVRRARARLRYESWHLLHLYAYLGAGLAL
D8I8Y4_AMYMU	TGLLSADLLLLQLLLMARIPWVERSYGQDELARRHRITGFTSISLLAAHLVLITLGYAAADRSGVLAEAWNLVTTYPGMLLAAAGTAALVMVAVTSVRAARRRLRYESWHLLHLYAYLGTGLALPHQLWTGADFTASPVATVFWWTAYAAAAGAVLVF
A3TNH7_9MICO	TGLVVVDLLLLQFLLAARVPWIDRAYGIDRALKAHRVLGRISLPLVLIHMETLVLAYAVQAHLSPWLGWAVEPFRMLSEVPDMLTAFAGTVLIVAVAVTSVRIARRRMSYERWHLVHLTAYAAVGLSI
A4AIS6_9ACTN	AGLIGTDFILVMLVLAARIPLIDAAIGHDRAIAVHRSLGKPALYLLLGHGALLLVGYGMATGINPIAEIGPMLALPDMPLAFIGLGLLIAVVISSLVAVRRRFSYEGWHLIHLLSYVAVAFAL
A0K1X7_ARTS2	AGLAGMDLVLLMLLLAARIPLIDQSVGHDRALEFHRKLGKPSLYLLLGHGILIAIGYGMAEGLDPVSEAVSLWVLVPDMWLAFISMALFIAVVVTSLVAVRRRFPYEFWYAVHLLTYAAVATSL
A4EG96_9RHOB	AGFAGIIGMALMLVQPLLAIGILPGLSLQNSRRLHRYVGLFLVLTVTCHVVGLWITSPPDVIDVILFRSPTPFAVWGVLAMWAVFGAACLAVLRPRMPLRVWRWGHTILVALAVIGT
A8LP61_DINSH	AGIFALGRMLLQPLLAAGLLPLVPRALGRRVHVWTGSALVALVLLHVGGLWITSPPDVVDALLLVSPTPFSAWGVVAMWAVFGAAGLAVLPRRMGPRVWRRAHTAAVVLAVIGT
A3JXD2_9RHOB	AGFAGIVALLLVLAQPLLAGGLLPGVRMAVGRRLHRWTGAALLGAVLVHVGGLWVTSPPDMVDALTFTSPTPFSPWGVVAMWALFGTAVLAGLRNRLSARVWRLGHCVLAVVIVAGS
B9QUF1_9RHOB	SGFAGILAMALLVLQPLLAGGLLPGVSLAKSRAVHRWAGTLLVLMVVLHVGGLWVTSPPDVVDALLFRSPTPFSAWGVIAMWCIFAAGLVAVLRRRLRWRPKTWQKIHSTLALGVVIGGAAHAFLI
E0MRW6_9RHOB	TALGALTLVPIALIFVSPYLPSRQLPYIVASVAGAFALAITLVQPLLAGGYLPGMTILRARAWHRWTGTVLIIAVVMHVGGLYLTSPMDAVDALLLVSPTPFSIYGVAAMWAVFITALFVALRRVWRMRPRTWHVIHNALALVIVVGT
Q0FWZ3_9RHOB	AGFAGIAAMGMLLLQPLLATSRLPGLHGARGRRMHRHAGTVLVLCILVHVAGLWITSPPDVVDALLFRSPTPFSAWGVIAMWALFAMQGMAVAGNKTRRWHLVHRVLAVVVVVGS
A1B7H6_PARDP	AGFTGVIALALLLFQPLLAGGYLPGLPALKGQRVHRLVGGVLVAAVILHVAGLWVTSPPDVIDALLFRSPTPFSFWGVVAMWAVFASALMAASRRRWRRHPHAWRLGHTVLAAVIVVGSV
Q2IT88_RHOP2	LAGFAGIVALGLVLVQPLLIGGYLPGLSAWRARHAHRWIGGTLVAAVLIHVAGLWFTSPPDMIDALTFTSPTPFSPWGVVAMWAIFAVALLAGFRRRAGLGPRQWRTAHMLLAVVIVVGS
A9HFY3_9RHOB	AGLAGVIALCLLLMQPLLAGGVLPGLPVIKGRRVHRWVGVCLIAAVIIHVAALWITSPPDVVDALMFVSPTPFSVWGVIAMWVLFASALLAVLRHRIRLRPRFWRVIHTSFALIIVIGS
Q169J7_ROSDO	AGLSGVIALTLLLVQPLLAGGVLPGVSMMRGRRVHRWIGVSLLAAVLVHVAALWITSPPDVVDALLFVSPTPFSLWGVIAMWVIFATALLAALRHRMRLRPRYWRIIHTVFALIIVAGS
B9NPI7_9RHOB	AGFAGIIGLCLLLVQPLLAGRWLPGLSALRCRHWHRWCGLALVAAVVIHVGGLWITSPPDVVDALLFVSATPFSAWGVIAMWAGFAAAAMGVLRLRLKLRFRFWRLGHAGLASVTILGSV
D0CWT4_9RHOB	AGFAGVIGLGLLLVQPLLAARVLPGLTAMDSRMVHRWIGITLIAMIVLHVGGLWITSPPDVVDALLFRSPTPFSAWGVVAMWAALAAVALAALRSRLGWRFRLWRLAHASLALVTILGT
Q0G728_9RHIZ	AGFAGIAAMALLLLQPLLAAGYLPGLSMRDGRKIHRWVGTTLVAAIIAHVAGLWLTSPPDVIDALLFDSPTPFSAWGVVAMWALFAAASLALLRRKLRISPPIWRFAHTALATVVVVGSV
A9DAC8_9RHIZ	AGFAGVVAMALLLVQPLLAGGLLPGLGAQRGRRIHGWIGGLLVVAVIVHVAGLWITSPPDVIDALLFASPTPFSAWGVIAMWAIFAAALLATQRRRLRLNPLVWRRAHTALAAVIVAGT
A0NSL6_9RHOB	AGFAGIAAMVLLLLQPLLAGGYLPGVSGLRGRRLHLWTGILLVSAIILHVGGLWITSPPDVIDALLFRSPTPFSAWGVIAMWAVFAAAFLAAFRWSLALSPRLWRRLHTLLAMVIVAGS
Q89V12_BRAJA	AGFAGIIALGLVLVQPLLIGGYLPGLSAYRGRRAHHWIGGALALAIVIHVAGLWITSPPDMIDALTFSSPTPFSPFGVIAMWAIFIVALLALLRRRLGLRPRTWRFVHMPLAIVIVAGS
A6FMK1_9RHOB	AGFAGVIALSILLLQPLLASGLLPGLPMAVGRRVHRWTGVALLFAIAVHVVGLWITSPPDMIDALTFTAPTAFSVFGVIAMWALIAAALLAGFRKKLRLRPQLWRLAHVTWALVVVVGSV
Q1YL32_MOBAS	AGFAGIVAMALLLLQPLLAAGYLPGMGMREGRRIHRWVGTALVAAIVAHVAGLWLTSPPDVVDALLFASPTPFSAWGVIAMWALFAAALLAALRRTLRLRPAIWRFAHTALASVVVVGSV
C1MJV2_MICPC	FGTMHAMLLQLALIPMTMARHTIATLSATTRMHIHLGYVMVLFVFLSTVLFFVFFGQGCVDQRSGKEPLVKGKESFCDSMKSEIMLTGYGLFAAFGIMGVTSYLRDKMKYELFYAIHHVFLALYAIAV
C1MJM1_MICPC	FGAMHAILLQMALLPLTMCRYTLTKASENSTLASIIPFKRMTRMHIHLGYCMIGFVAASTVLFFIFFGQGCADQHAGDEPLSASGEKTFCTKMHGEIMLTGYGIFAALFLVGVTSYLRNRIKYEYFYAMHHFVFVMFALAI
A4S8V1_OSTLU	FGAMHAILFQMALLPLTMARQSVAALSTTSFGRKFVPLHKVVAMHIHLGYVMVSFVFASTILFFVFFGQGCAQQKSGKEPTPGGQHTFCHKMTSEIMATGLAIMGCLLLVAVTSYARNRIKYEIFYYVHHFVFIMFALAI
Q011T6_OSTTA	FGAMHAILFQMSLLPLTMARQTVAVVSQTWFARKFLPLHKVVAMHIHLGYVMVSFVFGATILFFVFFGQGCAQQVSGKEPTPGGVNTFCKKMQSEIMITGLTIMGCLLLVAITSYMRNRIKYEIFYVVHHLVFVMFALAI
C7YXI1_NECH7	TGHYADILLGLLIIPVSRDNLVGRAFKLHQSTLLFAHKVVGYLFLLAVLAHGVAYAMYALDTSGDGDERKTEAFGTGNPTMTLKESEERGEWYSSTTYNGAAVLVVIIFITLTASAWIRRRNYNFFYYTHVFCAILIFIGA
B0EU64_ENTDI	LPILFCLLLLPLPKNNISFISIFGTTFQDILMLHKISGWLFGIFAIIHSFCDIIGCILGGLKLSSASYKNGILCFGFIVILVLTVFIRRKFYNIFHKIHIICFCCIIPTY
F0XNB8_9PEZI	CGIVAVALLPAQYVLALRRISPLTTALGGFSHEQLNRWHRLLGGIVYGLLAVHTTLYLVFFARAPGGTFWPRFARPVVWLGFAALAAMTLLSTTALEPVRRWSYRVFFVVHVTVAVVLPPIVWLHTHHARPYVAAALLFLVV
C9SGD9_VERA1	LGTIATALMPFQYLLILKSFSPLAWVFNTSHETLNRWHRVLARVITALLVLHAACYLNYFAQVGILQRRLFAPVVFAGVVAFAGLNLLNTTALRAVRAWSYRVFFITHLVVAFAIPPLIFIHAPSARLSVGTALALLLADLAVRRLRTTTSQ
E3QLJ8_COLGM	FGIIVASQIPFQYLLALKSFSPIAKVFGTSHEELNKWHRVLSRVTLSLLVLHVMFYLNFFVAKGLVQKRLFAPIVFAGVVAFATMNMMTSTAAAAVRRYSYRIFFVTHLVGAFAVPPLVFFHAK
C7YHR6_NECH7	FGIIATSQMPIQYLLALKALNPFAFILRSSHEHLNRYHRVLGRIIYFLLILHAIFYNIFFFESGIWVKRFFAPVVFAGVVGFTAFHALTGTAMARVREYSYRIFFVTHLVAAFSIPPLIYYHAHSARFYVGLAVG
E9E427_METAQ	FGAIAVSQLPIQYLLALKALNPVAWIFGSSHEHINRYHRVLGRIIYGLLWLHLIFYNAYFIMQGIWLKRIFDSVVLCGVVASFGYHGIATTAMRKAREYSYRLFFITHLIVALFTPVLLFFHASSARFYITEAFAIF
D1Z918_SORMK	FGIVAVSQYPMQYMLTLKSFNPVSWTLKLSHEETNRWHRVLARVTTLLLSLHTIFYYNYFIQNSILLQKLQSPVVVYGMLSFAGLNLMITTALRPLRKLSYRVFFVTHLLIALGLPVVLWF
Q2GQU2_CHAGB	LGVVAISQWPLQYLLELKSLNPVAFLLQSSHEQVNRWHRVMARVTAALLSLHAGLYLNFFVERDRLDRLGEPVVLSGVIGFGGLLLLATTALRPVRRYSYRLFFIIHFLAGIIVPALIV
B2AKU8_PODAN	FGIVAVSQYPLQYLLSLKSLNPFSYLLKSSHEQVNRWHRVSARVTTTLLFIHAALYLNFYIQNNRLYRLGVPLVLAGVVAFFSLNLMLTTALRPVRRFSYRLFFITHLLLAISIPFLILFHAAPARSYMIQALLVFF
A7F3N5_SCLS1	FGIVAASQLPAHYALSMKSLYSPLSVLFGSSHEQLNTWHRISGRVIWALLLCHASWYLNAFIQIGNLSEKLTTPIIIFGVVSFQLINLLIITSSKAVRRWSYRVFFIIHVFVAITIIPLLFFHAAPIRIYIIEAIALFL
A6SQW4_BOTFB	FGIVAASQFPAHYALSMKSLYSPLSVLFGSSHEQLNTWHRISGRVIWTLLACHASWYANGWIQIGVLYIKITTPIIICGILSFWLINLLIVTSLPIVRRWSYRVFFTIHLFVAIAIIPLL
B6HMF9_PENCW	FGSIAAAQLPIHYMLSMRNRYSPLAVIFGTSHEQLIHWHQICGRIIMILIGLHGAFYINYFVQTGILVERLQTRPSMTGLLCLALMSVLTITSIEKCRQWSFRAFYFCHLAIGLVVLPILFFHTSHLRL
Q0C837_ASPTN	FGIVAAAQFPLHYMLSMKSRYAPLVFLLRSSHERLNPWHRLCGRIIYALLSVHAALYLNYYVQSDAFHKLRSRAAITGLLAFTLLTLLAATSVDRPRRMSYRLFFTLHLLAAVVLIPLLF
A1CCC8_ASPCL	FGIIPVAQLPTHFMLAVKSPFNPLTLIFNTSHEELLPWHRISGRLIFTCLLLHVSLYLNYFIQSEILWERLTSTRIILGVVAFTLLLALISTSLDIVRHRSYRVFTITHSVAATVIPFFLFF
A1DK82_NEOFI	FGIVAVAQLPTHFVLAVKSRYNPLALLFNTSYERLLPWHRISGRLIFLLIVVHATLYLNYFIQTATLQEHLTSLKIILGIASFMSLFAMMSTSIEAVRCRNYRLFYITHSILASLVLIFLV
D5G9H0_TUBMM	FGMAAAASLPLNVLLGMKYSPLKLVFPNCSYEGPVNVVHQWLGSQIYLLLTVHACLYLKFFWDTSRMKTRLLEADALCGVWAFGVMTILVTSAYPLVRESFYSVFYNLHIIISGLLPPLL
E4ZKE9_LEPMC	FGQIGASQLPIHYLLAMRAPYSPVQWLTRLSHEQIKSYHQILGRITFLLLTIHGTLYFAFFIVSKVLAKRIKEGDVIWGIVSIILFAVISTTALGFVRRRNYRVFYMSHIAIANLIIVPL
Q0U921_PHANO	FGQVGASQLPVHYLLAMRAPYSPVQWLTRCSHEQLKAAHQILGRIVFLLFSLHGIFYLNFFIISGFLAKRIKDWDVIWGIVSIALFATISTTALAFVRRRSYRVFFISHIAIANFIILPM
B2VRK7_PYRTR	FGQVGASQLPIHYLLAMRAPYSPVQYLTRLSHEQIKASHQILGRITFLLFLLHAVLYLNFFILTGFIAKRIKDWDVIWGLASILLFSTISTTALGFVRRRNYRIFYVSHIVIANLIIVPL
B6Q6J0_PENMQ	LGHVGLSQLPFLVLLAPTSFVFASNSTLPSIISYLTSIPQPVLTAYHRLLGRFVIVPLVCGHAALFLLFYVQVPHPEFGTVFAKRIRDPDVQYGLAGTLFAILILVLGRANVWRLRDLVRVSRPESRRQLFYVVHFALVGVFFALAY
A2RAI6_ASPNC	LAHVSLSQLPLQVLMSPSLYMSPSPGSPSVVSVITSVPQPTINAYHRLFGRIVLAPLLIAHAFMYDSFFLQSSYPGFSSLFAKRIWDSDVQWGVAAATMVGAVALFARPAAMPSWVRWLKPTSAKSRQQVFYLVHVSIVGALELAAFCHVSV
B6HCR0_PENCW	LGRVGLSQLPLQVLMSPAYVSQPAASSVLSLLTGIPQPMLTPYHRLFGRAVVSLLLAHAALYTLFFVQSSHPESGILLYKRVRDLDVQCGLVAIFLAVLLVLFVRPASQKGLQAWLVQGTFQERRKMFYFGHVSLVVVLCVAV
A1CRA6_ASPCL	LGHVALSQLPFQVLVSPARYISTLRPSSPSVISVLTYTPQSTLTSFHRLFGRLVISPLLLAHAALYLSFFIQSTHPDFRSLLAKRIRDLDVQWGVFGILMAIIIVLFTRPTGSSPGLWVRKATSVQSKRRVFYLVHVSLVAVLCLAA
C5JPW5_AJEDS	LGHTTLATIPFNLLLSPKLSTTTNPFNLICSNLLLLPQTHLTPYHRLFGRLVIPALISLHSLLYLIFFAENGVLETRLNDSDVQFGIWAFFALVGLWGTSGWVRRKGSSTARSGSSGRMSKRGAYVLHVAFVMLLLGVV
E6R9W7_CRYGW	SGYVAAAHFPLCIALGVRNNILGLLVGKSYERLKIWHKISGRLMFAATVWHVVAYVVKWARAGDFASQNAKLYVIYGWVAVAAFIIIMITSVPWARNAFYGIFKVAHILGFVAMLVGL
B8P991_POSPM	LGWVPTSQIPIIFILATKNNVLGTLIGMGYEKLNVFHRWAGRFAVLLVDLHALAYFAKWAQTGTIASHMEPYVIWGCIALGGMNILYLLSFTALRQTYYQLFYVSHIVAAVVVLVAA
B8P960_POSPM	AAYVAVSQIPFVVALATKNNIISMLIGIGWDHMNYIHRFTGRLLVIAANVHAIGYIYRWTILGKFTRHIEQPRYIWGIVALVCVDVLFFFSLAIWRQRAYNVFFVSHVVAFILFLVAV
B8PGV2_POSPM	AGLVATSQVPLVFVVATKNNIVSALTGYGYEKLNWIHRFVGRFIVLAVNVHALSFMYELATAGTWKEDTQHPLIRWGLLALVCMDLLFLFSISVFRQMFYNGFYITHVISAVVMLAAV
B8P992_POSPM	AGLVATSQIPLVIMMATKNNIITYLLGLGYEKASALTHCILNWIHRFVGRFIILAVNCHALGFRTWNEATTLPPIRFGLLALTCMDILFLLSISTLRQICYPVFYASHVVAAIVMLAAV
D8Q603_SCHCM	AGAVAVSQIPWVFALGTKVNPVGYVLGVGYEKLNFLHRHVGRLIILAVNVHVIGYLFKFFWEDAFFEAIVKPDYVWGLVATVCMDMLFIFSTSWVRNNFYNLFFWSHCTAFLILIPAI
D8QK02_SCHCM	TGAVAVAQMVWVFAFGTKANPIGLLLGIGYEKLNFIHRFVGRLVVLAVNIHTLGYFYKWSIAGTFAASLQKPFIVWGLVATICMDVLFFFSTDYWRKNWYTIFLWSHIAAFIVLIPAT
B0E014_LACBS	TGWVAIAQLPFIFALSQKNNLLGWLMGLGYEKFNFLHRFAGRLIVLAANIHSIHYFYVWSLTGTFQQNILRPSSIWGLITLICVDLIFFFSTSFWRQKAYNIFLVTHIIGFILILPAA
A8NNC1_COPC7	AWVAISQMPLLFALAQKNSLLGSLLGYGYEKLNYIHRFVGKLVILASNLHSIYYFYRWTAAGTFSQAIARPKNAWGMVALIFMDLMYIFSTQFWRSKAYNLFIWSHTILFALLLPAV
Q6C644_YARLI	TGFVIAINFPMLYILGAKKTPLSFLVGWSYDQLNIFHQVVGMCCVYAAVMHAAVFAYYFNPMYLITEFWSIMGILAFVAFVVIGLTSRQKFRENHYEIFYVVHLVGMLASLVGL
A7F3H5_SCLS1	AGLIFAVNLPLLYILGAKNQPLKILTGVSYESLNIIHRRLGELIMITAMIHAGGMFMMWYMFLKPFSGWTIWDFLTHPCIYLGLLALFTYKSLYVTSLASFRQRWYEMFLGLHVVLQAAALIILY
Q0UJE6_PHANO	CGIIFIANLPLLYLLAAKNQPIKFLTGYSYESLNIFHRRVGEVMCLEAFLHFAGMFAVWYGLLRHLGFTLIKFIFNRVVLLGLGAFIAYEVIYFTSLGSFRKRWYEVFLGLHIVLQVAGLVFL
E3RKE8_PYRTT	CGIIFIANLPLLYILAAKNQPIKMLTGYSYESLNIFHRRVGEIMCLEAFLHCAGMWLVWFGLLRHLGFTLAKFLFNRVVLLGMAAFIAYELIYFTSLGSFRQRWYEIFLGLHIVLQFAGLIFL
A4RJ38_MAGO7	AGFVFIVNLPLLYLLSAKNQPLRLLTGRSYEALNIFHRRVGELMCFEALFHMVGMLLFQFVLAPEWLNPVTVWQYFSHPLIYLGLGAFIPYQLLYLTSLGTFRQKCYELFLVSHVLLQVAGLVFLY
C9SW14_VERA1	AGCMFVVNLPLLYLLAAKNQPLKHLTGQSYEALNIFHRRVGELLCLLAAVHFGGMIAFQLFKPEWLMRGTFWDFLQHRLVLLGIGAFVSYELLYLTSLGSVRQRWYELFLASHVLLQSTALVFLWLHYHTARPYVTAALVIFAVD
B2ATD8_PODAN	AGFLFIVNLPLLYLLSAKNQPLRRLTGYSYEALNIFHRRVGEWMCFVAVVHFISMLLYQFVIAEDWLLASQSPKAYFTHPLILFGIGTFVSYELLFFTSLGSFRQRWYELFLASHVILQVAALGFL
Q2H5G0_CHAGB	TGCVFAVNLPLLYLLSAKNQPLCRLTGYSYEALNIFHRRVGELLCFEAAMHFVSMILWQFLLAREWLIASRSALTYFTHPIILCGIGALVSYEALYFTSLASFRQRWYELFLASHVVLQIAALAFL
Q7SFF5_NEUCR	MGFMFIVNLPLLYLLSAKNQPLRLLTGYSYEALNIFHRRVGEMMCFMALVHFVSMVIWQFVLAEDWMLASKTAWAYFTHPLILCGLGTFTSYELLYFTSLGSFRQRWYELFLASHVVLQIAALVFL
B6HLJ8_PENCW	FGWISVANLVLLVFLALKNTPLAPLTATSYEKLRPLHKVSGYTCIFTSVLHGIVYISAWSEIGHLAKMKEHEIFVGPIAGCAMLIIGLSTITYFMRRYYELFYMLHITMFILIMITV
F0XL84_9PEZI	LGWISTCDFVLVVVLSMRNTPMGLLTGYTYERLQVLHRTAGYTAIFYMILHMILYCINYGRNDKLDELKALNMVMGIIAGCAMFVMLILSLILRRHQYELFYASHVCLFLLVTITL
B8MCM7_TALSN	TGWLSFLNLSLITFLALRNSPLSFLTGYSYDKLILLHKVAGYSTIFWTILHIILFSIDGARKDLFSAEAKELKIVVGWVGGFAMLIILGTAVTRRWIPYEAFYTSHAALSIVILVTM
A7EUY2_SCLS1	LGWVATAHITFITFLALKNTPLAFLTNYSYESLKVFHKLAGYGTILWSTLHAIFYVVAEAQSNSYDTLLEKDQIFGIVAGIAMLIILITSLFIYKMQPKISDRTVYMIFVASGVWFF
A4UBZ6_MAGO7	LGWLLTCNLALVVFLALKNTPLAFLTAYSHERLNNLHQLAGCVTFLMVVLHSILYTLVFTTSNRYEKLRAPEQIAGIVSSFAFLVLVATAITMRRFCYELFYATHIISFIIAIVAFA
D1ZP20_SORMK	FGWLALSNLGLVIFLALKNTPLAFLTAYSYERLNCLHRIAGYTMFIWMVLHASLYTTFFSESGRMVTKFKDRSEIAAIVAGFSFLTVVLSATILQRIWYELFYVVHISSWIMGIVAL
B2AE56_PODAN	SGRMALVNLAFLVFLALKNTPLAFLTAYSYERLNCLHQIAGYTMFTQMVLHGAMYTAFFNSQGRLLTKYAEPGEIAAIVAGFAFLSVVFAAVILRRFWYELFYVTHITCWIVGIVAT
Q2GTM1_CHAGB	FGWVTLGNLVLVVFLALKNTPLAFITAYSYERLNCLHQIAGCSMFIAMLLHGTLYTAFFDSSGRLLHIYSESSGIAAIVAGFAFLSVVFSALVLRRFWYELFYVTHIFSWIIAIIAV
E3QBJ7_COLGM	AGWLSIVNIAFLVFLSLKNTPLGYLTAWSYERLNVLHQIAGYVTMALIIVHGVTYSSYFIGHGNIARLRVHEEVYGIVSGFTFLVLVLAGAIVRLWYYELFYILHVSGFAISMVLVG
C7ZQP4_NECH7	TGWLAVANIVLTVFFSLKNTPLGYLTGVSYERLNILHRISGLTTFLLVVVHAASYSSVFLDQQNAARLRVREEIFGIVAAFSLLMVVMAALTLQRRRYELFYVLHVVFVVVSLAFM
C7YTA5_NECH7	TGWMGIANLLITIFLSLKNTPLAILTASSYERLNILHRVAGYTTLIFIIVHSCAYAAMFGMQGLIKRLTERDEIFGMVATGSFLVLSITGAVLRSWWYELFYYIHVTFWIVAIITT
E9EJJ6_METAR	TGWLAIANLVVVIFFALKNTPLAFLTAWSYERLNCLHRIAGYAAVTHLVVHAACYSAYFCSINYCQKLLDLNDIYGIVSGSCWVLLALAAVFIRRWWYELFYYLHVGLWVVSIVTL
E6R091_CRYGW	PGFLALSQLPLIVLLSLKSPLPLPIFVPSLSYEHYNFLHRWTGRTLFLSATVHGAMWIHQFLVTDQHDQISASKSRRGILAYALMGMVVITSLKPIRRKCYQLFWIAHIMFFVGFFAAV
D8PN97_SCHCM	AGFLALAQLPPIFVLGAFKSAPTALAPPGKHAASFLAHFTYEKLSPYHRYAGRVFFLCAAIHGGMWINNHLKYDQQILGAGKETTGVAAFGLVCVLLLSSVKPVRKWAYEVFYIIHILSVPAFLVTI
D6RPT2_COPC7	PGYIALAQLPVVFLFATKNSVLSLILGPGHGYEKLNYIHKWAGRSIFLCSLIHGVLWILNHKRIGNPITGESKEDTGLAAFGVLCIMVISSLRPLRRWYYELFNVIHILAFVSFFVAL
B0D793_LACBS	PGFIALAQFPVVFLFATKNSIVSLLLGPGNGYEKLNFIHRWSGRAMFFGALLHGSLWIQNHLTWNLPILGQQKETSGVASLGLLGVIVLSSLRPVRRWFYEVFWIVHILAFVAFFVTI
B8PJC5_POSPM	GGFMALAQFPVVFLFATKNSIMSLLLGPGNGYERLNYIHRWAGRGMLIGALIHGSLWIRNHLVYNIPIIGQQKETSGVAALGVLCGLFLTSLRPVRRYLYQAFFVTHILGYVAFFVTI
B6HV51_PENCW	TGFIGICQLPLIFLLAGRQNIIGFLAGMSYVSLNWYHRWVARTLWLTVTIHMGFWFRNWDRWHYITHQLYNDPLTKRGFAAWIILTFIVITSFAPIRRLSYEFFVIQHLVTFVGFIVAV
Q0CGM2_ASPTN	TGFVALAQLPLIFLLAGRQNLIGLFVGMSYERLNWFHRWVARTLWLTATIHMGFWFRSWGRYNYIVHQLRNDALAKRGFAAWCILTFIVLTSMAPVRRLSYEIFVLQHLVTFVGFVVAV
B8MKK5_TALSN	AGFMTICQLPLIILLAGKQNIIGLLTGSSHEQLNWYHRWVSRTLWLSATIHMGFWFRDYGRFHYILTMIKTDYYTKHGFAAWIILTFIFLTSFAPVRRWNYEFFVIQHIVTMAGFLAAT
C5FKJ2_ARTOC	TGFMTVAQLPLILLLAGKRNIIGFLAGSSHERLNWLHRWTARTLWMSATIHMGFWFRSWGRFNYIATKIRTDPLTQRGIAAWSILTFILFASLSPVRRWSYELFFLSHVVTFAGFIAAA
C5NZH4_COCP7	TGFMAIAQLPLIILLAGKTNIIGFLTGSGYERLNWLHQWIARTLWLTATVHMGFWFRSWGRYNYIIVKLSTDTLTQRGFAAWCILTYIVIVSAGPVRRLSYEFFVLSHIVTFSGFIAAV
C4JU54_UNCRE	TGFIAIGQLPLVFLLASKNNIIGFLTGSSYERLNWLHRWTARTLWLTATVHMGFWFRSWGRYDYILVKLTKDPLTQRGFAAWCVLTCIVVISMAPIRRLSYEVFVLSHIATFSGFIAAV
C1H149_PARBA	TGFIAIAQMPLVILLSSKVNIIGLLTGSSHERLNWLHRWVARTLWLTATIHMGFWFRSWGRYDYITVKLTADPLTQRGFAAWCILTFIVLVSVAPVRKLSYEIFLVGHLLTFAGFIAAL
C0NHV1_AJECG	TGFVTISQLPLVILLSNKINIIGLLIGSSYERLNWLHRWVARTMWLTATIHMGFWFRSWGRYDYILVKLTTDPITQRGFASWCILTFIVLVSVAPVRKLSYEIFVLVHLLTFAGFLAAV
D5G7P2_TUBMM	TGWITVAQLPLVFLLAGKRNLIGYATGTSYERLNWIHRWVARCMFITATIHLGYFFRTWGRYDYIGRKLEIDIISRRGLGAWCVLLWITLSSFAPIRGWIYELFVAQHVISFIGFIVMV
Q0UK63_PHANO	CGVVTLGQVPLIFLLAGKNNIVGYLSGVSYERLNWLHRWCARTMLLTATIHMGYFFASWDQYKYIPYKLKNDELAWKGLAAWSVLVWIVLSSMTPIRGWNYELFVVQHLVSFGVFLGFV
E4ZPN7_LEPMC	CGVVTISQLPLIFLLSGKNNIVGYLGGISYERLNWLHRWCARCMLLTATMHMGYFISAWAPFNYVGYQLKNNAIVWKGLAAWCTLVWIVLSSMTPIRGWYYEVFVIQHIISFALFLAFV
E3RUN3_PYRTT	CGIITIAQIPIVFLLAGKNNIIGWLSGVSYERLNWLHRWCARCMLLTATMHMGWFFSAWAPYNYIGYQLKNNRIAWKGLVAWCTLVWIVFSSMTPIRGLSYEFFVVQHIVSSAVFLAFV
Q6C0I9_YARLI	CGWVSISQISLIVILAARRNLVSILTGISAQRLNLYHRWTARVLFLCVILHLAHFIKTWGVTHQIQNQVSTNTFALKGFGAFGILCWIFISSFAPFRNMSYEFFVFQHIVTMIGFMVAV
A6RRI1_BOTFB	ASWLAVAQVPLLILLAGKNSPLGLVSGISYERLNVVHRWTSRILLFLVTLHVIFLHLAWNASDLGPLEYSTDSCIPTGWGAYAMLLWMNISTCAPIRNFSYEFFVIQHIITFFGFIIAV
A2QF36_ASPNC	AGWLATAQIPLLVALAGKRNLIGMLCGIPYVRLNIYHRWVSRGLLLLSTFHFAFQNHGWDLYHISKLEWDTDDCPTKGIAAYAFILWMNLTTLAPFRHMSYEFFVVQHIITFFGFIIAL
A1C8X0_ASPCL	AAFLATIQIPLLLSLVGKNNIVSLMTGISYERLNIYHRWVARGCFLMATLHFALLGGVWSQFSGLTALAWDTNKLFRSGIVPYVFLAWMNISSVLPLRDWCYEFFLFQHVLTFFGFIITV
Q0UXV8_PHANO	AAWVTLTQIPLVYLLAARCGPFDLVTGVSHEQINWLHRWVGRTILVSATVHVVVMKTSISTTDILKSQEEGMAVVRYGVATYAMLIWIAITSILPLRQCSYQLFYLNHYVSTFAFLFVA
E4ZFU1_LEPMC	AAWITLTQIPLVYLLSSKRGPLNLVTGISYERINYIHRWIGRTLFLTATLHVGVMKSLIPASDILFSHEQGMGIVRHGVGAYVTLLWIVVTSVLPVRKLSHRVFHINHWISTIGFLMIT
C7YL24_NECH7	AAWITATQTSLPFLLAVRVNPIGLLLGTSYERINWFHRWASRIFFVSATIHGGFFTYEWLAANFFWKELQTVKMVIPGIGAWFVLLWTVISTIPFFRRIKYELFVLQHILSVVLLLVLLV
A7ECV8_SCLS1	GAWISVTQVPLVYLLSSKSNVIGALIGSSHERLNWFHRWASRTLLITVTVHGAFFFREWVRADFVAFELSLMPMVKYGMGAWGLLVWTFLSSLSPLRRMAYEIFVLQHIACAGVFLWLL
A4R9C9_MAGO7	NAWMTVMQVPLLYLLSTKASLLGGIIGSSHERLNWLHRWVARTMLATGAVHGFYFYDQWVEFDFVEDELDMMPMVKFGFGAWAILAWSVLTSFSPLRHAWYELFVVQHILAAIAFIVVL
E9E911_METAQ	NAWVSIMQLPFIFLLSMKFNVVGFLIGSSHERLNWLHRWVARTMFITATVHGWHFWTEWVRADFVEYELSVMPLVKYGLGAWGVLLFNVVVGFVPIRRMVYEIWLMQHVLSSVTMLVLL
C7Z7V2_NECH7	NAWVTLTQFPLLYLLSTKVNVIGFLIGTSHERLNWLHRWVARTMFVTATVHGFHFWTMWVRAEFLDYALEIMPLVKYGLAAWAILLWNVVTGIVPIRRLSYEIWVAQHVLTSIIMLWLL
C9SEN3_VERA1	NGWTTIMQMPLLYLLSMKFNIIGYLTGTSHERLNWLHRWVGRTMFVTATVHGFHFWTQWERAEIIEIQMKILPITKQGLGAWALLLWTILTTFKPFRHMAYELFIVQHVLTAIIFLWLV
E3QPR7_COLGM	NAWVTLMQMPLVYLLSMKVSPVSLIADISHERLNWLHRWVGRTMFVTATVHGFHFWTEWVRADFVEEQLSILPSIKYGLGAWGLLVWTFLVGVRPFRGMAYELFVAQHVLTAAFFLWLV
Q2H7Y7_CHAGB	NAWVTVTQVPLLYLLASKCSIVGFLVGTSHERLNWLHRWVGRTMFVTASVHGWHFYTDWVRADAVEYQIKMMPSIKYGLGAWGVLLWTQISGLAPFRRMAYEIFVLQHLLSAIFFLWLI
Q7S3P3_NEUCR	NAWITVMQMPLLYLLASKCSIIGLIIGTGHERLNWLHRWVGRTMFVTGAVHGWHFFTEWQRAGILEFQLQMMGMVKYGMAAWTVLGWSLISGFAPLRRLGYEFFVLQHLASAVLFIWLV
B2AV09_PODAN	NAWVTITQLPLLYLLSSKCNVVGFITGISHERLNWLHRWVARTMLATGAVHGFYFYADWARSELVDYQIKMMPMIKYGFGAWGLLLWACVSGLAPLRRLSYEFFVLQHIVTAVLLLWLI
F0XIB1_9PEZI	NAWVTVTQLPLLYLLAGKSSVIGTLTGSSHERLNWLHRWVARTMFVTASVHGWHFYSEYAIADMTNLFFETMPMGKYGVAAWALLLWAFISGIAPLRHLCYEFFVVQHIATAALLLWVVY
Q55T46_CRYNE	AGWIAQALLPFVFVMGSRINPLAWITRVEASRWMIWHQYGARVLLFFSVIHTFIILYAPYRQGGISWTRAYWTTYNKPSNFFNSHGRMVNGTFALAALSWIVFSSFAKIRNWNYEFFIVQHILSIVAFLISL
A8Q3J4_MALGO	AGMMAVGMLPFIFALALKLNPISLLSGVSHVHLQYYHQVSSIMFLFFSIVHTVPFIWQPLREEGFERLNFVWHESYKTYWSGTVAIFFLLWICASSLGIFRHMSYEFFVVQHIVTFTLMLAFLF
Q4PHN1_USTMA	SGMIANAMFLWLFALGLKFNPLTFLTGISHEKLQFFHQWIARVILFFSIVHVVPFLWQPVHDGGFSNLKAWYYYDKIWWTGTVAFACLAWLVVSSFGYFRRMSYEFFVLQHVVAIILFLVFY
E6ZKD9_9BASI	AGMIANAMFPWLFAFGLKFNPLTLLTGISHEKLQFYHQWTARLILLFAVVHTVPFLWQPVHDGGFSNLKAWYYYDKVWWTGTVALALLAWLVVSSFGCFRRMSYKFFVVQHVVTILLFLVFY
C5MFT5_CANTT	AGLMATALTPFIYVLAGKSNAITLLTGISYEKLNTFHQYVGVAAFVLGIIHTIPFVHQSLAEGGANRLHQRFSNEFSYYSGIPPLILLGLLCILSKACIRKYVYELFLHAHWMMGIAYFGTL
A5E777_LODEL	AGMMSTALMPFIYILLGKTNAITLFTGISYEKLNVFHQFVGVAAFILGVIHTIPFIYQTLHEGGSSLLYQYFTTDAYYISGIPALIILGLLCTLSKSWLRKRCYEIFCHVHWMMGLAFIGLL
Q6BTD9_DEBHA	AGIMATALTPFVYVLSGKSNMITFITGISYEKLNVFHQYVGVAALVLSVIHTIPFIFQDLAEGGAEVLHLNFTSDFAYYSGLPPLILLGLLCVLSKAWFRKVCYEGFLHLHWMFGIAYFGTL
A3M0N1_PICST	AGIMATALTPFVYVLAGKANMITFLTGISYEKLNQHHQYVGLAAFVLSIIHTVPFIYMNVREGGTSRIREQFQTFSYYSGIPPLILLGFLCICSKAWFRKVCYEGFLHLHWVAGIGYFGTL
A5DNN6_PICGU	AGVMATALTPFVYLLSGKCNMISLLTGISYEKLNSIHQFVGLAALVLSIIHTIPFIHQDLVEIGTSGLRKNFSTDFYYKSGLPPLILLGLLCTLSNKWVRRQCYEVFVSSHWAFGIAYFGTL
A5DPG1_PICGU	AGLMATALTPFIYVLAGKSNAITSITGISYEKLNSAHQFLGLASLVLSIVHVVPYIYQGLAEYGAASMRVQMTTAFYYMSGIPPLIFLGLLCLLSNKWIRRQCYEGFVSFHWLLGIAYFATL
E7QM42_YEASZ	SGIIAIALVPFVFALSGKVNIIGWLVGLSYEKLSIFHQWTSVICLFFSWVHTVCFLYQAFREGGTDGMQYQWKSQLIWRTGVPPLLFLTLLWLFSLLFIRKYIYELFLQFHWILAYWFLCQLI
E7KU11_YEASL	AGIMAISLVSFVFSLSGKINVIGWLVGLSYEKINIYHQWASILCLFFSWVHVIPFLRQARHEGGYERMHQRWKASDMWRSGVPPILFLNLLWLSSLPIARRHFYEIFLQLHWILAVGFYISL
Q4PBW8_USTMA	AGMMALGLMPFIYTLASKVNFISLLTGVSHERLQIFHQWLARFMLFLATVHAIPFIHQPLADHGVTGLREEFFSDSINTTGVIAYVCLFVLSFASTTGIRERCYELFLLIHVPVAVLFLGYM
Q2A741_USTHO	SGMMALGLMPFIYVLGSKVNFVSLLVGVSHGKLQVYHQWLAHFMLFLATVHAIPFIHQPLADDGVAGLREAFFSDITNTTGVIAYACLFVLSFASMTGIRERCYELFLLVHVPVAIIFLGYMFVHCQALLTSWRYLWATAAMYML
D5GBW3_TUBMM	SGMIALAMTPFIILLGMKANLISMVTGMGHEKLNVLHRWLGFVCGFFSLVHSAPYIIEPLKNGGWSKLAEVFNGHVTYWNGVGALVCMFWLTFGSLNFIRAWCYEVFVHLHIILGVGYVGLM
F0XUN0_9PEZI	AGMMAVAMTPWIIATSTKTNVLTLITGIGPERLNVLHRWAGYLCLFLSLVHAIPFYVQPVWGDGGMAVFQRLFSNGLIVYGTGIACLVPLIWLCVASLPIVRRVAYEAFVLLHVPVGLLYVGLL
A6SAV8_BOTFB	AGMMSVAMTPWLILTAMKSNLISWITGIGHDRLGVFHRWGGYLCLFLALVHTIPFYIQPVWDDGGMTVFGKLFPASRGIIYGTGIACLVPLGWLVIGSLPIVRRLAYELFVVLHIPAAVVYVAML
Q2KFV2_MAGO7	AGMIAVALTPWIIATSMKANLVTFVTGIGPERLNVFHRWAGYLTLFLSLVHCIPFYVQPVWDDGGLEVFSRLFPEGSGAIYGTGIACLVPLAWLCIASLPFIRRIAYEIFVMLHVPVGLIYVAVL
C9S9M1_VERA1	LACFAVALTPWIIATSMKANVMSFVIGIGPERLNVFHRWAGYLVLFLSLVHTVPFYVQPVWDDGGMEVFQKLFEGGSGVIYGTGIACLVPLAWLCVASLPPIRRVAYEAFILLHVPVAMVYVGLL
C7YMB9_NECH7	AGMIGVALVPWIIATSMKANLLTILIGIGPERLNVFHRWAGYLLLFLSLVHAIPFYIQPVWDDGGMEVFQRLFPGGSGIIYGTGIACLVPLIWLCVASLPFIRRMAYEVFVLLHIPVGMLFVGLL
E3QPD8_COLGM	AGMIAVALTPWIIVTSMKANVLSMLIGIGPERLNVFHRWAGYLCLFLSLVHMIPFYIQPVWDDGGMDVFSRLFPGGSGVIYGTGIACLVPLVWLCVASLPFIRRIAYELFVMLHVPVGMAYVGLL
E9E4U3_METAQ	SGMLAVAMTPWIIMTSMKANILTLIIGIGPERLNVFHRWLGYLCLFLSLVHMVPFYIQPVWEDNGMTVFDQLFPDGSGMIYGTGTACIVPLIWLCVASLPWIRRVAYEIFVILHVPAGVAYVGLL
D1ZKR0_SORMK	AGMIAVAMTPWIVATSTKANLLTLITGIGPERLNVFHRWLGYLCLFLSLVHMVPFYVQPVWEDGGMEIFEKLFPPGSGIIYGSGIACLVPLCWLCVGSLPFIRRKAYEVFVILHIPVGLIYVALL
B2AUL8_PODAN	SGMIAVAMTPWIIATSTKANIITLITGIGPERLNVFHRWLSYLCLFLSLIHMIPFYIQPVWEDGGMEVFEALFPPGSGIIYGSGIACMVPLGWLCVGSLPLFRRKAYEVFILLHIPVGYVYVGVLFWHTKNFLMSWAYLYATVAIIVFCNLYR
Q2H488_CHAGB	SGMIAVAMTPWIIATSTKTNILTIITGIGPERLNVFHRWLGYLCLFMSLVHMIPFYIQPVWEDGGMRVFDTLFPPGSGIIYGSGIACIVPLCWLCVGSLPIIRRTAYEIFSLLHAPVGYIYVAVLF
B6Q2K4_PENMQ	AGMVAVAMIPWITALGTKPNVLALVTGISHERLNVIHRWLGYLCLFMSLVHMIPFYITPVWADAGAYALFSQNLIPQGVQMYIYGSGIAAFVPLAVLCIHSLSFIRSRAYELFAYLHGPIAVVFLGML
C5FD17_ARTOC	AGMLAVATLPWIIALSTKPNLISMFTGIGHERLNVLHRWAGYLCLFLALLHMVPFYITPVWEDGALPLFSLFIGGDYYIYGSGLAALVPLVVLCVHSLPVLRNRMYELFVTLHAPISMIFIAMM
E5R0J4_ARTGP	AGMLSVATLPWIIALSTKPNIISMFTGIGHERLNVLHRWTGYLCLFLALVHMAPFYVTPVWEDGALPLFSLFIGGDYYIYGSGVAALVPLAVLCIHSLPVLRNRMYELFVTLHIPISMIFIAMM
C4JPC3_UNCRE	AGMIAVSLVPWIVALSMKANLISMLTGIGHERLNVLHRWAGYICMFLALVHMIPFYITPVWEDGALELFRQFIKGDFYIYGSGLAALVPLGVLCLHSLPFLRNRMYELFVTMHAPIAMVFVGMM
C1H654_PARBA	AGMLAVALMPWIIALSSKANFISLITGIGHERLNVLHRWAGYLCLFLSLVHMIPFYITPVWGDNALSLYEQLRRGNMYIYGTGLAAFVPLCFLCVHSLPVLRNQLYELFVLLHVPVSIVFTGML
C5JWD6_AJEDS	AGMIAVALMPWIIALSSKANLISLMTGIGHERLNVLHRWGGYLCLFLSLVHMIPFYITPVWENDGLEIYEKLRTGNLYIYASGLAAFAPLCFLCVHSLPLLRNRLYELFVTLHAPVSVIFLGML
Q0UKH1_PHANO	SGMMAVALLPWIVALSMKANFITMITGIGHERLNVLHRWAAYICLVLSIMHTVPFYVTPIWEKGARKSFESLFKQTGFYAYGTGIAALVPLAFLCLHSIGPLRHRMYELFVTLHVPVAIVFLGMM
E4ZNC2_LEPMC	SGMMAVALLPWIIALATKANLISMVTGISHERLNVLHRWAAYICLILSILHTVPFYITPVWEKGARKSFEALFQQREGLYIYGSGIAALVPLCFLCGHSIAPLRHRMYELFVALHVPVAIVFLGMM
A1CMV0_ASPCL	AGMIAVAMVPWIVMLSTRANFISMLTGFGHERLNVLHRWAGYLCLFLSLIHTIPFFVTPIWEDGALIWYQQYLPRHVWVYGTGMAAFVPLIFLCVHSLPALRSWMYELFLLMHLPAAVVFVAML
B0YDN1_ASPFC	AGMIAVAMVPWIVALSTRANFISMLTGFGHERLNVLHRWSGYLCLFLSLVHTIPFFVTPIWEDGALIWYQQYLPRHVWIYGTGLAALVPLVFLCIHSLPALRRRMYELFLFIHMPVSVVFVAML
B8NLG9_ASPFN	AGMIAVAMIPWIIALSTRANFVSILTGISHERLNVLHRWAGYLCLFLSLIHMVPFYVTPIWESTNFMYYQQYFPRNIYIYGTGWAALVPLIVLCLHSLPILRAWMYELFKLVHLPLSIIFLAMI
Q0CGG0_ASPTN	AGMIAVAMIPWIVALSTRANFITMLTGIGHERLNVLHRWAGYLCLILSLIHMVPFYVTPVWEHGVLIYYQQYFPRNIYIYGTGFAALAPLIFLCLHSLPILRSRMYELFLAVHQPVAIVFLAMI
B6HVT3_PENCW	AGMLAVAMIPWIVALSTKANFITMMTGLGPERLNGLHRWSAYICLFLSLVHMIPFYITPIWEDGALVNYIVGIPPHAYVYGTGIAALVPLLVLCIHSLPIFRNWMYELFVFVHIPVSYIFVAML
Q5ASP7_EMENI	AGMLAVAMIPWIVAMSTRANFISMLTGIGHERLNVLHRWAGYICLFLSLVHTVPFYITPIWEHGMLEIYQLYLTPHIYVYGTGLAALVPLVFLCIHSLPILRNCMYELFLKLHLPVSMIFVAML
E3L3P9_PUCGT	WVATAMVPWMYAAASKRNFLEYFSGISWPRLMTFHKWSPWICLYMSIVHTWAMIIRANRQEPWWYTIQTNEIYWNGFPPLAALVWLCVMSLGPIRKRFYETFYVFHMLSAAVHAATVLWGAA
D8Q5S3_SCHCM	SGWIAMGILPFMIAFATKVNFVAILTGSSHERLQVLHRWSALLMYLAALVHTFPFVYCDIRDGVWKERYNSKLYYWSGFLALAPQTYLVLLSWGPCRNRYYEIFKKMHYLAAAVFMVAL
D8Q5H2_SCHCM	SGWIAIAIMPFMIVFATKVNFVGMLTGVSHERLQVFHRWSAVLMYIPSLVHTFPFIVMNIREGTMVENWETSVFYWTGVAALVPQTYLVILSWGIFRNKYYEIFKNAAGIFMAALFVHV
C7ZFN7_NECH7	TGWMALACLPFVIATSAKTNFITLVTGISHERLQTCHRWISYAFFVLSLIHTFPFIIYNIDKGMMVDMWKTTVFYWTGVVALIAQAWLTFASWGPLRSLCYEWFKFAHFVAALVFVLFL
B8M4C7_TALSN	SGWLALACMPFVFATASKANWITLLTGVPHEKLQVFHRWISYAFFILALMHTFSFIVYHIRNADMVHQITESNTLVYWTGIVALVLQAWLTFASFSFFRNLGYEFFKAAHIFAVIVFMLIF
E9FAI8_METAR	SGWMALACMPFVFATATKTNWITLLTGVSHEKLQVFHRWISYVFFLLALMHTFPFIVYHIRFGDMVMQFEMGLLFYWTGIVAIIFQAWLTFASHSVIRNLGYEFFKATHLFAAAIFVLIF
E3RD54_PYRTT	SAWLALACMPFVFATASKTNWITLLTGVSYERLQVFHRWIAYAFFVLALLHTFPYFVYHVYWHDLKKHFTDALLYYWTGIIALTCQAWLTFFSHATIRNLGYEFFKAMHLFAVVVFILTF
Q0UZN5_PHANO	SGWLALACMPFVFATATKTNWITLCTGVSHERLQVFHRWISYAFFILALLHTFPFIVYHIHWHDMEDHFASSLLFYWTGIVALIFQAWLTFMSHSTIRRFGYEFFKATHIFAAVVFVVTF
C5FV94_ARTOC	AGWMALGLLPFVIVLAAKTNWITMMTGVPHEKLQIFHQWTSWAMFTLGLIHMFPFIIYQIRHGDIAYRWSTSAYYWTGVVVIIAQAYLNFMSLPVIRASEQIILNRDYFIATAAVYLPCLVIAQIRT
E4UUK3_ARTGP	AGWMALGLLPFSIALASKANWITMLTGISHEKLQIFHQWTSWAMFVLGLVHMWPFIIYRTQRGDMQYKWETSMHYWTGVVTIIVQAYLTWFSLPVIRRRRFYEFFKATHLFAAMVYVVFF
F2RNC3_TRITO	AGWIALGLLPFVIALASKANWIAALTGTSHEKIQIFHQWASWAMFVLGLVHICPIIIYHVQRGDMQQKWKTSMHYWTGVVTIIVQAYLTWFSVPIIRKRFYEFFKATHFFAAIVYVIFL
C8VDB9_EMENI	TGWMAVALLPFVLVLGTKANLVSALTGVPHERLQIFHHWTSYAMFVLALVHTFPFIVYNISKGQMVSEWKGSVVYWTGVVALVAQAYLTFMSLPTIRNRYYEFFKATHFLIALLFILFF
Q4W9S0_ASPFU	TGWMALGLLPFVLVLGTKANLISMLTGVPHEKLQVFHHWASYAMFVLALIHTFPFIIVHIDKGDMVKQWKTEVTYWTGVAALIPQAYLTFMSLPAIRNRYYEFFKATHITVALLFVLFF
A1C979_ASPCL	TGWMALALLPFVLALGSKANLVSMLTGVSHEKLQIFHHWASYAMFVLALIHTFPFIIFHINKGDMVKQWKTNVTYWTGVAALIPQAYLTVMSLPAIRNRYYEFFKATHVLIALLFILFF
A2R2J4_ASPNC	SGWMALALLPFVLALSAKANLISTLTGVPHEKLQVFHHWTSYAMFVLALVHTFPFIVYHIDQGDMVDQWKTEVTYWTGVAAIIPQAYLTFMSFPAIRNRFYEFFKATHFLAALAPLTYH
B6H388_PENCW	SGWIALALLPFVLALSTKANMISGVTGIPHEKLQVFHHWTSYAMFVLALVHTFPFIIYHIWKGDMMHQWKTSVVYWTGVAALISQTYLTVMSLPSIRNRFYEFFKATHIFVAVVFVVFF
E9EVB0_METAR	TGWMALACMPFILAFGAKANMVTALTGISTERLNTWHSWVSWAMLVLALIHTFPFIVYHRDKGDLTAAFHTGGVWLTGVVAIIAQAWLTFMSVSWIRNKWYEFFKSTHYFFAAVFLVFF
B8M980_TALSN	SGFMALACMPFIYMLAAKASPITLLTGISHELLTNWHSWAAWAMFVLALVHTFPFIVYHIQMGDIVEQWNDGGLWVTGVVALLAQAWLTFGSIPWLRNRYYEFFKSTHFIAALVFIVFF
E3JSM5_PUCGT	FGLIAYAMIPFVVSIGLKSWPFNIFAIPWLTHYGFDRTSILHRWTGRLIWVWSTIHTITFAIQLGRDINPYGNTLLTDVWQYYRFNWGVVAYIALTITVGFSFNPLRNRYYEFFYCSHVVLSILFLVGC
Q4PAY3_USTMA	TGDITMGLVPIVLILALKQVPFALLSTRFFGGYAFDRLSFLHKWGGRIIWLFGTAHLVTWCIQLNKDTRIGEPVWSFVFMWTKFRWGWVSYGFLTAMIILSIGPIRNRFYEWFYIAHVVTVAGFIITA
E6RAK9_CRYGW	FGYMAFAMTPLVVLFALKAPPFAFLSLRPLTHLYYDKLALFHRAAAWLVWSFTTVHTILWTIQLFRDKRDGRAVWFTIWNSYHFIFGCIAYGLMTAVMVLSLKPVRKHGFEFFYIAHVVLVFLTIQL
D8PT54_SCHCM	TGLIAFALLPLCVLFALKSPPFAILALPFTMQTHFDKLSWLHRWTGYLIYLLTVLHVGLWSVQLATEKRERTGKIAYTYAFGYQKFIFGWIAFGSMTLIIICSLYPIRRYHYESFYIMHVIFIPCTLIMS
B0CSI7_LACBS	AGILSFALLPLCVVFALKSSPFAPFSWPFATQLHFDKLGVFHRWTARFIWLMTTLHVASWSVQLSRDCIGLGGESAYAYAWRYERFIYGWLAYVLLTSILALAAKALRKSHYEAFYAIHVLLVPLMLITC
E6ZSM0_9BASI	CAMLGIGQLPMLILLASKRTPVALLSQLSMHTMILFHRWIARMCYLHIVIHTLGNVLIFHYSFGIAKGLKIQAVQWGIVAIIMLSGLVFLSLRTLRNRHYEVFVLLHISMAVLMIVFT
Q4PGC4_USTMA	CAMLAIAQLPMLILLASKRTPVALLSQFSMNTLMLFHRWIARMCYLHTVVHILGNALIFHFGIGFVESLKILPVQLGIVATVMLSGLIFLSLRTLRKRHYEVFVFLHISMAVLLIVFT
Q4PEM4_USTMA	TGVLGTAQLPLLILMASKRTPLAIVSGLGMDRLMLYHRWISRWFWIHIFIHTLAYTAIYMQVEGGVAAMLKDTYIRWGVVGLSMSFGLVFLSLRALRRRFYEVFVMLHITMAFFAILGT
Q4PGC5_USTMA	TAVLGTSQLPLLILMASKRTPLAIMSGLSMNSLMLYHRWIARWFWLHILIHACAYTAIYVRRHRLSEVLEETYIIWGIVGLSMMSGLIFLSLRALRQRSYEIFVMLHIAMAFFAVLGT
E6ZSL9_9BASI	TGVLGVAQLPLLVLMASKRTPVAIVSGLGMNNLILYHRWISRWFWAHITIHAGAYTAVYIRRDRLDELLEETYIRWGIAGLAMMFGLVFFSLRALRERSYEVFVMLHITMAFFAVLGT
Q6CLT2_KLULA	TGGLAFGLLPLTVLLAGRNNIISSLTGMPYCTMIFYHKWAARLMTIFGFTHGMLWSGYCLWKEAELLANYLKTTPLFRWGVIITDLSIILVLTSTYMWKSRRYELFLTLHIVLAAVFFYGC
C5DB88_LACTC	TGGLGFGLIPLTVLLAGRNNALQWLTGMPFSSMMFFHKWASRTMALHSLAHALLWFVYGIYGQPEPVASMFYDFAYWRWGIYATLACAALLVHSAHSIKARWYEVFVVLHVTLALLFLVAC
C5DJ08_LACTC	AGILAFAHLPFLVLSGGRNQLITKITGIKLKTMIGFHKWAGRFMFVDVLIHALGYYLHSLEEHYLKYAWDSPVWQSGRAGVCACGILIFFSFYFFRRRFYELFLFLHYLMAVIFIYEC
A6ZPL2_YEAS7	AGILAFAHFPLIVLFGGKNSTMTWLTGIRYTAFITYHKWLGRFMLVDCTIHAIGYTYHAYIENYWKYVKYSDLWTSGRHAMIIVGILVFFSFFFFRRHYYELFVITHIILAIGFFHAC
Q6CUH0_KLULA	AGIYAFAQLPVLFLFGGRNQILEMMTGVKFRSFVTYHKWIGRFMFWDSMIHSIGYTYHAFMEDYWKYAKNSATFQSGRFAMWYIGGIILFSFFFFRNHYYEFFLLSHILLVSLVLVFLW
C8ZFT9_YEAS8	SGILSFAHLPLIVLFAGRNNFLQLISGLKHTSFIVFHKWLGRMMFLDAIIHAAGFTNYYLYYKKWNTVRLRVYWKFGIAATCLAGMLIFFSIAAFRRHYYETFMALHIVFAALFLYTC
E7KUU3_YEASL	SGVLAFAHFPLIALFAGRNNFLEFISGVKYTSFIMFHKWLGRMMFLDAVIHGAAYTSYSVFYKDWAASKEETYWQFGVAALCIVGVMVFFSLAMFRKFFYEAFLFLHIVLGALFFYTC
E7KQS4_YEASL	SGVLAFAHFPLIVLFAGRNNFLEYISGVKYTSFIMFHKWLGRMMFLDAMIHGSAYTSYTVANKTWATSKNRLYWQFGVAALCLAGTMVFFSFAVFRKYFYEAFSFSPYCAWRIVLLYVLG
B3LTC6_YEAS1	SGILAFTQFPLIIIFTARNSFLEFLTGVKFNSFISFHKWIGRIMVLNATIHSLSYSLFAIINHAFKISNKQLYWKFGIASITVLCVLLVLSLGIVRKRHYEFFLYTHIILALLFFYCC
Q6FWS3_CANGA	TGILAFAHFPIIIIFSTRNNIFESLTGLHYSSFIAFHKWLGRFMTLDAILHSVFYVIYSLCYHTFENSRKQAYWQFGTFAIVALISICIFSLAYMRIHYYETFLILHIILAVLLFICC
A7TPV0_VANPO	TGIIAFAHFPLIILFSTRTNLLEYLTSFNYSSFIMYHKWMGRIMVFDSILHGMSYTVYSILNKSFVSSNKLAFWRYGILALAIAVIMCIFSVGFFRRHYYETFLYTHIILAIIFFHLC
C5DZU9_ZYGRC	SGILSFAHFPLIVVFSTRNSILEHLTGFKYTTSIVLHKWVGRSMVIDAFIHGIAYILYAQETESIESLSQQDFWKIGVLAAYVAIFLCIFSMGFLRRSYYETFLYLHIVLALFFFYCC
A3LS62_PICST	SGLIVGWLSPSLILFAGRNNFMQWLSGWTYSRFILVHKWMSRIAFLLCVVHGVGMTFNGKGLGKYDTRNAQIYVRTGYVALIAASIMVFQSLLVFRRTNYELFLLVHIAMALLFIAGA
C4Y816_CLAL4	TGIISLYMIPQLMLFAGRNNFLQWISGWTQARFLVIHHWYARAAWLMMVLHTIGMTYNGKALGKYETRNKQPYVRWGYVSLIASCIMVFHSLAVMRKKNYEMFVFAHNLLGAIFVAGA
A5DH16_PICGU	TGFMSMYMMPLLVLFAGRNNFLQWLTGWSYSRFMIFHRWIARSVTLLVLLHAVGMTYNAKGIGKGKYETRNAQPYVRWGYVSFVAMCLMCFHSLLWFRRHHYELFVLSHILLAVFFIVGG
B5RT30_DEBHA	TGIMSLFLIPTLILFAGRNNFMQWISGWSYSRFIAIHRWVSRVTFLLVMIHAVGMTYNAKGINPLKYDTRNAKEYVRWGYVSLVAASIMCFHSLLVFRKKNYELFVFAHIILAVLFIIGG
C4YH34_CANAW	TGQISMWLMPPLVLFAGRNNFMQWVSGWPYARFVYIHKWISRVVFMMSIAHGVGMTYNGKGIGKYYTRNAKPYVRWGYVALVAMSIMVFQGFSYFRRTNYEVFVGVHIILAVFAIAGT
C5M2H8_CANTT	TGIISLWLFPPAILFAGRNNFMQWVSGWPFARFVYIHKWMNRVNFILGIAHSVGMTYNGKGLGKYYTRNAKPYVRWGYVAMVGMGIMVFQSLFFFRRRNYELFIAVHFILAIFVVCGL
C5MCF8_CANTT	TGQISLWIIPPLVMFAGRNNMLQWISGWQYSRFIFIHKWMSRIVTLLGITHSVGMTFNGRGIGKYHDRNTRGYVRCGYVAIISMGLMCFQGMMYFRRRNYELFIAIHFVLAAIAVACI
A5E459_LODEL	TGIMVVWCLPVLFLFAGRNNFLQWISGWPYARFVYFHKWMSRIVFIVSIIHAVGMTYNGRGIGKYGTRMAAAYLRWGVAALVIMGLMCFQTLAAFRRKNYELFLLVHIVLAIFATTGL
A3GFP0_PICST	SGLLLVYSLPVLVLFPGRNNFMQWVTGWSQARFLLFHRWMARIMFLLTLVHVTSKTIGLHQLHGYSYYMHHSFIRWGVVGAVSIGVIVFQSMNIFRSINYEFFVLTHIILAIIFILSG
C5MCY7_CANTT	SGQLVAFSIPLLILFGGRNNFMQWLTGWPFARFLVFHRWIARIVFTMLLVHVGSKTITIKRFGSFPGFLSQNYMIWGIVAMVACGLLIGHSWQIFRNTNYEVFLIVHHVLVIIFIAGG
B9W9A7_CANDC	AAQLAGFCVPLLILFAGRNNFLQWLTGWSHARFLLFHRWQARVIFIMMLVHVSAKTSVLIQYDIYSSTFSQSYMAWAIVAVISLGFLIGHSWQYFRGSNYEIFLIVHHILAILFIAGA
C4YCU8_CANAW	AALLAGFCVPLLILFAGRNNFLQWLTGWSHARFLLFHRWQARVVFIMILIHVSAKTSVLIKFDSYPSIFLQSYVAWAMVAAISLGLLIGHSWQYFRNSSYEIFLIVHHILAVLFIAGA
C4R7S4_PICPG	SGILLSYHLPLLFIFAGRNNLFQYVTKWPQSRFLTFHKSLARIIFCEILVHAISFTVQTFSLGPQQVTKRLAANYYRWGIVGAVAAACVLIGAVHRIRQANYDLFVLVHIILVAVFLAAA
E7R411_PICAD	SAILLSYLVPLLFGFPGRNNIMQWVTRWPYSRFVTFHKGLGRIFCLEVLVHSIAMTIQSFALGKWHTRIHAAYFQQGIAATVCCWVAMGFAAYGVRRYWYELFLVSHIVLIAMFLWTA
Q74Z78_ASHGO	ASTILIYLVPFTFLFGTRNNVLLWLTGWKQSTFYAFHKNMGNILILLALTHFVGMYEYLRREERIPSVKGERFYKFGITLVVLIFVFFFQTLGWFRRRSYKLFVVFHIILAAGFLGSL
Q6CPC7_KLULA	AGIMGVHLMVITFFLSGRNNIFLWWTGWKQSTFYAYHKAVARATVLVVCVHAIGYVIRSSLLKHYHRNLMKGYWICGAFALVAASTMVIQGLGRLRKLNYEIFYILHVFLALLVLIMT
C5DXZ8_ZYGRC	SAKITIFMIDALYLFAGRNNFLIWLTGWKISTFYAFHKWTGRMAIVSSLVHTITMLINSYWIKKIHTRKYTAWWRWGSVAMVCGGIMLIQSLPMIRNRFYSIFLYGHIVLAVFFLIGI
C5DP76_ZYGRC	SAIISMFIIIPTYLFAGRNNFLLWLTGWRQSTFMTFHRWLARMAVVSSLVHTFTMLLNDYWLHTVHLRKYTQYWRWGSVAIICGVIMVVQSLPFLRRSWYEIFLYGHIILALFFLIGV
Q75D69_ASHGO	SGMLANCLFVLTWLFASRNSIILAFTGWKQSTMLTYHKAIARTAIASTLVHTISMLVHTLDLGRSKYTTRSQTGWWRWGSVATVAACVILIQAQSWFRMYSYEIFLYLHILLAVFVLAGA
C5DH58_LACTC	SAMLANYLMTLTFLLAGRNQIFITLTGWKQSTFMTYHKWVGRMLFCSVLVHTISMFTYSLMRDYYTYWAAEEWWKYGAVAVVAGGIIAIQSFSWFREWNYELFLYVHIATAIAFLVGA
C5DDH6_LACTC	SGVIANYLMTLTYLLAGRNQIFMWLTGWKQSTFMTYHKWVGRFLFLTVFTHTISMLMYTYAEDAYEYYSGSQWWRYGAAATVAGGTMFLQAFSWLREKNYEVFLYVHIAMAIVFLLGA
C4Y2D2_CLAL4	TILLAMLLTPLALLMAIRNNVLLWVTRWKYSTFLTFHRWLVRVITLLAFVHMLCYTWIYKKNNIYSEQIKKSFMAWGIVAVICGFLMCFDSLLFFRRNHYETYKIVKILCGVFWIVGM
C4Y3X6_CLAL4	TGIICTVLTPLLVLFGGRNNFVQLLTRWKYSTVMVYHRWIARLVVLMAFIHSLCYTVLFIQRSDYSESMAENYLIWGVVATTCGALLCFQGLLFLRRNWYEMFLVLHILLAVFFLVGL
C4XY42_CLAL4	TGIMCSMLTPLFFLFAGRNNILQWITGWKYSTMIIYHRWIARIAVTMAFIHSVGFTWIYSKEKYYTTAMKEAWLRWGVVATTCGGLICFQGLLFFRRRFYETFLVLHILLAVFWVVGM
C5MDT5_CANTT	TGITVSYLIPLLILFGGRNNILQWLTGWDFATFIMYHRWISRISVLLVIVHAIAFSVSDKATGKYAKRMKSEFMIWGTVATICGGFILFQAMLFFRRKCYEVFFLIHIVLATFFVVGG
Q5A446_CANAL	TGILGTFLIPLLILFGGRNNFLQWLTGWDFATFIMYHRWISRVDVLLIIVHAITFSVSDKATGKYNTRMKRDFMIWGTVSTIGGGFILFQAMLFFRRKCYEVFFLIHIVLVVFFVVGG
C5MDT7_CANTT	TGILVGYLVPLLILFSGRNNFLQWLTGWKFSTFMMYHRWISRVVIALVFTHGVTYSIYDKANGTYANNMKTTNVIWGIVACVCGGFIFFFGMLYFRRKAYEFFYVSHILLVIFFIVGA
B9WGM6_CANDC	TGIVTLYLVPLLVLFAGRNNFMQWLTGWKFSTYMMYHRWISRVCLALVFIHGVTYTVVDKINGTYATNMKTNNVIWGIVACVCGGFITFFGMLIFRRRYYEFFYIFHLLLVVFFIVGG
A3LP96_PICST	TGILATNLTPLLILFAGRNNFLQWVTRWNFATFITYHKWVARITFILVLIHAVGFTIDLGSYYSEDVKDLYLIMGIVATVGGGIILFQGLLYLRRSWYEFFLLTHIVLAVLWIAGG
A3GG56_PICST	TGITGTILIPLFMLFAGRNNFLQWVTRWNYATFLTYHKWVARIDFILIVIHSITYTLALDLRYPSEIKLPYLYWGVVGTVAGGISFVQAVLYLRRNWYEMFLLVHIILAVLWIVGG
C4YR26_CANAW	TGITATIVMPLVFLYAGRNNFLQWLTGWQYQTFVAYHRHTARVMFYLVVIHAVLFTVALADYYSTDVKETYLIWGIIATIAGGIILVQAMLFFRRRWYEIFLFIHIVLAALWVAGA
B9WH39_CANDC	TGITGTIMMPLVFLFASRNNFLQWLTGWNYSTFVTYHRHIARVMFILIALHSILFTILLRTDMSEFAETYMIWGVLATVTGGIILFQAMLFFRRRWYEIFLLIHILFAALYVAGT
B9WMD0_CANDC	TGIVATVMMPLIFLFAGRNNFLQWITGWNYNTFMTYHRHIARVMFMLIVIHAVCYTITLKPTYTSEMKEPYLIWGVIATVCGGIILFQALLYFRRNWYEAFLLIHIVMAALFVAGT
C5MAG7_CANTT	TGIIPTVMMPLIFLFGGRNNFFQWLTGMNYNVFMTYHRHVARVMFALVVIHAACYSVIFVKVREDYSGNMKATYMIWGTIATVAGGMILFSGMLYIRRRWYEMFLFVHIVLAAIYIAGT
C5M8L6_CANTT	TGIVAIVMMPLVFLFGGRNNFMQWITGMSYNQFMTYHRHISRVMFVLVVLHSVAFTIEDRDYYSQWAAEPYFYWGIIATVASGLIMIQTILYFRRNCYEMFLFIHIVMVAIYIVGT
C5MAN0_CANTT	TGIVATVMMPLVFLFGGRNNVMQWLTGMSYNQFMTYHRHIARVMVALVIIHSVNFTILEGEYYSSEAAEPYFYWGIIATIAGGLIWLQAMLFFRRRWYEMFLFIHIVMVAIYIVGT
C5MBT5_CANTT	TGIVATVMMPLVFLFGGRNNFMQWLTGMSYNQFMTYHRHIARVMVALVIIHSVNYTILIKEYFAEDAKMPYIYWGIIATISGGLLWLQAILFLRRRWYEIFLFFHIAMATLYICGT
C5MHC4_CANTT	TGIIATLMIPLIILLGGRNNFLQWLTGINYGTFMVYHRHIARVMFILVVIHSVGFTVLVKDCFASIAAETYFFWGIIATISGGLIWIQAMLFFRRRWYEIFLLIHIMMAALFIAGT
C5MJ00_CANTT	TGIVATIMMPLVFLFAGRNNFLQWLTGINYATFMVYHRHIARVMFMLVVIHSVNYTIIEGEYYSEAVKEKYFWNGILATTAGGILWIQAMLFFRRRWYEIFLLIHIIMAAIFVGAT
C5MHC1_CANTT	TGIVATMMVPLLVLFAGRNNFLQWLTGINFATFITFHRHIARVMLLLVLVHAIAYTILLKGRYAREAKDEYFWNGVLATVAGGIIWFQGMLFFRRRWYEIFLLIHILMAAIFVGGT
C5MHC3_CANTT	TGIIATMQIPLIILLAGRNNFLQWLTGISFTTFMTFHRHIARVMYMLVVIHSVGYTIALGGPRYRAEVVEPWFYWGILATVAGGIIWVQAMLFFRRRWYEIFLLIHILMAAIFVGGT
A5DYR8_LODEL	SGITATMFMPLIFLFAGRNNFLQWLTRWNYSTFLAFHRHTSRVMVILVIIHSFAFTYAVYDEYAEDAAESYFYWGIVGTIAGGLILVQAILFLRRNWYELFLFLHVILAALWVLGT
A5DUC1_LODEL	TGITATTFMPLVFLFAGRNNFLQWLTRWNFSTFIMYHRHTSRIMFMLIVIHAVCFTIAEGSYYSTDVKETYFKWGIIALVSGGIIMMQGMLYLRRNIYELFLLCHIILAAIWTGGA
A5DUB9_LODEL	TGITATMFMPLIFLFAGRNNFLQWVTRWNFGTFITYHRHTSRVMFMLVVIHAVCFTIAEGDRYSRAVTRNYFIWGIVATVAGGILLGSLMLYLRRRWYEWFLLAHIAFAVIWVVGT
C5M715_CANTT	CGIIATMMMPLVFLFAGRNNFLQWLTRWQYSRFVTFHRWTSRVMYCLIIIHAAGYTKELGNFYNTAIEEGYMKAGIVATVSGGVMLMQGFLYLRRRWYEVFLIGHIVLAIMWVAGA
C5MAG6_CANTT	AAIVSIILMPLMILFAGRNNFLQWLVGLKYSTFVAYHRHLARVIFGLILTHGVGFSILFGKFYSSVMREPYIRWGVGAMVAGGIIMVQSLLYLRRRWYEIFLIGHIILAMIWTIGT
B9WMD1_CANDC	TAVVGIMLMPLIFLFAGRNNFLQWMVGLNYSSFVGYHRHLARIMFALFVIHAAIFSYLFGDSYSVVISETNFVWALVATVCGGIIMFQTLLYFRRKWYEVFLVAHIVLAIFWTVGL
C5M3M2_CANTT	TGINSTILMPFLVLFAGRNNVLQWITRWNYGVFMMFHRFIGRMIFLFVVLHAVTFSIALGVDYYPLMTLPFMIWGTVSTVAGGIIMVQATLYLRRKWYETFLVLHILMALLFIIGG
C5M3P2_CANTT	TGTCSTMMLPLVILFAGRNNILQFLTRWNYSVFITFHRHIARMMFAFVIIHAVCFTIALGPAYAPVMKLPFMIWGTAATVLAALMLFQGMLYLRRRFYEVFVLTHIIMGVFYVIGT
C4YM88_CANAW	TGTNSTMMLPLVILFAGRNNILQFITGWNYTTFLTFHRHIARMMFAFVVIHAGCFTIALGSSYGPVMKLPFMIWGTAATVIAGLMLFQGMLYLRRKWYEVFLIGHIILAIFFIIGT
A5DPZ1_PICGU	TGITTGFIMPLLILFAGRNNFLQWLTKWNYATFITYHRWVSRVAVILVIVHSCAFSVTFGAYYKEDMKENYLIHGALATTAGGVILFQGMLFLRRRWYEIFLLLHIALAGMFVGGA
B5RT84_DEBHA	TGIVVSVNMPLLILFAGRNNFLQWLTRWDFATFIAFHRWVARIIFILVVIHAFCFTTSFCIRGSYAVHMIRTYLIWGTLATVAGGVIMVQGMLFLRRKWYEMFLIIHIIMAALFIGGA
Q6BV08_DEBHA	TGIISTIIMPLLILFAGRNNFLQWLTRWDFATFIAFHRWVARVVFILVFIHSIAYTAAYLMSGRYYSRMQSNFMVWGTIATVAGGIIAFQGMLYFRRNWYEIFLIIHIIMAALFIGGA
Q6BV10_DEBHA	ASIISSETIPLLILFGGRNNFLQWLTRWDYSTFITFHRWLSRIIFFLVVIHAVCYSFYMGDYFETMRETYLIWGAIATVAGGFIMIQGLLVLRRRWYEMFLIIHIVLAALFIGAS
C5M723_CANTT	ASLMGSSLMPLLVLFGGRNNFLQWVTRWDYSTFIMFHRWMSRFVVLLFLIHTYCYRVFFIRISKEFEAYVYWGAAAMTAGIAILVQGMLFLRRRNYEVFLILHIVLAAVFIFGA
B9WBG7_CANDC	SGLLASALMPLLILFAGRNNFLQWMTRWDYSTFVMFHRWISRIIVALSLVHTVCYTLYLKQHSKKPEAYIYWGFTAMVAGLIILVQGLLVLRRRWYELFLILHIILAVVFIGGA
Q59ZI1_CANAL	TGLLASALMPLLILFAGRNNFLQWVTRWDYSTFIMFHRWLSRIIVILFLVHSVCYSLYLKQHSKKPEAYIYWGFTAMLAGLIILVQGLLVLRRRWYEMFLILHIILAIVFIGGA
A5DUB7_LODEL	ASILSSFLMPLLILFGGRNNFLQWFTRWDYSTFITLHRWVSREIMVMILIHSFNYSLYIHLRSHNPLQTYIYFGVAASIAGVAILIQGLLVLRRAYYELFLLLHIILAAVFIFGA
C4Y2L5_CLAL4	SGILASYLAPLSILFAGRNNVLQWFTRWEYSTFVMFHRWISRILVLLILIHSFAYGALLYLKRRHALENYIYWGIAGTVSGVAILVQGMLVLRRRWYEAFLALHILLAAIFIGGG
A3GG54_PICST	ASILTSSLMPLLILFGGRNNFLQWYTRWDYSTFITLHRWLSRIVFVMVMIHVLFYTKLIKERNPDRINEPYIRWGALATWSGILIMIQGLLVLRRKWYEVFLLVHIILAAVFIFGA
A5DPY7_PICGU	TSILASEMMPLLILFGGRNNFLQWVTRWDYSTFITFHRWVSRVIVILVLIHTVCYSLYSRSILTDFEAYIIAGGLAIIAGVFILIQGLLVLRRRWYEMFLLIHIFLAAVFVFGA
C4Y1U4_CLAL4	FGILGMSLVPLVVLLAGRNNILQWITRWNYGTFMLYHRWIARVCVFLIVIHSILACFRAGLAHVLTEVAGSAWLVCGYFGTICGIFICATGILRFRRAHYELFYVLHLVMGVVFLASS
C4QZH4_PICPG	TGIFAFTQLPLLILFGGRNNILMTISGLPFNTFIIFHKWISRVMMLCAVVHAHQFVIYLEATGTFRRSLGELYFQFGELALLCCLLIMVQSVFYFRKRCYELFLVLHIFLAFIFLVGC
F2QWN8_PICPA	TGILAITQLPMLILFSGRNNVLQLITGWPYRTFNIFHRWIARTVWILVLLHAVFYVAFTASCSNYRERWMINKWRWANTAFVAASISIFLSSRYFRRKCHQLFVSSHQILAIIFVLGC
Q6C3A4_YARLI	TGLVALTQIPLLVLFGGRNNILLRYTKWPFNTFLTYHRAIAWVTFSHMVFHSIAFAFLAVYKSTYPHNWGFINWNMGHLATVAAAVMVTVAIRPIRSRVYELFYQTHISGFVIFLVGL
C7GIU3_YEAS2	LMAIALFPVVYLFGIRNNPFIPITGLSFSTFNFYHKWSAYVCFMLAVVHSIVMTASGVKRGVFQSLVRKFYFRWGIVATILMSIIIFQSEKVFRNRGYEIFLLIHKAMNIMFIIAM
A7TPB1_VANPO	TGIMSLSLFPVIYLFGIRNNPLIEISGISFSTFNYYHKWCAYVCASYAFIHAIIWTVVSIKSGWYKSAFSSDYWNYGVAAMVFLGILVVHSKRIFRDRFYESFLILHKLLNVGFIVGM
A7TPB2_VANPO	LMSISLFPIIYLFGIRNNPLIEISGISYSTFNYFHKWCAYVCTVLAFIHSIIWTAYAIKDGGYSVWYVDAYWKWGIGAMIFLALLISHSQKVIRDNFYETFLVFHKVMNIAFILCM
C5E240_LACTC	LMALSLFPVIYFFGIRNNPFIPLTGMSYTTFSYFHKWCAYVCVVLAFIHSIIWTVYARHDGGYKMWAMDSYWQYGIAAMTLMALLVFHSFKLLRDKIYEVFLFFHQMMNIFFIVCM
Q6CL85_KLULA	DLMAISLFPIVYFFGIRNNPFTWVTGISFATFNLYHKWTAYVMVILAFIHSIIWTVWAKSKEGGGYLAWWPDAYWQWGVFATMLSFFMVAHSHKWIRDLAYEFFLIFHKLFNVMFIVCM
Q75A39_ASHGO	LMAISLFPVIYFFGIRNNPFIPLSGMSFSTFNFYHKWTAYACFVLAAIHSLIWIVYSESKEGGGFKAWWGDAYFKWGLFATVLAGLLVLHSEKFIRQRTYEFFLILHKLFNIVFIVCM
C4R659_PICPG	SGIMSFALLPTVYFFGIRNNPFALISGFSFADFNFFHKTTAIVMTIEALIHSAVWTAYAINSDGGYMSLAYQLYWKVGILGTVVIFIILFQSSSVFRERAYETFLFIHKALNMVFIASM
C4Y796_CLAL4	SAILSFSLMPVCYIFGLRNNPFTWMTGLPQAEFIKYHKFVALIFSLEALVHSSIWTAYAIRSDGYKVWAVDDYWRWGIVGTVLLFLMIGQSIRIVRSAIYETFLFVHKIFGWLFIVSM
Q6BXT5_DEBHA	TCITAFSLLPSMYFMGIRNTPLSYVVNWSRRTFISFHKTIAMAMSFLAFIHSCSWTAYTIREGDYAMWAVDAYWQWGMVSMIILGLILFSSLKWFRMVMYDIFLILHHVFSIVFIVAI
Q5AZ80_EMENI	TGIISFANLPLLWLFAGRNNICAWATGWNFATFNVFHRHVAWIATIQAVVHTVLYLVLFFENSNPWRKLSKPYLLWGTLAMALMILILPAAVTWFRHRAYETFLFIHIVFSIILLVGC
A5ABF7_ASPNC	TGVLSFANLPLVWLFAGRNNIFIWATGWSFGTFNLFHRHIAWIATFQAVAHTLIYLVIMYQKGNVIRKLHKPYLIWGTLATVVMVVILPFAVQWFRHRLYETFLLLHILFSIALLFGC
A1CNA2_ASPCL	TGILSFANIPLLWLFAGRNNILIWATGWSFSTFNLFHRHVAWIATFQAVAHTALYTVLFIEAGNAWKKMQKPYLFWGTLAMATMVFIFPFAVDWFRRRAYETFLVLHIFFSIAALVGC
Q4WR75_ASPFU	TGILSFANVPLLWLFAGRNNIFIWATGWSYSTFNIFHRHVAWIATLQAVVHTILYTVLFIQSGNAWKKMQKPYLLWGTLAMLAMILVFPFAVDWFRRRTYETFLVLHILFSVVALVGC
B6HJ64_PENCW	TGIMSFANLPLLWLFGGRNNIFLWATGWSFASFNIFHRHVARVATVQAVVHSILYVVMFIQTGKAWRGLSKTYVLWGILGTFVMVLLLITSLDRIRIATYELFLIAHIVLSILTLVGC
C9SF21_VERA1	TGIISFFNFPVIWLFAMRNNLVIWLTGWDFGSYNNFHRWVARVATLQAVLHSIGYTILIIKALLLDRRNCEHALPGQPIQVLLLTCLQATVLMCLLLGFSVYWLRRKHYETFLILHIVLSIFVLLTM
E3QJ69_COLGM	TGIISFANFPIIWLFGMRNNLLMWVTGWDFGTYNNFHRWVARVATLQAVIHSVGYVVLVFDDGGLAYFVSYWKIMFWWAGWLATFGMVALVGASVYWMRRKQYELFLILHILLSILTLITM
C7ZJF7_NECH7	TGIISFANFPLIWLFGMRNNILMWLTGWDFGTYNNFHRWVARIATVQAIIHSIGYTLLVIDEGGFEAFVNWWLYTFWWTGEVATIFMSLLIGASFYWIRRQHYELFLVVHIVMSIIVLITM
F0X850_9PEZI	TGIVSYANFPLIWLFGMRNNVLLWLTGWDFGTFNNFHRWVARVATVQAIIHSIGYTLLMCRNDGLAAFVEWWAIFFWWTGGVATISMSLLLGFSLYWMRRHVYEAFLVLHIVLSILVLAGM
E5A166_LEPMC	TGIVALANLPLVWLFGMRNDFLMWLTGWGFGTYNAFHKWAARIATLQAVIHSVGYTVMIIQSGGWSHFLGYWSKHYFWNGEVATVAMCALVALSFYGIRRAHYEVFLITHIIISIAALWSM
Q0TVR2_PHANO	TGIISLANFPLVWLFGMRNDAMMWMTGWGFGTYNAFHRWVARVATVQAVVHSLGYTYMILKDSGWSGFLEYWERHYFWNGELSTVAMCALLLFSLYGIRRSHYEIFLVTHIVLSIVALWTM
B2WH42_PYRTR	TGIISLANFPLMWLFGMRNDVLIWMTGWGFGTYNAFHRWVARVATLQAVVHSLGYTLMILSGEGWSSFLVYWTKHYFWNGEIATIAMCALLAFSFYGIRRAHYEMFLVIHIALSIATLWTM
F2TBS3_AJEDE	TGIMSYANLCLLWLFGSRNNPFLWATGWSFATFNLFHRAIARVATIQAIVHSIGYTVLTLQANGSYFLYWPNPWWYMGVVGTVCMSLLLVFSSIWLRRNYYEIFLIIHITFSLIIIIGL
E9CUY5_COCPS	AGIMSYANLVLLWLFAGRNNPFLWATGWNFGTFNLFHRAVARVATIQAIIHSVGYTVLTLRVHSYLSYWPSAWWYMGAVGTIGMGLLLGFSSIWLRRNYYEVFLLIHIALSAVILIGL
F0XQR5_9PEZI	TGYMSYGNLPLLWMFSGRNNVFLWLTGWSFTTFNLFHRHIARIATVQAIIHSIAYTVIYCAPDGGYREAYDEFWFTAGVIATVVMSFAVLFSFSVFRAKLYESFLLVHIVLSALLLVFL
C5FD59_ARTOC	TGVLSFANLPLIWIFAGRNNIFLWATGWSFRTFSIFHRQASLATTLLAIAHSVAYTVLYFLEGGSAGYIAAYKEQWFYMGVVGTVSMSFLVIFSCLWFRRKTYEVFLLIHIALSVVTIVSM
E5R0A2_ARTGP	TGVLAFANLPLAWMFAGRNNIFLWATGWSFRMFNIFHRQAALAATLLAIVHSIAYTALYFLIAAYQSAFREKWFSMGVVGTVAMSFLVILSCLWFRKKSYELFLLIHIALSAVIIAAM
F2PX83_TRIEQ	TGVISFANLPLAWMFAGRNNIFLWATGWSFRMFNIFHRQAALAATLLAIAHSITFTIFFFLIGSEIYIKQFTEKWFCMGVVGTVAMSFLVIFSCLWLRRKTYELFLLIHIALSTVTIISL
A2R1R7_ASPNC	TGILAYACLPFLWLFTGRNNIFLWATNFDIQSFSTFHRHIAWACTLLAIVHSIGYSIILADYEDAYHEAWSHKPWYMGVIAIIAMSVLLIHSVTWLRRKWYEVFLLSHIILAIVIIYAL
A2R6T0_ASPNC	TGVLSYACLPFLWLFAGRNNIFLWATDFNVQSFNIFHRHTAWVCTLLAIVHSIAYTVVFQVYDGRYHSALEQNYFYMGIVATVVMAVMLFQSTTWLRQKFYETFLIIHVLLAILTIYAL
B8NK93_ASPFN	TGILSYACLPFLWLFAGRNNIFLWATNFSVQSFNIFHRHVAWACTILAIVHSINYSVVFAYYGEFQSVWLQEYWYMGVVATILMSFMLVQSLTMLRRIGYETFLIIHIVFAIVVVYAL
Q2TYZ6_ASPOR	TSMFAYACLPWVWLFAGRNNIFIWATGWSFSTFNVFHRHLSRLTAIFAFVHAISYTVLDTIYGPYYEEGLHVLWFKFGIIGATMMGLLCGLSIPYIRTKCYELFLVGHILFAVILLVAL
E5A7W1_LEPMC	TGTIVMANLPIMWTFAMRNNVIAWFSGWNFSTFNVYHRWIARVIMAELIAHAVSYTLVMYDSGGSKKYKAQWTEEYWIWGVVAVFVGLTMCISAIYPLRRRFYDAFLLVHILSAVVFLIGA
Q6CET8_YARLI	LGIMAVSQTPLIFLFAGRNNFLMWLTGWSFDTFNVYHRWIGRGMVALAISHGVTFTVAVGDSLPAAYKRHWFYCGVMAVISASFMILFAISAIRHRFYEVFLIIHLCLAIVFVYAI
Q6CET6_YARLI	TGILAFAQLPLLFLFAGRNNIMMWVTGWSFDTFNVYHRWIARTMVALAITHGVTYTILTGKFLSSSYPELYFFMGVIAVISGSFMCIQGLHFFRSRWYEVFLIIHIILAVLFTMGV
Q6CET5_YARLI	TGIMAFTQLPILFLFAGRNNFLIYLTGWSYSTFNVYHRWIGRVMVTLAFVHSVAFTINSLKALTFYYSFPFMRWGVVATTIGALMCFQGLHFFRSHWYEFFLVFHILLAVFFTIGV
Q6C2K8_YARLI	SGGMAVTQVPWIFLFAGRNNILMWMTGWGFDTFNVFHRWIARMCVLHSLIHTIAYAMSAHKYNFLEAGLHLPYFKWGIAATVCCVALCVQAFYYFRHWKYEVFLALHIVLALFFLIGV
Q6CF26_YARLI	SGIMAFTQLPLIFLFAGRNNIMMWITGWSFDTFNVYHRWVSRMMTIHAIIHSVGYTVIGARRGALKIYYSRTYWRWGVVATILCSFICIQSIYFLRHRWYDAFLFIHIVFAVMFVVGC
Q6C6M7_YARLI	TGIMSFTQAPIVFLFAGRNNLLMWLTGWSFDTFNVYHRWTSRVMMIYAIIHSCIWTWMCRHSLARDAAELYWVLGTVATIAGSLMLLQAMHVFRSRWYEIFLVLHIVFGILFVVGL
Q6CET4_YARLI	TGIMAMTQIPIVFLFGGRNNFFMWLTGWSFDTFNIYHRYSSRVMVVYAIIHSICYSYIERGSYFAIASSQFYWIMGVVATICGSLILFQGLHFFRSRWYETFLVIHLVLAVAFLVGM
Q6C7R3_YARLI	TGIMSFTQVPIVFLFGGRNNFFMWLTGWSFDTFNIYHRWTSRVMILYAVIHSICYSYLQRDFFSVAASQFYWIMGTVATICGSLILFQGLHFFRSRWYETFLVIHLILAVAFIVGL
Q6CN86_KLULA	TGVMSTIHTPAVFLLSGRNNLLLYLTGWPYETFLVYHKWIARGMWVHALIHSACWTYLEMDYLAMSWEEQYWYWGAIATITGGLMLFLASAYFRIRWYETFKTIHFLFSALYISGL
F2QZU3_PICPA	TGIIAFVQLPLLFLFGGRNNILSFCTGLNFSSFIVYHKWIARIMVFNAIMHSAAWTWLERDYLPEMFADTYWKWGVVATIVCSLMVLFSFHCVRNTMYEFFLYAHIILGCLFVVGI
Q55NU9_CRYNE	TAIMSFYNLPILWCLAGRNDVILWVTGWSFSSMNIFHRWIAIVTAFQGIAHSAAWTWIERDAIALMFQEMYWRAGVFATVTMSLMLPFSIKPIREKWYEFFLIAHIVLALATLILL
C9SRN7_VERA1	VGILSFANLAVAILYATRNNPLVRITGWSYSSFLLYHRWTAYLCVLQALLHSGIWLALHIHVLPKKFAQAYWTIGTLSMVAWCLMIPLSVLFVRRRYYEFFLNMHVLLASLSVAGC
A4RAA5_MAGO7	TGVLSFVNMAIAILFAGRNNVFIALTGWSHATFLVLHRWTARISALQAVVHSIVYTVAYFQPGYTGAAAYAEKTTEAFFQWGIVATVALCLAVGLAILPLRARFYETFLVLHIFLVVMSLVGC
E3QK25_COLGM	TGTLSLVNASIAILFAGRNNLLIALTGWSQTTFLTLHRWSARIATLQAIVHSIVYTMAYWEPGYTGYSAYVAMVAKPFYLWGIIATIAISLATVFAVLPFRIRFYETFLAIHIVLVVFFLAGC
E9FC80_METAR	SGVMSCALFPLVMLYAGRNNLLLWLTNWSHATFLLIHRWTAVLCMLHAVVHGALYLNSALLNYHGWSYVEQSTQRYWQLGAAALLALVILCVISVQIVRRKAYELFLVLHILLAVVALAGA
Q2H022_CHAGB	CGAFAFALFPVVILFSSRNNVLLWLTNWSHSTYLLLHRWVGRLFALYAILHSILGLMVYADEQHTVWWIWGAVATVASVILAVGSGLYVRKAHYELFLISHILLTVFTLVGC
C7ZQJ1_NECH7	TGVFAFVLLPLLILFSSRNNFLLWMTDWSHSTYMLLHRWVARMLALQALLHTLLALPLYYPAEARKEYWIWGAVATVATMIMVFASGLYVRRFAYEAFLISHILLAVFVIVGC
B2AFL9_PODAN	TGVLAFALTPLVILLSGRNNILLWATNWSHSTFMVLHRWVARIYAAQVIIHSVAELVLYIDMESYEAEFKTEYWAWGIVATVFACAMLVFSSLFFRRWSYELFLVGHIIMAVFVIVGS
C9SLH2_VERA1	TGTLGFALSPLVILFAGRNNVLLWLSNWSHSTFMLLHRWIARIFGLQVIIHSITALALYSNIGTYSEELKLPYWIWGCVASVAVVIMLVASNLYVRRQSYEVFLVIHILLAVFVIAGC
Q2HEL2_CHAGB	TGNLAFALFPLVLLFAGRNNVLLWLSDWSHSTFVLLHRWVARLFALQVLLHSIVALVLYKDTGAYPAEESQLYWIWGAVATVAVSVMVVVSGLPVRRWSYEIFLILHILLAVFVVAGC
B2ALC2_PODAN	TGIAAYALLPLLILFASRNNVLLLWLTNWSHATYLLLHRWVARLFVLHALVHSFLALPIFLPQQAVVDSDYWAWGVAAAVLCVAILFASVLPLRRWSYEIFLVTHVVLSVILVVGL
A4UCD1_MAGO7	TGHISFALLPLTVLFSSRNNVLLWLTDWPFSTFVLLHRWVARLCVAHAVVHSITMLQAYIGLGKYYTDVHTSYWIWGIVAMLCLVGLVSQGVLWLRRASYEVFLLLHIVLAVFVIVGC
Q2H020_CHAGB	VGVFSFVNLALAVLFSSRNNVLLFVTNWSHSTFLLVHRWISVICMLQACLHSAIYLQYYLDPLAGEGAHAEQSKLDYWIWGIVGTLALALLMPLSVLPLRRKLYEVFLATHVVLAVLAMIGC
C7ZLF2_NECH7	VGLLSFANLALAVLFSSRNNLLLFVTNWSHSTFLLIHRWIAVICILQACLHSAIYLQFYLDPLTGEGAYAEESKLDYWIWGIVATLALVLLMPFSILPLRQKFYEAFLASHIVLALLSMIGCMLHIFYRYEWQWGYQTWIWITFAFWIF
B8MX08_ASPFN	AGILSFANIPLLVLYSSRNNILLWLTNWSHSTFLLLHRWIAAICVIEACLHSAIYLHIYSAQGEHSSESQRAYWYWGIVATLAMVLIVPGSMLQVRRRFYEFFLAWHVIFFLLAMVGCC
Q4WB75_ASPFU	IGVLSFANIPLLVLYTGRNNFLLWLTDWSHSTFLLLHRWLAFICTLQACLHSAIYLQIAVANNEHSTESKESFWIWGVVATLALAITIPSSAWPIRKRCYELFLAWHVVLSFLALLAC
E4ZU66_LEPMC	LGLLSFANMPLVFLYAGRNNVLLWMTDWSHSTFLILHRWIAGIATLQAILHSIIYLVAFVKAGTHATESEKPYWYWGIIATLGMTILFPTSMLPIRKKVYELFLAWHVIISILVVVGC
E3QS49_COLGM	TGVLSFANVPLLILYAGRNNFLYWLTDWTQSTFMVMHRWTAYLCTLQAIMHSIVWLRIYVVLGWHDSESKLAYWVWGIIATLAMSLLLPASAIPFRAKIYEMFFFWHIVLAVFSVLGC
C9SKL5_VERA1	VGMLSFANLPLLILYAGRNNILLWITNWSHSTFLLLHRWVAFICMLEAVLHSAVYLDVHVRIYKDHTEIASVEYWYWGIIATLALVLIIPFSVLPLRQRLYEFFHAAHIVLAIITIVGCWYHIIEAWVLM
C7YWY0_NECH7	AGVIAFANMPLLILFAGRNSLLLWLTNWSHSTFLLLHRWIAMICIIQVVVHSLLWLQMMVESDSHAEAVTYPYWYWGIVGTLAFCLLWPFSLLCVRKVLYEVFLIAHICLAVLAIVAS
C7ZL42_NECH7	AGAIAFANIPLVILYGGRNSLLLWMTNWSHSTFLLLHRWVATICTLQVCFHSLMWLRIMVEAHSHASAAKQPYWYWGIIGTLSFSLLIPLSVYYFRKIAYEVFLIGHIFLAIMAIVGS
A8PEW2_COPC7	TGVLAMADFVALFLFSSRNNVLLWITNWSHSTFLLLHRWIAYCCIFHTSIHSLFMLILVWDSYDKQIKRAYWIWGVIGTFAFVFIWPLSILPVRRKAYEFFLVTHQFLAIFGLLGT
A8NAL2_COPC7	TGVLAMADFVALFLFSSRNNILLWITNWSHSTFLLLHRWIAYCLIFHSCIHSVFMLYLYWPDHASESKLPYWVWGIVATLAFVVMWPASILPVRQRFYEAFLVFHQVFAAIGLIAT
D6RMA8_COPC7	TGVIAMADFVALFLFSSRNNILLWITGWSHGTFLLLHRWLGYCTIIQTCLHSLLLAILYGPDHSYQSQRPFWIWGIVGTLAFVVIWPVSVLQIRKRYYEFFLIFHQVFTALGLIAT
A8NCL0_COPC7	TGVIAMADFVALFLFSSRNNILLWITDWSHGTFILLHRWVGYCTIIQTCMHSLLLLILYGKDHEYQSHRKFWVWGIVGTLAFVILWPASLLPVRQRCHEFFLISHQVLSVIALVGTFLHIYIFYGYRWGFEIWVYVGGTIWF
E5ADK5_LEPMC	AGTMAMGNVVAMFLFSSRNNVLLYLTDWSYSTYMLLHRWLGYWTAIHTVVHSCMLWSCYAQAGAYETESIRQYWTWGIAGTVAVCALIPTSLLPLRQRFYEFFIVSHVALSLLFLIGY
Q2HHY2_CHAGB	AGVMAMGNVVALFVFAARNNVLLWVTDWSYSTYLLLHRWLGYWAVIHTVIHSFMLWFYYQLYGDYAAELARDYWVWGIVGTVACVAIFPFSLLWVRQAFYEFFVVSHFALSLLFLIGY
C7YJL0_NECH7	AGVMAMGNMVALLIFSSRNSILLQLTDWSYGTYLLLHRWLGYWTILHIVLHSIMLLVYYKLFGDYEAELVQDYWIWGVVATIAAVIIWPTSLLVVRQKAYEVFLATHQLMVLIFLIGY
A4R5P6_MAGO7	AGSMAMGNAAALFLFSARNNALLWLTDWGHCTFLLLHRWLGAWTVLLTVVHSCLLLAAYVEYGDYAMELARLYWRWGVVGTVAAVALGPASVLALRRAAYDLFLPLHQLLAMLFLVGY
C0SJF8_PARBP	IGAFAFAITPLTIMLGTRENILSLITGIPYRHFNFLHRWTGRIIFIQTVLHTVFWTIIQTRLYQPQPKVYTKFITKRYIIFGIIAQTLMTFIYIFSINRVVRWTGYEFFRKSHYIAGALYLGAC
E3RYA3_PYRTT	VGAFAFALTPLTIALCSRDSILSMLTGIPYQSFNFLHRWTGRIILVQSFVHAIIWTIVEGKLYQPQPTTYNKWISQKYMIWGCIAQAFITFLFVFSLRPVIRWTGYEFFRKSHLIVAGLYLGAC
A7EZC4_SCLS1	VGAFAYALTPFTVLLSSRESVLSLATGIPYQSFNFLHRWTGRVIFIQSAVHAFGWTLIEARLYQPQPTTFRTWIKQPYMIWGCVALIFLCFLYVFSIRRVIQWTGYEFFRKTHYVVACLYIGAC
A6RTY9_BOTFB	FGHVTRLQVLILAIMLGYLLIFTTRESALSLATGIPYQSFNFLHRWIGRVIFIQSAVHTFGWTLIEARLYQPQPTTWRTFIKESYIIWGCFAFSFVCFLYVFSIRRVIQWTGYEFFRKTHYVVACLYIGAC
B2ATM9_PODAN	VGVLAYALTPLSVLFAARESILSAVTGVPYTSFMFLHKWTGYIILVQSLLHTLGWVLIEGWLYKPQPDVWNKWVVQEYAIWGFVALGLLVLLWICSFQWVIKNITGYEFFRKAHYVMAMVYIGAL
D1Z590_SORMK	VGVLAYALTPLSVLLASRESILSLITGVPYTSFMFLHRWTGHIILVQSILHTIGWVIVEARLYRPQPSVWNAFIVQSYARWGVVALVLLVLLWVGTLQWTIRRTGYEFFRKAHYILAMVYIGAV
C9SQ28_VERA1	VGVIAYALTPLSVLLSNRESLLSVLTGIPYQNFNFMHRWLGYIIMVQSIVHTIGWTIIEVKLYQPQPQVAKKWIMQLYMIWGVVAMVLLLILYALTLPPVIRFTGYEFFRKSHYVLALVYMGAC
E3QPU8_COLGM	VGLFAYALTPLSVLFASRESVLSLLTGVPYQNFNFLHRWVGYIIVAQSTLHTIGWLIIELHLYQPQPQVWLDLMSNLYILWGWAAICLLLALYILSLPPVIRLTGYEFFRKSHYVLAMVYIGAC
E3QT47_COLGM	IGILAYALTPLAVLFASRESILSLLTGVPYQNFNFLHRWLGYIIVIQSVLHTVGWLVIEVRLYQPQPKVAVEWITQLYMIWGCIALFFILALYVLSLPPVIRLTGYEFFRKSHYVLAMLYVGAC
Q0U4U7_PHANO	IGVLAYALTPLSIMLSSRESILSLVTGLPYQSFNFLHRWLGYIIFAQSFFHTLGWILVETWLYQPQPKVAVEWIVQKYMVWGCVAIILLVLLVALSTPWGIRLTGYEFFRKAHYVLAMLYIGAC
C9SD65_VERA1	VGTLAYALTPFSILLSSRESILSILTGIPYQSFNFLHRWLGYIIFAQSLAHTIGWTVIEAVLYQPQPAVANKWIKQLYMIWGCVAMILIFIMVALSTPWGIRLTGYEFFRKSHYVLAMVYIGAC
C8VIA2_EMENI	IGVLAFALTPLAVMLSSRESLLSLITGIPYHHFMFLHRWLGYIIYIQSTLHTIGWTIIEGKLYQPQPSAWNTWVAQTYIIWGIVAMILLSVMVALSTPWGIRLTGYEVFRKLHYVLAMVYIGAC
A2QNG1_ASPNC	IGVLAFALTPLSILLSSRESLLSLITGVPYHHFNFLHRWLGWVIYIQSAMHTLGWTIVEGKLYQPQPAQWNSFIAQPYIIWGIVAMILLSFLVFHSTKRGIQLTGYEFFRKAHYVVAMVYVGAC
A1CUM1_ASPCL	VGVLAYALTPLAVLLATRESLLSLLTGIPYHHFNFLHRWLGYVIYAQSVLHTLGWIIIEGRLYQPQPTTWTTFIAQEYMIWGVVALILLSFLVFASTKTCIRWTGYEFFRKSHYVVAMLYVGAC
B0XM56_ASPFC	LGVLAYALTPLAVLLSTRESLLSLLTGIPHHHFLFLHRWLGYIIYIQAVLHTIGWTVIEGKLYQPQPSTWNEFIAQEYMIWGVVAMILLSFLVFCSAQWCVRLTGYEFFRKSHYVVAMVYVGAC
B8NXP4_ASPFN	IGVLAYALTPLAVLLCTRESLLSLCTGIPYHHFNFLHRWLGWIIYLQSALHTFGWTLMEGRMYKPQPSTWNAFIAQEYIIWGVVAMIFLSFLVFFSTKWAIRLTGYEFFRKAHYVVAMLYVGAC
Q0CS80_ASPTN	IGILAYALTPLTVLLCTRESLLSLLTGIPYHHFNFLHRWLGWIIYIQSALHTLGWTVIEAKLYQPQPETWNHFIGQQYIIWGIVAMIFLTFLVVFSTKWAIRWTGYEFFRKSHYVVAMLYVGAC
F0X6M7_9PEZI	LGVLAFALTPLSILLSSRESVLSLLTGVPYQSFNFLHRWLGYLMCVQVALHTIGWTVIEARLYQPQPRVGADWIVQPYMVWGLVAVVLLALLALLSTPWAVRRTGYELFRKAHYVLAVVYIGAC
C7YPW5_NECH7	IGTLAYALTPLSILLSSRESILSLITGVPYQSFNFLHRWSGYIIFIQSALHTIAWCIVEIRLYQPQPTVGIEWITQTYMIWGIVAMILLTLLVLGSTPWGIRMTGYEFFRKSHYVLAMVYIGAC
F1CWF0_9EURO	IGTLAYALTPLSVLLSSRESFLSLITGLPYQSFNFLHRWLGYIIFVQSSLHTISWCVVELRMYQPQPTVGLEWVTQTYIVWGLVAMILLLLLVLLSTPWGIRLTGYETFRKLHYILAMVYIGAC
B2W9X5_PYRTR	IGVLAYALTPLSVMLSTRESILSLVTGLPYQSFNFLHRWLGYIIFVQSALHTIGWCIIEIRLYQPQPTVAIEWIVQTYMVWGLVAMILLTLLVVLSTPWGIRLTGYEFFRKAHYVLAMVYIGAC
A4QZ20_MAGO7	VGVFAYALTPMSVMLASRESILSILTGVPYQSFMFMHRWLGYIMFAQSVLHTIGWCIIEIRLYQPQPKVGIEWITQTYMIWGLVAMILLTILVLLSTKWAIRAFGYEFFRKAHYVLAMVYIGGA
E9ED39_METAQ	VGVIAYALTPLSILLSSRESLLSVLTGVPYQSFNFLHRWLGYIIVIQSLLHTIGWLIIQLNLYQPQPKVSLEWIVQPYIIWGIVAMILLLIMFILCTPWGIRATGYEFFRKAHYVLAMVYIGAC
Q4P1N4_USTMA	VGVLAFALTPLSILLASRESLLSVLTGLPYHHFNFLHRWVGHIIFAQSAIHTIGWCIIEIRLYQPQPAKALQLIQETYLIWGIVAMTALLALWILSTPWCRRIFGYEFFRKAHYVLAMVFIGAC
A5E743_LODEL	CARIGIAQIPAIFLLVTKGDFITGITGLTYERTTFLHVWFSFMMFVVVTFHVGVVCYYWASPVYQDLHPKYPKNAYGILAYVTFVFLALGNIKLIRKLSFDLSMVHHRAQSFIMLLMAFFHNNHAKAMVIIGVHLLVLD
C5MFU8_CANTT	CARIGLGQMPAMFLAATKGDFITALTGLTYERAVYFHNWLATLMFSLITAHVAIVAYYWARPSYDIIPKYPKYVYGIIGYACFVFLTFANISIIRKYAFDLFSVHHRVHSFIMLLMAF
B9WJN6_CANDC	CARIALGQMPAMFLSVTKGDFITAITGLTYERAAFLHAWFAILMFSMMTAHVGIIGFYWAHPNFDIAPKYPKYVYGIIGYACFVFLVFGNVALIRRYAFDFFMVNHRVHSFIMLLMAF
C4Y4V7_CLAL4	FGRLAVANLPCILLLVAHGNIISALSGLPLDKTVFFHKYLGRMMFVFTTIHMVISLKYWLDLKFYIMVQIPPQIFGFISYSCLGMLNVASFRFIRNFAFDFFLVEHRIFNFIMLLFAY
Q6BVX3_DEBHA	LGRVAVGNFPMLNIMILKHDLLTSITGLQADRLEVMHHWMGRLIWLMVTVHMSLTITYWLDLDFEVMVFIPPQIFGMIAYSTMFLLTWGSMRFIRKWSYDIFLVQHKVLAIIMFLFAF
A5E3X1_LODEL	IGRVGVGNLPILLWSVARNDWLTRISGFQFDRLEFLHKWLSRLMWLFISVHLSLGTYYWLSMNFKIMIMIPPQIFGFMAYGSLAILTWTSTKFIRRWAYDFWLVQHRVFAFIMLFMA
C5M221_CANTT	SKVAVGSLPFMMFSVAKHDILTNFTGLQHDRLEFLHKWLARLMWVMITIHMIMAMVYWLNLNFVIMIQIPPQIFGFIAYGSFCVLTWASVKFIRQLAYDFFLVQHRVFAFIMLLLS
C4YI64_CANAW	LSKVAVGNLPILLFAVMKNDLLTSITGLQHDRLEFVHKWLSRLMWVMITIHMGMACYYWLNLNFKIMIMIPPQIFGFMAYGSFSILNWASLKFIRQFAYDFFLVQHRIFAFMMLFFT
A3LSQ8_PICST	SKVAVGSLPTIMLAIMKNDLLTSISGLQHDRITFLHLWLGRIMWTMITIHFIMACKYWLGLDFVIMILIPPQIFGMMAYCSFFLLTWASLKFIRNLSFDVFLLQHRVLSFIMLLMT
A3M0N7_PICST	IGKVALGNLPIIYLLVTKNDLVASITGLKPERLVFLHFWFARLLFTMITVHMIMTIKYWLDSNFIVMLQIPPQIFGFMSYGSLFLLTFANIKIIRRYAFDFFMVQHRIFSFIMLLLAF
Q5KHL8_CRYNE	LGVMSFSQLPIILLLVSKNNPISSLTGITYQKLNYIHRASSRVCLLSSWGHAILWTPRVWEKKDFRPYLLCGIAALTGFTMLWLTSFRIVRRLAYEFFIVSHILFSIMYLVGA
A8NXW8_COPC7	AGMIATSQIPLVVGLANKNNVVSYLTGVGHEKLNVLHRASGRTVLFFLWIHAVGRVINGLPPHTDFTHHYMQAGIAGLAALTIGTFLSMRIFRQALFEFFYYGHIFLMLIFVITG
B0DMM1_LACBS	AAHLASCQLPLIIALAGKNNLISWMTGIGHEKLNILHRASARTNFIFLWIHTITRTLSGISGRTSFRHNWMRAGAVGMAALTLVNILSLRPLRNMAFEFFLTSHIVLVLIFLFAS
B0DU87_LACBS	AGDIAASQIPIIVALGTRNNIISWITGISYIKLSYLHRMTARVLCVMVWLHALGKMKTGAPATLPLVRVGLFALSSLALLSIVSIRPVRERAYQFFFVVHCVLVLMFLVAT
B8P981_POSPM	AGDIATAQLPLVTVTGTKNNVLAYLVGIPEDKLNYIHRMTARVVFVLLWVHSGGEFGREVKALMRLFVCRLPWKVWSDYCWYFIPMGLLGMVAFSLVCLVSLRPIRSKAYELFFVIHFFGVLVFLLGG
E3KC40_PUCGT	FGLIAISQFPLLFVLSMKNSPLNHITGVGYERLNFIHRSIARIIFIFALIHGALQMNLQHNLTGKIHFKKAPKYGLVALCLLALLNIMGSRVFRNSLYQVFLTLHVFGVKRATFT
E3JQ73_PUCGT	FGYLAAANIPFLVLFSMKNSPLALLGKGYEKLNFIHRFIGFVVIACSLIHGGLMTSFMSQGKISNTRAFYSGCFMGFMLLLVGITAIPAIRRRIYKIFYIVHVLGYLSLFAGG
B6K7M7_SCHJY	FGFFACGLYPIIFMLSMKNSFLGLLLFSSYERLNILHRWLSYVAVLFVIVHTIILGIYFKINNRLWFLRTTRIKWGWAGMCCLILIGITSIPMARRKYYEFFFIMHHLMAIGTLLTT
FRP1_SCHPO	LGFLACGLYVTSYFFSIKNNPFALLLISSHEKMNYVHRRLSQYAIMIGAIHGFAYIGLAAQGKRALLTARVTIIGYVILGLMVIMIVSSLPFFRRRFYEWFFVLHHMCSIGFLITI
FRP2_SCHPO	LGYLSCGLFFVSYFFSLKNNPFCLMLFSSHEKMNYLHRWLSVYAVLISVLHGILFMIFSAQSYKPLLYDKISIYGYFITVVLFLMTVASLPSVRRKFFEWFFVLHHTCSVLIIFLIWL
A6QW84_AJECN	AGSLALLHVTPLFFGQQFSLAAELLGVSLKAYRLLHKAFGIMAVVQSTLHVIISGWDRVFDLGDRAFRYGFVAAVALAVLFVIVQPWIRSLAYDLYIPSHILLSIATLIMV
F2RNT6_TRITO	AGSMSVLNSIILLVTVCLSPTIDRLGVPLRVYQAFHRALGWMVALLSTIHAFTFVVVDGKSFPLYISSNLWGLVGIISLAVLLFLFIRVFRKLAYEISLVVHRVTAALCAYAIWA
Q5ARQ7_EMENI	AGDLSLINMIFLLTSSHLSYSADLLGIPLRTYRQMHRASGWMAMALVVLHVGALVFNRKDGITRSDGQTLFPVIATACLAALSLIFLPFVRKFSYELSLRVHQALTIVSVYGI
B8NC80_ASPFN	AAELALINLVFPLCANHLSHLADLLGITLRTCRKIHRTCGWMGFALLAFHVVAAVQEPGFGFPLNESKNLWTTIAGISLGLLAILSIQWLRRFSYEIFLRTHQALAGLFVYGT
B0YDS7_ASPFC	RAGELALVNLIFPLSAIHLSNVADLLGISWRTSRQIHRATGWIAVALLAFHVVVAIQDHGFSFPLSEMQNLFTMIGAVSLVAVALLSIPWFRQWSYEIFLRSHQLLTILFVYGT
B0Y8Z1_ASPFC	RAGELALVNLIFPLSAIHLSNVADLLGISWGTCRKVHRATGWMATALLAFHVVVAVQDHGFSFPLSEMQNLFTMIGAASLGAVALLSISWFRRWSYEVFLRSHQIFAILFVYGT
B6H1A2_PENCW	AGELALVNLIFPLSTIHLAYLADLLGIKWNSCRKIHRATGWMAVALLSFHIIAAVQGQGFTFPLREQQNLFTMLAAISLGALALHSIPWFRQWSYEVFLRGHQILAGLFVYGT
Q4WH30_ASPFU	AGELALINQIFPLSTINLSHLADSLGIKWSTCRRIHRATGWMSVALLLFHIIVVVQTQKFVFPLRELHNLFTLIAGISLGALAVFSIPWFRQWSYELFLRGHQLLAVLFVYGT
Q4WL33_ASPFU	AGTLSLLNMALLYPFMQLGLFADVLGLSFDTCRRVHGAAAWMASALLALHIVVAMLDQQTFSLHEQNNLFAVIGAGSLVALMLFSLSLFRRLSFELFLRTHQALAAVCIYMT
B8LX95_TALSN	SGTLAVVNMVASYTAGHVSFYSDILSISRHTCLQIHRATAWMVSGLLVLHVVLISTIQRGLSLDRTSNLFALIGAGCVVGLAVFALPYIHRHIFEVFLRTHQVLAYFLLYAT
B8LX69_TALSN	RAGNLSLSNLIISFGSGSFDCCTDVFGVPRRVCQQAHRATAWMVTILLAIHITASLPANPQYFRVDTQDSLSGWIGAVLVAGIVLVSMPYLRHHAYEVSFRTHQTLAVALLYAI
D5GI97_TUBMM	TGVLAAVNMVPLFLLAGRNNPLIQLMGISFDSYNLIHRWLGRIVVLQAVAHTSCWVAAKVMKSGWEAVVTPINTNPFIRFGFISVVCFVFLMLHSPSAIRHAFYETFLVLHIMAAALGVAGL
E3RJT4_PYRTT	SGIMAVINMIPLFLLAGRNNPIIKLTGISFDTMNLIHRWFGRIVILEAVAHTVCWMANKVHTKGWGAVQASITGSEFIMSGFIGTVAFVFLLVQSPSPVRHSFYEVFLHGHIVGAALALGAV
A2QUY2_ASPNC	TGYMATANLFPLLVMAGRNNPLIPLLRVSFDTWNLLHRWLGRIVVLEGLAHVIAWGVPKVQTYGWSTALGTLKKPFMFNGLMGIVAMLFILVQSPSPIRHAFYETFLHLHIGLACVSVGFLW
C8V9G2_EMENI	TGVMATVNLIPLVLLAGRNNPLITLLQVPYDTYNLIHRWLARIVVCEALAHTFAWLIPKAQSMGWEAISQSFAHSTFIQSGLIGTCAFVALLVHSPSAVRHAFYETFLHLHIAFAVLAFAYLWIH
Q4WXV4_ASPFU	TGTMATVNLIPLILLAGRNNPLIKLLEVPYDTFNLIHRWLARIVVFETLAHVFAWAIPKAQKIGWDIVGTIFGKSTFILTGLIAACAFVGLMVHSPSPIRHAFYETFLHLHIAMAIVSMVGL
B6HBZ2_PENCW	TGVMATVNLIPLVLMAGRNNPLIAMLHVPFDTWNLLHRWLGRIVVLESLAHVFAWAIPKANEKGWEIVGMALGNSTFLLTGLVAACAFTALLLHSPSPIRHAFYETFLHLHIAIAAVSMGFLWVHLNDLPAQTYLLASIILW
Q2UKX7_ASPOR	TGTMATVNLIPLVLLAGRNNPLIKLLEVPFDTYNLIHRWLARIVVCETLAHVFAWAIPKAQKIGWSAVGKALGHSNFLLVGLIATAAFVGLVVHSPSPIRHAFYETFLHLHIVMAALSMGFLWVHLNGLPAQTYLLVAIIFWAL
C5FDG1_ARTOC	TGTMATVNLIPLVLMAGRNNPLIKLLDVSFDTWNLLHRWLGRIVVLESLAHTICWMVGKVHTDGWEATWQSFTSSNLILTGIVATSCVVVISIHSVSVLRHAFYETFLHFHIALVVVFLVFM
E9D088_COCPS	SGILAVVNLPPLVFMAARNNALIKLLGVSFDTWNLLHRWLGRIVAFESFIHVIAYMVKKVHTSGWNALMVTITQSKLIKTGLIAVSILAMILIHSPSPIRHAFYETFLHFHIVFVAAFLGFL
C4JZB5_UNCRE	TGTIAVANIIPLVLMAGRNNPLIQLLDVSFDTWNLLHRWLGRIMVVEAVVHVIAWMVDKVHTSGWPSVSAAIVHSELIRTGFIRAIRFIRLAYLNLGKGGTTATVEILPGDAMRITLRMVRPWLF
C5G8L1_AJEDR	SGTMATVNLIPLVVMAGRNNPLIKLLNVPFDTWNLLHRWFARIVVLEALTHVIAWMVNKVNTKGWGAVQAAFKSQFIMTGLIAIISFVVLALHSPSAIRHAFYETFLHFHQLFVATAFATLC
C1FYD7_PARBD	SGTMAVVNLIPLVVMAGRNNPLIKLLNVSFDTWNLLHRWFARIVVLEGLTHVLAWMINKVNTKGWNSVTASFQSQFIMTGLIAMIFFLMLALHSPSAIRHAFYETFLHLHILFVALTFGFLY
C6HB23_AJECH	SGTLAVVNLIPLVVMGGRNNPFIKLLNVSFDTWNLLHRWFARIVVLEALTHVIAWMINKVHTKGWDAVTESFKGQFIMTGLIAMVAFLLLALHSPSAIRHAFYETFLHLHILFVAAALGFL
B6QBH4_PENMQ	SGTLAVLNMIPLFLFAGRNNALIWLLGVSFDTYNTFHRWLGRMVAIESIVHTTAWFVNAINEQSFSDAIKRVQDTPFFGWGTVGTAAMILLITHSPSPIRHAFYETFLHLHQFAALLAVVGV
Q5BFA7_EMENI	SGTLAVLNMVPLFILAGRNNPLIPLLRISFDTYNLLHRWLGRIVVIESIVHTVAWAVNAVDETDVSDMLDRLCNTPFFAWGLVGTVAMTFLLLHSPSPIRHAFYETFLHLHQLAALLAFLGV
Q0D098_ASPTN	SGTLAVLNMVPLFLLAGRNNPLIPLLRVSFDTYNLLHRWLGRIVVIESVVHTAAWASNAIDEQSVADMARRLRDTPFFTWGLLGTAAMVFLCLHSPSPIRHAFYETFLHLHQLAAFLAFLGV
A2QAQ6_ASPNC	SGTLAVLNMVPLFILAGRNNPLIPLLHVSFDTYNLLHRWLGRIVVLESVVHTCAWAVNACDEVSFSDMLERLRTTPFFTWGLLGTCSMITLGLHSPSPIRHAFYETFLHLHQLAAFLAYLGVL
C5PAP0_COCP7	TGNLAVLNMIPLIILSGRNNPLIPLLRVSFDTYNLLHRWIGRVVALEAIAHTLAWAINAVDATGWDSMWRGLREDSFYTWGLVSTVALAFLFVHSPSPLRHAFYETFLHLHQVGALVAMLGL
C5FV40_ARTOC	SGNLALLNMIPLFILAGRNNPLIPLLRVSFDTYNLIHRWLGRIVIIESVVHTIAWMVNAVGADGYTKMWHSIWHEPFYTWGFAATTGMVFILVQSPSPVRHAFYETFLHLHQIGAIVIVLGI
F2SWP6_TRIRU	SGNLALLNMIPLFILAGRNNPLIPLLRVSFDTYNLLHRWLGRIVIIESIVHTIAWMVNAVAADGHSKMWNNIWHEPFYTWGFVATATMVFILIQSPSPVRHAFYETFLHLHQLGAIIIVLGI
A1DCH1_NEOFI	SGTLATLNIVPLVLFATRNNPLIPLLRISFDSYNLFHRWLGRIAAIESIIHMAAWAVNTVREANTAALAQHLAETPSYAWGMVATTVMAFFILHSLSPVRHAFYETFLCIHQVGAFFIILGI
Q0V134_PHANO	TGTLAALNLIPTVLFALRNNPLITLLQVSYDDFNLFHRWAARITIAEAVAHTVAWLYNTVDVAGWKAVGDGLRTEGSYGWGMVGTAAFFFIGVQAWSPFRHAFYETFLNIHRTMVIVALIGL
B2WK29_PYRTR	SGTLAALNLIPTILFALRNNPFITLLQVSYDDFNLFHRWAARITIVEAIVHTAAWLYNTAHAAGWDAVIDGLHHEGSYGWGMVGTAAFAFIGIQAWSPFRHAFYETFLNIHRVCVIVGLVGL
E3S1X8_PYRTT	SGALAALNLILTVLFALRNNPFIYLLQISYDTFNLFHRWMARLVVLESTAHVSAFLYNTYHTTHDGVEGWKNIGWLFSQSSSFQCGLVGFLALILLMVHSIRLLRHPFYETFLTLHRIGIATAISGVYFHLVKHALPQLPWIYLIIAL
E5A6H5_LEPMC	YSTFVTFNLILTMLFALWNNPLIWLLHTSYDTFNFFHRWTARLFLLQSLVHVFVFVINTYHVVYNEQAGWQSIEWVFEHSLSYQCELTHLIAFTLITVLFINPLCHALYETFLSLHRLGAVIAIAGL
C0SE98_PARBP	SGVLALLNMIPLVIFAGRNNPLIRLLHISFDTYNLLHRWIGRMVVLESVLHTAAWATNSVSAGGWNNTMASLRTVPFFTGGMLGTIGMVFLLLHSPSPIRHAFYETFLHLHQLAVFLTFAGI
F2TRW8_AJEDE	SGVLAVLNMIPLVILAGRNNPLIRILHVSFDTYNLLHRWIGRIVVIHSVIHTCAWMTNAVTASGWSKTFHDLGSTKFFTAGLIGTIGMVLLLLHSPSPIRHAFYETFLHLHILLVCLAIAGV
F0UG16_AJECA	CGVLAVLNMIPLVILAGRNNPLIRILYISFDTYNLLHRWIGRIVILHSIIHTLAWTTNAVTASGWSKTMNDLTSVRFFTGGMVGTIAMVLLLLHSPSPIRHAFYETFLHIHILLVFLAIGGI
E3QPC5_COLGM	SGTLSVVNMVPLIILAGRNNPLIGMLHVSFDTYNLLHRWIGRMSVIEAVLHTIAWLIVQVADGGWDSVWHRMSNQLFIGSGMAGTIALVVIMILSFSPVRHAFYETFLNVHIILAFFIFLMT
C9SNI3_VERA1	SGTLSVVNMVPLIIFAGRNNPLISWLKISFDTYNLLHRWMGRLSVIEAVIHTIAWMYVRHADGGWEAVTSRIFHKAFEASGMLGTVALVLILILSLSPIRHAFYETFLNVHIILALITFVCTYIHCVASAHPGGLPQLPWMMAIFVLWFAERLARVLRTA
C7YMM1_NECH7	SGTLSLVNMVPLIIFAGRNNPLIAILKISFDTYNLLHRWMGRIVVLEAIIHTIAWAIVAVDDIGWEGVWHSIATNLFVGSGAVGTVAMTLLMILSLSPLRHAFYETFLNVHIVLAFVAFIAT
E9F9V7_METAR	SGTLALVNMVPLIIFAGRNNPLISMLKISFDTYNLLHRWMGRIVVAESVIHTIAWTIPAVADRGWRGVFESLIATPFIASGLVGTIAMITLLIASVSPLRHAFYETFLNLHIFLALVVFVCT
F0XGD9_9PEZI	SGTLAAVNMVPLVLLASRNNPLISMLRISFDTFNIVHRWVGRTVAIETIIHTIAWMVVQVNDGGWPSVSFKIIHDSFIASGTVGVVALTVLVVVSVSPLRHAFYETFLATHILLAIIILACT
D1ZKP8_SORMK	SGTLAMVNMVPLIILAGRNNPLIGLLQVSFDTYNLLHRWMGRVVVLEVLLHMIAWAVVQIADNGWAGVKEKTLNDRFIGSGMFGTATMLLIMILSLSPIRHAFYETFLNTHIILAFLSFGAT
Q7SFM3_NEUCR	SGTLAMVNMVPLIILAGRNNPLIGLLQVSFDTYNLLHRWMGRVVVFEVLLHLIAWAIVQVADNGWAGVKEKTFNDRFIGSGMVGTAAMVAILILSLSPVRHAFYETFLNTHIILAFVSFAAT
Q2H477_CHAGB	SGTLSVVNMVPLIIFAGRNNPLINLLNVSFDTYNLLHRWMGRISIIEVIIHFIAWAVVQVSYDGWGGVQQKILGDRFIASGTVGVAAMVIILITAFSPVRHAFYESFLNAHILLALIAFVCTWVHCISATVPGGLPQGPWMLAIMSLWLAERTARMFRLAYANWS
B2AUM6_PODAN	SGTLSVVNMIPLIIFAGRNNPLIGLLNISFDTYNLLHRWMGRMSVFEVLIHFIAWAVVQVADDGWEGVKHKILYDRFISSGTVGVVAMFVILVLSLSPVRHAFYESFLNTHIILALVAFICTWIHCVSATVHGGLPQIPWVLAIFILWGAERFARVIRLAYANRS
A7F9C5_SCLS1	SGVLAVCNMIALIILAGRNNPLIGWLQISFDTYNLLHRWMGRIVVLEALVHTSCWAYVQYADTGFSGVWDKLLHDPFSSYGMMGTIAFVLLLLTSPSPIRHAFYETFLNLHIIFAAVAIAGV
A4R965_MAGO7	TGVLSVVNMVPLFLMAARNNPLIPLLGISFDTMNLMHRWFGRIVVAEAIIHTVAYMVPKGTAGMSAGQIFQRVFASDFLMPGMILTMSNQGTIAFTFILFQASSPARHAFYETFKILHILAAAVSVAGV
C7YZ63_NECH7	TGVLSTVNMVPLFLLAGRNNPLIPLLNISFDTYNLIHRWFGRIVILEAVAHTLAYYAGSGWTFTVPSGAFILPGFIATCAFVFLGIQASSPLRHAFYETFKLLHILVAITAVVGL
B2AW20_PODAN	TGYLAVVNMIPLFLMAGRNNPLINLLGISFDTFNLLHRWFGRIVMLESVAHTVAWLVGNASKNGWSAAFNTAITVKFLMWGFISTCAMIALCIQASSIFRHAYYETFKIAHIALAILAVLGL
Q2H9V2_CHAGB	TGYLAVMNMIPLFLMAGRNNPLITLLGMSFDTFNLLHRWLGRIVILEALAHTLAFLISSASASGWDGAFQTVFRVPYMMWGFIATCAFVVIGIQAASIFRHAYYETFKLFHIALAILSIIGL
C9SR58_VERA1	TGVLAVVNMIPLFLMAARNNPLINLLGISFDTFNLLHRWFGRIVILEAIAHTMAFMSAQAHSKSWEAGFQTVLAVPSFFWGFLGTCGFCAIFIQAWSPIRHAFYEIFKLLHIVLAILAVMGT
E3QQW9_COLGM	TGTLAVVNMIPLFLMAGRNNPLIQMLGISFDTFNLLHRWFGRIVILESIAHTLAWMSSTAKASSWEAAITSATTVPFLLFGFVATCAFTAIGIQASSPIRHAFYETFKLLHILLAITAVVGV
F0XAL5_9PEZI	TGILATINMVPLFLMAGRNNPLITLLGMSFDTFNLLHRWFGRIVALEALTHTLSYVVVNAQKEGFSPVMKTIVDVPFLKYGLISTLAMLVIGFQAMSPLRHAAYETFKILHIALAAVAVMGL
A6SFF7_BOTFB	TGILAVVNMIPLFIMAARNNPLINWLNCSFDTFNLLHRWTGRIVTLQMIAHVAAWAASKVYASGWSAVWAAIGKSSMLMYGAIATIAAVVIMIQASSPIRHAAYETFKYLHIALVIVVIIGI
D1Z6S9_SORMK	TGTLAVANMIPLFLMAGRNNPLINWLGISFDTFNLLHRWLGRIVALEALAHTLGYLYRSAASKGWAVAFQGIFKSDFLIYGFVATAAFILIAIQATSIFRHAFYEIFKILHIALAIASVVGL
B6Q5T4_PENMQ	TGTLATANLIPLVILAGRNNPLIPLLGLSFDSWNIFHRWLARIVAAESLAHFLSWMFCTADKSGWATIIKAFHNSQLIITGLVAVVGFVALVLFASSALRHAFYETFLHLHILLVLMSFIGL
B8M5D3_TALSN	TGMLAIVNLVPLVITAGRNNPLILLLRVSFHTFNLIHRWLGRIIVTEAIAHTVAVLVRVGIWKGWNTIPEHLFHIPIFTYGFMATIAFVTIFFQSLSPFRHAFHEFFLHFHLVLVTASFVALWYHLYKFVHKWVFLAALVAW
B6Q4N5_PENMQ	TGTLAIVNLVPLVITAGRNNPLILVLRVPFDAFNLVHRWLGRIVVAEAVAHTMAVLVRVGMSRGWDTIPDHLFHNPIFTYGFVAIIAFVVILFQSLSPFRHAFYEFFLHFHIILVTASFVAL
A2QH08_ASPNC	AGSMAVLNLPGLVLAAGRNNPLVPLLGIKFDCFNLMHRWVGRTIIFSGLVHMIAAVIMKVSEEGGLVAATHLIWTTKFFVCGLVAIFAFTTILFQSLSPVRHAFYEAFLHSHIALAIMAFVGL
B8NEZ8_ASPFN	AGHLCVMNLPALVLTAARNNPLIPMLGLQFDTFNLMHRWIGRLIIGEAVVHMACVVASEAKESDMSKVTHLLWNTPFFIEGFVALIAFMVILFQSTSPIRHAFYEFFLHLHILLAITSFVGLWYHLRGLALQRVLLVTL
Q0CDS7_ASPTN	AGHLAVMNSPVLVLTAGRNNPLIPLLGLRFDTFNLFHRWVGRLMILGAIVHVACVLASEAREMGMSMVNKKIWHVPFFIYGLVSFIAFVVILFQSLSPIRHAFYEAFLHFHILLAVMAFVGL
A1CFV9_ASPCL	AGHLAVMNSPALVLTAGRNNPLIPLLGIPFDTFNLLHRWVGRIMVAGAIIHMGCVVGAQAKQVTMAEITNELWHQPFYIYGMVALIAFVTIFFQSISPLRHAFYEAFLHFHIFLAIMAFVGL
Q8J268_EMENI	GGHLAVMNTPGLVLAAARNNPLIPLLGISFDTFNLFHRWVGRVIVVGAIIHMSAVIAGLIAEHGFETTTHIIWEVPFFIWGMIALFGFILIAIQSVSLLRHAFYEVFLHLHVALAVMSFVGL
B6HFG8_PENCW	AGHLAVMNTPGLVLGAGRNNPLVQLLGISFDTFNFMHRWVGRVITANAVIHMSAVLADQAYLYGTDYILYVMWQQRLFICGLLAILGFICIFIQSLSPARHSFYELFLHLHIALAIFSFVAL
F0X089_9STRA	TGQLAVFLVMFMLLPVARIPLWNFVFGTSFERMIKFHRWLGIMLLPIIIIHLVKAIGRLDDIFSTEKYGEVVPLYGFIAFCALATMSLLASEPIRRSLYKLFYFSHRVLGIVALVFMI
D0MUZ3_PHYIT	SGQVSLLILMFLILPVARLPVWSILFGSSFERIVKFHRWLGVIMNIAVIVHVVQASDVVDLTLNEKYGEVTPLPGFVAFICFIAMMFLSIEYIRRMFFEVFYFTHRVLSIVGFVFTIL
A4HIA6_LEIBR	LGQLAILFLSLLLLPVGRQSIVVSVLGVSRDGMLWFHRAVGYAMLAATVGHVVAFYVSYASFGYLMQNLNTVANRVCKKGVFDDYSVLVATWTTWFLLIAMGIFGLSFIRRRYYELFYYTHLAATYMTLPAMVFHA
D0A6T6_TRYB9	MGQLAVAFLSLSIFPVSRYSVLHSILGTSWESSIWVHRLLGYGVFLGIVGHAIGWYVRCFELGAFPQGIFSIPAVDPPGNRDDYTIPLITLTTLFSLVSTIIFALEPLRRRFYELFYYTHIVTFYMLVPVVL
Q4D1K3_TRYCR	LGQLAVALLSLLMFPASRFSVLHSILGTSWESLIWVHKVLGYGMLLATVGHMVAFYVCYGQAGKLPRGIFSIPMVDKPGHINNFTVPLISLTTWFMIVAMGLFALEPVRRRFFELFYYLHILSFYMIAPTVL
D2VSJ1_NAEGR	GFAYAIIINLTATILPITRYSAFVFVFGISFERAVKYHKWVARLTLLIATIHGILMTVHLADNGSLGNILTASANDYILFGLIAWIAMVIMTIFALEPIRRKFWELFKVIHIILAPVVLVMS
D2V965_NAEGR	FGYASVITLTTTILPITRYSAFVFIFGISFERAIKYHKWCSLLTLLVTTLHGIFMAIPMGMKGNLERLVSVRANGYILFGTIAWIAMVIMSLFSIEIIRRKCWELFKVVHVILAPVVLVFS
D2V2B1_NAEGR	FAYVNVWNFSLILFPLSRYSVLLALFGISFERAIKFHKWLGRSTHFFVTVHFLAMLIENAMINNAAYLWSMSTINYPLLGFISWILLSILVMGTFEPIRRKLWELFYGSHIILAVLVIGLS
D2W1C9_NAEGR	KAFASVCVFNFGLILFPVTRYSVLQVLFGISFDRAIKYHRWLGILQWFFVTAHGIAMVVHYNASGLYLVDVTSPTFPILGIIAWFFMTILWLMTFPVIRRKLWEVFLISHVILSILIVILS
D2W2K5_NAEGR	SGYVQMIILNYIFLFIPVTRYNVLQALFGISFERSLKFHKWLGFMIFGFATGHGVTEFVSFRDNIPYMFSAEDQFPLFGIIAWLSLGLLLLFSFNPIRRKLYELFLVFHIPLTLVTVTFS
D2VJS7_NAEGR	SGFTQLIVFNYIFLFIPVTRYSVLQALFGISFERSIKFHKWIGVMVFLSATAHGIVEFIAYRDNIPYIFSVGDGFPLLGIIAWLTLGLLLLFSLEPIRRKLYELFLVFHIPLTFITVTFSIIHGEGWINLLPYMAFSLFLMV
D0N0V0_PHYIT	TGTPSSIALAVVFGFAVRNNSILLIVTGIPFERALFYHKLAAFATIIIASLHGFTHLSRDEQRFSNVQVISGSGAFIALVSMSLLSLSCIRRRFFEFFLRVHWVLFIAVITCAIIHGAVYV
D0N0V7_PHYIT	TYGLLVVFILTVRNNSVLLALTGISYERVLFYHKLAAFVTIILSGLHGLAYILAYDKGEISGEGDMVFTGTVAFGAMVLMFVFSLGFVRRRFFEFFLRTHWILFIVVLVFAV
A8IRR2_CHLRE	AGNVAVTFLIIAYVLATRNNAVTFLLGLSHERAIAWHGLAAAAAVGLALYHGLIEEYVDPGKRGKERAEHKFYFVTGWIGFGLMAALVGTSASRVLRQYLWNTWQVLHWAFLLAVVFVVTLHSATTVLFGAAAWALDLLLRWWYQA
A8IRR3_CHLRE	EGNVAVMFLIIAYVLATRNNAVTFLLGLSHERAIAWHGMSASAAVGLALYHGLIEQLSWGGNEDAEEDDLGSYFVTGWIGFGLMAALVGTSASRVLRQYLWNTWQMLHWVLLIAVFVVVTIHSAAAVLI
F0W6Z4_9STRA	RAYGSNALYSMILCIALVSRESFLHQILQISAEKSSRYHIWCGTTFVVFVSLHSFLYLALWLHQQELLSKLVPCQNCSIKSQYRTLRNLYGLLALIVLFGIAINSRQFIRRRYFRRFVAIHSMNAILIVLLCL
D0MV83_PHYIT	FGMNGLYAMVLSVVLVARQSFLHKFFGLSGERAARYHVLCGQFGFIMLMLHGVLYTLVWYTQGKVEQMLVPCLAESCTPKQRYGSTRNFFGTVAMLPLLIVAASSMEWVRRRFFRRFITLHCLSAGFVVFTALH
B8LDU6_THAPS	SAILSLVAFAHLLIPVSKHSPLVTLLKWSPSEAIVVHKYEGRLAIFGVVLHGGLHLVCGYWRWWNAFMLNDANDARDSSWMKRSFWYGYIPPVSCWKNVLYRSSSDNEYDFEPNFGEGCIHDGSPCKCYDFFVNLTGLLGLVALLILLFSSVGYVRRHFYRVFYVLHITTAAFFLLMAT
B7FYY1_PHATC	FGIAALASMSVFLVPVSRHSAVLALWGWSPVHAVRLHVWSGRIIMIASLVHGAMHAYNWSVMNREGLFALLIPPSGCWTLKETVFAPTCRNPDTDCSCYDHFRNLTGALAGTALVVIGLTSCNFVRRKCYALFFHVHVIAGPLVLLMT
D7G4X0_ECTSI	TGFAAAIQFSIVLIPVSRDSKIWSTIGVPVERAVLYHTTLGHLAFVSLFLHGILYMAYYVQKHGWAYAVNSSFHYKGKGVNVPAGFIAGLCALPMWVLSLHFFRREYYRLFKTSHFLFIGVFGAGM
D7G8Y6_ECTSI	MGLVCSSHFAIILVPVSRDSKIWSALGVPFERAVLYHAIAGHLAFTSLFFHALLLTAHWVQYEGWSHAVHESIHFDPNTHGGVDIPMGWMAGLCAIPMWATSVNWVRRKYYSLFKLAHWLFIGVFVFSV
D8LNK5_ECTSI	FGFAASCHFAVILIPVARDSKLWSAVGIPFERAVLYHVIAGHLAFATMFLHAFLFLSSCVWENGWRHAWEVSTLQANDDYGDVDVPMGWAAGLCALPMWITSVNYVRRRWYSLFKASHWLFIGVFIFGA
D7FK19_ECTSI	FGYICSSHFAVILVPVARDSKIWSSLGVPYERAVLYHTFAGHLAFTTMAVHAFLFVVYWVWYDGWAHAIRESIHAPAEKHHHGLDIPMGWMALLCGLPMWITSINFVRRRYYSLFKLAHFLFIGVFVFGA
A9SL39_PHYPA	TGRAWYLPMALLFIPVSRNSPFLRLVNLPYEHAVRLHRWLGHFSLVILLLHSITFSLHIYYTGGGSVKGIFEWKTYGVSNWAGVLSMLAGIVMWVTSLGPIRQPFFDVFYVTHHMYILVFAFGV
A9SQS6_PHYPA	FGKVIPFAMTLLFLPVTRGSPILRLIHVPSEHAVRYHRWLGHLTMILITTHGVIYSIYYHSRHETHMVMDWKYSTEGISNFPGVIGATAGVIMWVTALAPVRSRFFNFFYGTHQLYIVLFVFYA
A9S7N1_PHYPA	LGKALPFTIGCLFMPVARGSPILRLIDVPFEQAVKYHRWMGYLTVLLVVVHGATYGVYAGAIHKIELYLESNRAVIPSIQNDLFMCVVPVILRSAWIICWQLIEWPYYGTSNLAGTISCVAAMIMGATSIPYFRSRHFNTFFSMHQLYIVFFAFYV
A9RKK9_PHYPA	LGRVAVLPISLLLIPVSRSSPILRAIDIPFEQAVKYHIWLGHLTMAMLLGHVSIFIGIFAYKHHMVKLVTWPPTGVSYLAGLIAFVAGSLMWITALPLIRRRFFNAFYYTHQLYILFFAFLV
D8SKF0_SELML	FGFLGLFCLGFLLLPVARGSPLLRLVDIPFEHAVKYHVWLGHLTMAIFTIHGLCYVVVWTVQGRLEELLAWQRIGVANLPGEISLVAGLLLWMTSFGYIRQAFFELFFYTHQLYVVFFVFMA
A5C425_VITVI	FGLIGLFCXAFLFLPIARGSVLLRLVDIPFEHATKYHVWLGHLTMFLFTLHGLFYVIAWAMDGRLLQEILEWKEIGVANLAGVISLIAGLLMWVTSLSPVRKQYFELFFYTHQLYVVFVVFLA
B9GK29_POPTR	LGSMGLYCMAFLFLPVARGSVLLRFINIPFEHATRYHVWLGHLTMVLFTLHGLLYVVGWAMEGNLLHKLLSWKDIGVAILPGVISLVAGLLMWVTSLPPVRKWNFELFFYTHQLYVVFVLGLA
Q2HST1_MEDTR	SGGIGLMCLAFLFIPISRGSVLLRFIDIPFEHAAKYHVWLGHLTMVIFTLHGLFYVIEWLMEGHLIQELLEWKDIGVANLAGVISLVAGLLMWVTSLPGVRTWNFELFFYTHQLYIIFIVFMA
Q9LTA0_ARATH	LGMIGLLCMVFLFLPISRGSILLRLIDIPFEHATRYHVWLGHITMAFFSLHGLCYVIFSWNAIGIAILPGVISLVAGLLMWVTSLHTVRKNYFELFFYTHQLYIVFIVFLA
Q6L8G3_ORYSJ	FGSIGLFCMAFLFLPVSRGSVLLRLIDIPFEHATRYHVWLGHLTMALFTLHGLCYVIAWSLEGNLLGELAAWKEIGVANLPGVISLAAGLLMWVTSLHPVRKTYFELFFYTHQLYIIFVVFLA
A9U5F8_PHYPA	LGFFGLICLNFLFLPVSRGSVLLRALDIPFEHAVKYHIWLGYFMMTCFTLHGHFYIIAWYSEDSLSKIFNWAPHKVANFAGVIALLAGITMWVTSISWVRKRYFETFFWVHHLYIVFVFFMA
A9S0A4_PHYPA	LGFIGIVCLNLLFLPVARGSVMLRAIDIPFEHATKYHVWLGHFMMAVFTLHGVFYAVGWYLEGHLIAKLLEWDPHALANLPGVISLMAGIAMWVTSFGWVRNKYFELFFYTHQLYIIFVLFMA
B9RPX3_RICCO	FGLVGAFCLSFMFIPVSRGSVLLRLLNIPFEHAIRYHIWLGHLCMCLFTLHGSFYFIGWIMSGEIPSELISWTPTDGANLAGIINIFFGWSIWITSLPFVRPKNFELFYYTHHLYIIFIIFFA
D8RBD3_SELML	AGLAGLFCMAILFFPVTRGSTLLRLLNIPFEHAVKYHIWIGITMLVAWTVHGLLYIIYWIIEKKIHELWAWHSDEISGLSGLIALIIGLVMWATSIGWVRKANFELFYYTHHLYILFILFFG
D8RBD4_SELML	LGLVGIVCLAFLFFPVARGSVFLRLLNVPFEHAIKYHKWIGHIMMVIWTVHGLVFVIFWAVTGKMTELVQWKKTEISGLSGLFVYIIGVIMWMTSLGPVRKKKFELFYYTHQLYIVFILTFA
D8SBL8_SELML	FGMTGAVPFAFLFFPVARLSSLFRLINIPFEHAVRYHIWTGHITMFLWTVHGLVYILYWTMANKSQELVRWHKIDISGLTGLFTWIVGLLMWGTSLAPVRKHRFELFYHTHQLYFVFIVGFA
D8S691_SELML	LGAAGAVPFACLFFPVARFSSLFQLIKIPFEHSIRYHIWIGHIMMVIWSAHSIVYVMYWPIAHKSKEFILWEKTSIAGFTGMFAWIVGLLIWVTSLNPVRKQRFELFYYTHQLYILFVIGFV
D8SEM8_SELML	LGYAGLVPFAFLFFPVARTASILHLVNIPFEHSVKYHIWVANITLVLWTGHSVAYLILWIRAKETSKFINQGGRFDLAGIGASVAFATSLIMWITAIKPVRNRKFEMFFYTHQLYIVFIFSFA
Q0JAT2_ORYSJ	LGHVGSFCCAFLFFPVARGSSLLPLIGLTSEASIKYHVWLGNLVMLFFTAHGLCYIVFWASTDQIHEMLKWTRTKVANVPGELALLSGLVMWVTALPRVRRQMFELFFYAHHLYALFLVLFA
D6RVS6_HORVU	LGTVGSLCCALLFLPVARGSALLPLVGLTSESSIKYHVWLGNMAMVFFTAHGFCYVFFWASTDQIHLVRTPLRWQYNQVFKIQSKLRTNLACMPGQPLIQMTKWARTRVSNVAGELALLCGLAMWATALPRIRRRMFELFYYAHHLYVPFIVFSA
B9H3H4_POPTR	LGLAGNTCLAFLFFPVTRGSSILQFVGLTSEASIKYHIWLGNITMVIFTAHGLSYITYWSHTHQISQMLKWDKFVVANVAGEIALLAGLVMWATSLGRIRRKLFELFYYSHHLYIVFVIFYV
B5KGU9_MALXI	LGIVGNIGLAFLFFPVSRGSSILQIIGLTSEASIKYHIWLGHLVMTLFTAHGLCYVVYWGSTNQISEMLKWNKVGVLNVAGEVALLAGLAMWAMSIPRIRRKIFELFLYTHHLYIVFLVFFV
E0CUW9_VITVI	LGLVGNICLAFLFFPVTRGSSVLRLIGLTSESSIKYHIWLGHTVMTLFTAHGLCYIIFWAATHQSSELLTWDEIGVSNVAGELALLSGLAMWATSFPHIRQKIFELFFYTHHLYVLFIVFFM
B9RDV8_RICCO	LGVVGNICLTFLFFPVARGSSVLPLFGLTSEGSIKYHIWLGHLVMVFFTAHGLSYISYWAVTHQISEMLKWRKADFSNVAGEVALLAGLGLWAATFPRIRRKMFELFFYTHHLYILFVFFFLM
B9RDV7_RICCO	FGLVGNICLTFLFFPVVRGSSVLPLFGLTSEGSIKYHIWLGHMMMVLFTAHGIGYIIYWAVTNQISEVLKWGKTDVSNVAGEISLLAGLGLWATTFPRIRQKMFELFFYTHHLYILFMLFFI
B9I8N2_POPTR	LGLLGNICLALLFLPVARGSSLLPLFGLPSEASIKYHIWLGHTVLVFFTAHGLGYITLWAVKNQISAMLEWARDDVSNVAGELSLLSGLVMWATTYPGIRRKMFELFFYTHYLYILFMVFFI
Q6PND7_CUCSA	LGIVGNICLVFLFFPVARGSSLLPLLGLTSEGCIKYHIWLGHMTMAFFSAHGICFLIYWAATNNISQMIKWAKTDISNIAGELALVFGLIMWATTIPRIRRKFFELFLYTHYLYILFIVFFI
D7KMM0_ARALL	LGLTGNICLGFLFYPVSRGSSLLAAVGLTSESSTRYHIWLGHLVMTLLTSHGLCYCIYWISTNQVSQMLEWDRTGISHLAGEITLVAGLVMWATTFPAIRRRFFEVFFYTHYLYIVFMLFFV
D7KQ56_ARALL	LGIVGNICLAFLFYPVARGSSLLAAVGLTSESSIKYHIWLGHLVMILFTSHGLCYFIYWISKNQLVSQMLEWDRTGVSNLAGEIALVAGLMMWVTTYPKIRRRFFEVFFYTHYLYIVFMLFFV
D7M5Q8_ARALL	IGLVGNCCLAFLFIPVVRGSSLLPVVGLTSESSIKYHIWLGHMLMTLFTAHGLCFIVYWASMHEISQMVSWGKTEMSNVAGEITLLSGLVMWATTYPSIRRRFFEVFFYSHYLYIVFMLFYV
Q9LMM3_ARATH	LGLIGNICLAFLFLPVARGSSLLPAMGLTSESSIKYHIWLGHMVMALFTVHGLCYIIYWASMHEISQMIMWDTKGVSNLAGEIALAAGLVMWATTYPKIRRRFFEVFFYTHYLYIVFMLFFV
A5ATI3_VITVI	LALTGNIALAFLFFPVARGSSILPLIGLTSEASIKYHIWLGHTCLTLFTTHGVCFIIRWIAKDSIWKQIREWDRTGVSILAGEISLVGGLVMWVTTFPRIRRKKFELFFYTHYLYIIFMLFFI
Q6EMC0_SOLLC	LGLVGNICLTFLFVPVTRGSSVLQVFGLTSEASVKYHIWLGHIVMTLFSAHGICYIIYWASTHQLSEMLKWGKTDISNLAGELALLSGLVLWIATFPKIRRKMFELFFYTHHFYILFVVFFV
Q6T303_MEDTR	LGLVGNICLAFLFFPVTRGSSVLPIFGLTSEGCIKYHIWLGHILMAIFTTHGICYITYWASTNKMSEMLIWTKDGVSNLAGEISLLAGLFLWIATIPRIRRKFFELFFYTHHLYIIFIIFYI
Q94EK6_PEA	LGLVGNICLVLLFFPVTRGTSVLPMFGLTSEGSIKYHIWLGHVLMTIFTLHGVCYIIYWISTNQISQMLKWNKIGVSNLAGEISLLAGLFLWVATIPKLRRKFFELFFYTHNLYIIFVIFFV
D7M2F3_ARALL	MGYVGHYCWAFLFFPVTRASTILPLVGLTSESSIKYHIWLGHVSNFLFLVHTVVFLIYWAMTNQLMETFAWNPTYVSNLAGTIAMVIGIAMWVTSLPSYRRKKFELFFYTHQLYGLYIIFYVMH
E0CUW8_VITVI	LGYIGNLCWAFLFFPVTRGSSILPLVGLTSESSIKYHIWLGHLSMVLFAAHSIGFVIYWAMTNQMAEMLEWSKTYVSNVAGEIAFLFALIMWATSFPRVRRKMFEVFFYTHHIYTLYIFFYVLHVGTAYFCM
E3UIT9_PHAVU	AGYIGNICWAFLFFPVTRASSILPLFGLTSESSIKYHIWLGRVSMVLFAVHTIGFFIYWGITDQMKEALEWSKTYVSNVAGIIASVIALAMWVPSFPKFRRKMFEVFFYSHHLYTLYILFYGI
B9MX02_POPTR	LGYIGNICWAFLFFPVTRGSSILPLVGLTSESSIKYHIWLGHLSMILFAAHTVGFIIYWAMTNQMALMLEWSKTYVSNVAGEIATVLALAMWVTSSYRIRRKMFEVFFYTHQLYILYVVFYVLHVGAAYFCMIL
Q000W4_CITJU	LGYIGNTCWAFLFFPVTRGSSILPLVGLTSESSIKYHIWLGHLSNALFALHAVGFLIYWAMTNQMAEVLEWSETYVSNVAGVIAIAIATVIWATSLPRFRRKMFELFFYTHHLYILYIIFYVLHA
Q9FGS9_ARATH	FGLLAEACLSLLLFPVLRGLSMFRLLNIEFAASVKYHVWFGTGLIFFSLVHGGSTLFIWTITHHIEEEIWKWQRTGRVYVAGLISLVTGLLMWITSLPQIRRKNFEVFYYTHHLYIVFLVAFL
D7SHK3_VITVI	FGLLAEACLALLLLPVLRGMALFRFVGVQFEASVRYHVWLGTAMIFFATFHGVSTLIVWGIKDRIQDEMGKWQKTGRIYLAGEIALVTGLVIWITSLPPIRRKRFEIFYYTHHLYIVFLLFFL
B9RAV5_RICCO	FGLLAEACLALLLLPILRGLALFQLFGIQFEATVRYHVWLGTSMIFFATLHGASTLFIWGVSHHIQDEATLLVRRWQKTGRIYLAGEMALVAGLAIWITSLPQIRRKRFEIFYYTHHLYVVFLIFFL
B9I3D7_POPTR	FGLLAEVCLALLLLPVLRGLAIFQLIGIQFEASVRYHILLGTSMIFFSTIHGASTLFIWGVSRHIQDEIWRWQKKGRIYLAGEIALVTGLVIWITSLPQIRRRRFEIFYYTHHLYIVFLIFFL
F0W390_9STRA	LGFNAVLCFSVLIIPATRNCFWMISMGVDYSHGIKYHRWIGAITIFMVLCHALPYYKQWLAAGTFMKSSFPCFDCEVEESKHRMQNFSGQIALLCCLIIGVTSLPYVRRTYYSFFYYAHHLAIVVVICGI
D0MZQ4_PHYIT	LGFNAILCFSLLIIPATRNSFWMISMGIDYSHAIKYHRWIGFFTVTMVALHAIPYYYAWFKSGTFLESAFPCMDCDYGTVGKGRLQNFCGQLALLCCIIIGVTSLSPIRRKYYDVFYYCHHLFILVLFFSAL
D0MX65_PHYIT	FGYSSVFNLAFVFLPCTRHCAWMEFFNISYANGVKYHRWLGMLSIYTAVLHAIPFYWMWARQGVLAKQALPCFDCQLDYWHIGYPKWFNVFGEISLFFMLVVTYTSHPWVRRNLFEVFYYVHHLYIPAVIFAV
D0N1K3_PHYIT	SAYLCIYNMAFLLLPVTRNSGWMEFFNISYANGVKFHRWIGFMTVITAVVHMLGYWVNWVRLGTWEVNQLPCTSCDFTQDNSGGGYYAWFNVFGFISTLALVLLVPTSFPIIRRKAYEWFYITHWVLFVIAVLFAI
O22113_CHLLO	LGEFICPMWMLLFYPVSRSNFLKWAFAQDFSTIVKYHRWLGYLTIYTTFAHSLLYYIAWGAEGEFAEQVIVWTRPGCGNRTNHVCNYLAGSIATWVSIIILATSHAWFRKNYYKIFYRVHIAGFILFTIFS
E1ZAG3_9CHLO	FGIMMWPNIWMLFFPIPQSSFLQTLTGLQYTEMIRYHRWVGQITLVVLSLHGWLYYLYWALKQEFWYNFSNWGTLSSINYLAGTISYLFALVLWSSSLSWVRRRFFEVFYRCHIVCFLGFTLFA
A2I2U7_CHLRE	SGWVGRLDLLLLFFPLPRCNFLHWLLGSDFPTLVKYHRWLGHGTMLINSIHGIVYMGMWANAGTLTTMLNWGMGAGVNRLAGLISLCGGWLLWITCIPIIRRRFFNVFYISHILGAIIFLLFG
D8TZX8_VOLCA	SGWVGRLDILLLFFPLPRCNFLHWLLGSDFASMVKYHRWLGQGTLLVYSLHGITYLSIWAHSGVLSTMLDWNMGAGVNRLSGLVAMCGGWLLCLTSLSFVRRRFYSLFYSCHILGATMFLLFG
B8BWW5_THAPS	GSLSAGNTLFLVITATRNSVLTWIVGITFDQVLVYHRFIGRLTIALSLIHSIFYIDHIIERTSDQVTITGLAALGCGIIIALSSVNYFRRKFFNVFFWSHYSFLGFIVGMY
B8BT25_THAPS	FGSLSAGNTLFLVMTATRNSVITWILGVTFEHVLVYHRFIGRLTVVVSLIHSVFYIDQIIERISDRVTVTGLVSLGCSVIIFLSSLNYFRRKHFNIFFWSHFSFVGFIIGMY
Q675P4_OIKDI	RGAAQAINFNLSILLFTVCRNLLAFIRSIFPREFGFLFDNAIYAHKRLSYAIIIWSIAHIGAHYYNFLHNYAALSASNTISQQLVNHGNLSLFKIMPAELATEIVSLQAGGSGILLTLVFFIVFTSSAEPIRRSFYNLFYYLHHFTFLIFPLLY
F1A617_DICPU	AAQLIEFNAAMILITMCKQLFTMVRNTRFRGLFPVDKYMTFHKLIGYTLLVASLLHTIGWIVGMAIATGKPDALFYDCLYPHFEYRPTVWQMIFNSLPGVTGVIMILIIIIMCTLAIKTIRKSNFELFYYSHHLFIGFYVLLI
NOXC_DICDI	AAQLIEFNAAIILMTMCKQLFTMIRNTKFKFLFPVDKYMTFHKLIGYTLIIASFLHTIGWIVGMAVATGKPDNIFYDCLAPHFKFRPTVWEMIFNSLPGVTGFIMISFLIIMAILSLKIIRKSNFELFYYSHHLFIGFYVLLI
B0CEP3_ACAM1	RGCGLALNFNGALILVPILRRWMTWLRKTKLNDYLPIDEHLAFHKLVGQMIFSLGLVHTVAHLNNHLAETAAFQIDYPVRLFLLYGSGWTGLLLMLLLLLMWFTALPFIREKGNFNLFFTMHLAYIPWIGLMLLHGPHFYKWAAVSIGAFLI
B3S4X0_TRIAD	RGCGLCLNFNCTFIMVLMLRKTLTIIRSTTLGSYLPIDQHIDFHKMTGIVIGFFALVHTVAHVFNVVLPDPPNNRSAVDVLFTTKYKIGWVGGTAYITGYPLVIILLVMIICSMPFVRRKGYFQVFYWTHLLFVPWFALLI
A7E3P2_MONDO	RGGGQCLNFNCSFIVVLMLRRCLTWLRATWLARVLPLDQNVEFHQLIGYVVVGFSFLHTTAHVVNFAQLAQSENSTFQFWEYLLTTRPGIGWVYGTASLTGIVLQLLILIMLVCSCSFVRRSGHFEVFYWTHLLYISIWALLI
D2HF17_AILME	KGCGQCLNFDCSFIAVLMLRRGLTWLRATWLAQVLPLDQNIHFHQLMGYVVALSLVHTVAHVVNLIEWPGTGGGDPVLQAQSEASPFRFWELLLTTRPGIGWVHGLASPTSVALLLLLLLVLACSSSCIRSSGHFGVFYWTHLSYLPMWILLI
F1PQ38_CANFA	KGCGQCLNLDGSFIAVLMLRRCLTWLRATWLAQVLPLDQNIQFHQFVGYVVIVLSLVHTVAHIVNFALQAQAEASPFQFWELLLTTRPGIGWIHGLASPTGVALLLLLLLMFACSSSCIRRSGHFEVFYWTHLSYLPMWILLI
NOX5_HUMAN	KGCGQCLNFDCSFIAVLMLRRCLTWLRATWLAQVLPLDQNIQFHQLMGYVVVGLSLVHTVAHTVNFVLQAQAEASPFQFWELLLTTRPGIGWVHGSASPTGVALLLLLLLMFICSSSCIRRSGHFEVFYWTHLSYLLVWLLLI
E7F9M1_DANRE	RGCGQCLNLNCTFVMVLMLRRCLTWLRATWVVRVLPLDQNILLHQIVGYAILIFSVGHTGAHIMNFARLSQNDGAYQLWEYLFTIRPGIGWVNGTASITGVVIQILIGLMVVCSSTFVRRSGHFEVFYWSHLSYIWVSALLV
Q4TGY3_TETNG	KGCGQCLNFNCTFVMVAARAPAGRGLEPRVKRASPTCVQVLMLRRCLTWLRATWVVRVLPLDQNILLHQIVGYAILFYTLLHTCAHVFNFGTPHTHARTVFPDAEGTCACFPCALQRTSESSGFTLWEYLVTTRPGIGWVKGTASLTGVVLQLLIGLMVLCSSTFVRAHGHFEVFYWSHLSYVWVWALLM
F1NC63_CHICK	RGCGQCLNFNCAFIAVPMLRRCLTRLRATPAGRALPLEHCVALHQLVGSAVLALAVLHAGAHVANYGRLAQDGHGALSEFLLVARPGGGGFGGTAPQTGLALQLLLFAMLAFSSPCVRRGGHFELFYWSHLSYVPVWALLL
C3XXZ5_BRAFL	KGCGQCLNLNSMFALLLMLRKMLSYMRSTPVGRYLPLDQHIAFHKVIGVMILVFSLLHTIAHVYNFVKLTETTPHTLMEYMLGTNLGIGWVSGSASMTGWVLLWLLLVITLSSTSLVRNSGHFQWFYWIHQLTIPWFVLLV
B7PDQ2_IXOSC	SPGQLLNLMCSITALPVLRMCNTWLRSQGASRFLPLDSGIYYHKLTGWLVLAYSIIHTGAHLLNFAARLSEGDWHVFSLYTFTTHHDIGWVGGAASITGWVLLAVLVVMFLCSLPCVRRSGRFEVFYYSHLLYTVFWFFLI
E9GYH1_DAPPU	RACGQVLNFNCAFVVVLMLHHCITWIRQTKLAVFLPLDQHVYLHKLCGFTIIFFGTLHTAMHMINFCEYNMLENPLNIANELVSPVTNQTHSTEEWLFTTIPGLFGLIPGVANLTGWGLCVILGVMIPCSLPFVRKTGYFELFYWTHFLHYPFWALLI
E9GYH0_DAPPU	RSCGQTLNFNCAFILVLMLRRGITLLRNIGCGSFLPVDQHVYLHKVCGGVVVVLSALHILMHIINFPLNIAGELVSPVTNTSHSAAEWLFTMRPGLFGLYPGLANITGWALVVILAIMVICSLPSVRNSGYFEVFYWTHLLYIPFWILLI
B4J941_DROGR	RACGQCLNFNCAWVLVLMLRHSLTYLRSRGLSSFLPLDHHVYLHKLTGITISVFSLVHTIMHLFNFSIIVINDPKINAGHFTIGEWLLTDRPGLFGLIPGCANPTGVALLAILMVMFICSQPFVRRKGSFEVFYWTHLLYVPFWILTL
E2B3W7_9HYME	RACGQCLNFDCTFILVLMLRQCITFLRTHGFNSVVPLDHHIYLHKMTGLLIGVFSIAHVLMHLIYCGTVILKDEDMNSGNYTMTEWLLTSRPGHFGLVAGSAYPTGVVLLIILLIMTLCSMSFVRRGGCFEVFYWSHLLYVPFWILMI
A7E3L9_APIME	RACGQCLNFNCSFILVLMLRQCITFLRTHGFNSVLPLDQHIYLHKVTGGLICVFSIAHTLMHLLNFGTIVIYDEILNHNNYTLSEWLLTSRPALFGLVRGYANPTGFILVILFLIIMICSMPFVRRGGCFEIFYWSHLLYIPYWILVI
E0VQY4_PEDHC	RACGQCLNFNCMFILVLMLRQCITFLRTRGFSTFLPLDQHIYLHKLTGVLIFLYSVVHTLMHLINFSTVVQYDPVINAQNFTLTEWLLTSKPGLFGLVGGAANPTGVALMIILFIMFICSQKFVRRGGCFEVFYWTHLLYIPFWILLI
D6WP31_TRICA	RACGQCLNFNCMFVLVLMLRQCITFLRTRGYSSMLPLDQHIYFHKLTGMFIFGYSVLHTIMHVCNFSLVVVDSPINVKNLTVNEWLFTNKPQIFGLVPGLANPTGFALLFILLIMFVCSQAFVRRGGCFEVFYWTHLLYVPFWILVI
Q17JM4_AEDAE	RACGQCLNFNCAFILVLMLRQCITFLRTRGFTAFLPLDQHIYLHKLTGVLVAAFSLLHTIMHLFNFTTIVVNDPVVNAKNFTTAEWLFTSRPGLFGLVGGCANPTGFALFFILLVMFICSQPFVRRGGSFEVFYWTHLLYVPFWILVL
F0W340_9STRA	RGCAQVVMLNCLLVLLPMCRSITAVLKRSNLMWRYIPFDDHIEFHKICGTVLMVAGFIHVAAHISNEIYLYRIATLDEISRSIFVQRKIWTQLPPFSQMMLSIPILTGIVQFLIACISFPLAAIPRFRQGRFNLFWYSHMLLGPFLILMC
D0N041_PHYIT	RANAQVAMLNCVFVLLPMCRSITQVMKRSKFLWRIIPFDDHIAFHKISGSVLLIAGLIHTIAHVFNEIYLYLIATPDEVKRSIFVTRHVSTFVNGERPPFTTMLQALPVWTGVILLVITCISFPLAAIPKFRQGRFNLFWYSHMLFGPFLVVLA
D0N039_PHYIT	RANAQVVMVNCVFVLLPMCRSITQVMKRSRFLWRYIPFDDSIAFHKIAGSVLLTAGLVHTVAHVFNEVYLYLIATPEEIKRSIFVTRHVSSFVNGERPPFTTMLQSLPVWTGAILLIITCISFPLAAIPKFRQGKFNVFWYSHMLFGPFLFVLS
F0WDY2_9STRA	KGFAQIVMVSTMFVLFPICRNLVTLIRQLKWVRRCVPVDQHISFHKLAGTVLLFAAAGHSVAWFIIIYQLRACSEQMWLQSRYSNLDFLRNEPLEELVLRLPIWTGLVMILLAMIAIPMTHRSVRQGKFFNAFWFTHLLLIPFILLVL
D0NS83_PHYIT	KGFTQICLVNTVLVLLPMCRNLVTGLRALPIVTSYLPVDQHIEFHKICGIVLLLSALGHTAAWIAIIIYARGAPESVWEKSVCHHLTLVWEDNWLNLTLRVPMWTGIVMSLCAAIAATMCIRKIRQGNFNFFWLSHMLFIPFVVLMA
D0NHA5_PHYIT	KGFAEICLINTMFVLLPMCRNFVTGLRTLPVVVNNLPIDNHIEFHKICGVVMLIASLGHTAAWLAIVIYVRTVPLDVWEASQYHHLSFVRDENLSEFALRIPIWTSVMLACAAIAAPLCLAKFRRGNFNMFWITHTLFIPFLVLMA
A5AKT9_VITVI	KGAAETLKFNMALILIPVCRRTLTKLRSTFLSALIPFDDNINFHKLIALAIAIGVFIHTIMHVTCDFPRLISCPPRKFRRILGPQFNFKQPTYGDLLESITGTTGILMIVMMSFSFTLATHSFRRNVIKLPWPFHHLAGFNAFWYAHHLLVLVYVLLV
Q15FD2_STRAF	ASAETVKFNMALILLPVCRRTLTWLRESFLGTFIPFDENINFHKIIAAGIVLGTLVHVVMHCTCNFVRLVSCPLNQFDSIFGPAFDFRQPSYLDLAGTTVGVTGIVVLVLMVFPFTLATHSFRRNVVKLRWPFCHLAGFNSFWYAHHLLALVYVLLI
F2D8M4_HORVD	KGAAETLKLNMALILLPVCRNTLTTLRSTALSHVIPFDDNINFHKVLAGAIAVGTVVHTLAHVTCDFPRLISCPSDKFMALLGPNFGFRQPTYPDLLASAPGVTGILMIIIMSFSFTLAMHTFRRSVVKLPSPLHHLAGFNAFWYAHHLLLLVYVLLV
Q8S1T0_ORYSJ	KGAAEVLKLNMALILLPVCRNTLTTLRSTALSHVIPFDDNINFHKVIAATIAAATAVHTLAHVTCDFPRLINCPSDKFMATLGPNFGYRQPTYADLLESAPGVTGILMIIIMSFSFTLATHSFRRSVVKLPSPLHHLAGFNAFWYAHHLLVLAYVLLV
Q0MRQ8_MAIZE	KGAAEILKLNMALILLPVCRNTLTTLRSTALSHVIPFDDNINFHKVIALSIAIATAIHTLAHVTCDFPRLISCPTDKFMATLGSNFHYKQPTYLGLLESTPGVNGNLMIIIMSFSFKLATHSFRRSVVKLPSPLHHLAGFNAFWYAHHLLVLAYVLLV
F2E8C6_HORVD	KGAAETTKLNMALILLPVCRNTLTSLRSTVLSTVVPFDDNINFHKVIALAIAIGASMHTIAHLTCDFPRLVSCPSDKFQQTLGPFFNYVQPTWGTLVTSTPGWTGILLILIMSFSFTLATHSFRRSVVKLPSPLHHLAGFNSFWYAHHLLVFAYILLV
B8AZ16_ORYSI	KGAAETLKLNMAVILLPVCRNTLTRLRSTALSKVVPFDDNINFHKVIALTIAIGAATHTLAHVTCDFPRLVSCPRDKFEATLGPYFNYVQPTYSSLVASTPGWTGILMILIMSFSFTLATHSFRRSVVKLPSPLHHLAGFNAFWYAHHLLVIAYILLV
B9T3J8_RICCO	KGAGETLKFNMALILVPVCRRTLTKLRSTILGKFIPFDDNINFHKMIAVAISIGTVIHVMAHLACNFPLLSSCPNQKFMVLLGPILNYQQPSFGYLMESTVSITGFLIMFIMGFSFTLATHSFRRSAINLPGAFHSLAGFNAFWYAHHLLVVAYILLI
B9IG58_POPTR	ASAESLKFNMALILLPVCRRTLTKLRSSFLGTFIPFDDNISFHKTIALAIVIGTLAHTLAHVLCNIPLLSSCPEGKFMLFAGPLFHYQQPTYWFFMRSIVGVTGILMILIMGFSFTLATHHFRKNVVKLPGVFHRLAGFNAFWYAHHLLALAYLLCI
B9HCK1_POPTR	ASAETLKLNMALILLPVCRRTLTKLRSSFLGTFIPFDDNINFHKNIALAIVIATVAHTLAHMLCNIPLLSSCPKDKFMAYAGPLFNYQQPTYWFFIRSSVGVTGILIILVMGFSFTLATHYFRKNVVKLPGAFHKLAGFNAFWYAHQLLALAYLLCF
D7MT53_ARALL	KGAAETLKLNMALILVPVCRKTLTILRSTFLNRVVPFDDNINFHKVIAYMIAFQSLLHTALHIFCNYPRLSSCSYDVFLTYAGAALGNTQPSYLGLMMTSVSITGVLMIFFMGFSFTLAMHYFRRNIVKLPKPFNVLAGFNAFWYAHHLLVLAYILLI
RBOHJ_ARATH	KGTAEILKLNMALILVPVLRRTLTFLRSTFLNHLIPFDDNINFHKLIAVAIAVISLLHTALHMLCNYPRLSSCPYNFYSDYAGNLLGAKQPTYLGLMLTPVSVTGVLMIIFMGISFTLAMHYFRRNIVKLPIPFNRLAGFNSFWYAHHLLVIAYALLI
RBOHI_ARATH	KGAAETLKFNMALILLPVCRNTITYLRSTALSHSVPFDDCINFHKTISVAIISAMLLHATSHLACDFPRILASTDTDYKRYLVKYFGVTRPTYFGLVNTPVGITGIIMVAFMLIAFTLASRRCRRNLTKLPKPFDKLTGYNAFWYSHHLLLTVYVLLV
C5Z1G1_SORBI	KGAAETLKLNMALILLPVCRNTITWLRNTKAARALPFDDNINFHKTIAAAIVVGVVLHAGNHLVCDFPRLIGSSEMKYAPLRKYFGENKPTYLALVKGVEGITGVIMVVCMLIAFTLATRWFRRSLVKLPRPFDKLTGFNAFWYSHHLFIIVYIALV
Q15FD3_STRAF	KGAAETLKFNMALVLLPVCRNTITWLRSSKLGYLVPFDDNINFHKTIAAAIVVGVILHAGNHLACDFPRLINEPDSMYRRYFIDDFGKNKPKYIDLVKGIEGVTGFLMVILMIIAFILATRWFRRSLIRLPKPFDRLTGYNAFWYSHHLFVFVYVLLV
Q9XEG2_SOLLC	KGAAETLKFNMALILLPVCRNTITFLRSTKLSCFVPFDDNINFHKTVAAAIVTGIILHAGNHLVCDFPKLIHANSTNYQKYLVNDFGPSQPQYIDLVKGVEGVTGIVMVILMAIAFTLATRWFRRSLIKLPKPFDRLTGFNAFWYSHHLLIIVYIVLI
D7TV76_VITVI	KGAAETLKFNMALILLPVCRNTITWLRSTKLGLFVPFDDNINFHKTIAGAIVVGVILHAGNHLACDFPRLEKATQINYNDYLIEFGSDKPTYADLVRGKEGVTGILMVLLMLIAFTLATRWFRRSLVKLPKPFDRITGFNAFWYSHHLFVIVYILLI
B9RCI7_RICCO	KGAAETLKLNMAIILLPVCRNTITWLRSTRLGYFVPFDDNINFHKTIAAAIVIGVILHAGNHLACDFPRLINSSDRDYNDYLSDDFGGHKPSYAKLVRGVEGVTGVLMVIFMAIAFTLATRWFRRSLIKFPKPFDRLTGFNAFWYSHHLFVLVYILLI
Q8H0F7_SOLTU	KGAAGTLQFYMALIPFPVCRNTITWLRSTRLSYCLPLDDNINFHKTIAGAIVVAVILHIGDHLACDFPRIVRATEYDYNRYLFHYFQTKQPTYFDLVKGPEGITGILMVILLLFRFTLATRWFRRNLVKLPKPFDRLTGFNAFWYSHHLFVIDYILLILHGIFLYFAKPWY
E4MWI0_THEHA	AAEILKFNMALILFPVCRNTITWLRSTRLSYFVPFDDNINFHKTIAGAIVVAVILHVGDHLACDFPRIVRATEYDYNRYLFHYFQQKQPTYFDLVKGPEGITGILMIILMTISFTLATRWFRRNLVKLPKPFDRLTGFNAFWYSHHLFVIVYILLI
A9RW38_PHYPA	KGAAETLKLNMALILLPVCRNTITRLRSTRLRRIIPFDDNLDFHKIVAGGIAAGVILHATCHITCDIPRFVEADKEKFFKYLGDDFDFQPTYSDILRMSVGYSGLIMVVLMILAFLLATHWFRQSLVKLPWPFHRLTGFNAFWYSHHLFAIVYAFLL
A9TIZ1_PHYPA	KGAAETLKLNMALILLPVCRNTLTRLRSTRLWKIIPFDDNLDFHKASQIVAGGMAAGVFLHVGCHATCDLPRFVNADKETFFKHLGDHFDTQPTYSDILNMSVGYSGVIMLVIMIIAFLLATHWFRRSLVKLPWPFHRLMGFNAFWYSHHLFVIVYALLL
A9RN85_PHYPA	KGAAETLKLNMALILLPVCRNMLTRLRSTRLGKLIPFDENLDFHKASLLPDPEHCIAAAIAVGVFVHGTLHITCDIPKFVNCDDEKFFEALGDQFDKHPTYADIAVTPVAITGILMVVLMAIAMLLATHWIRRSLVKFPWPLHRLTGFNTFWYSHHLFVIVYALLL
D8RFZ6_SELML	KGAAETLKLNMALVLLPVCRITITSLRSTVFGSILPFNDNINFHKLIAAAILFGVLLHGGTHIACDFPKMANANSRIFLDTIGHGFHGRQPSFLGILASIEGITGIIMVVLMSIAFLLATHWSRKNIVRLPWPLHRLTGFNAFWYSHHLFILVYALLI
D8QR25_SELML	KGAAETLKLNMALILFPVCRNTITWLRSTRLGSVIPFDDSISFHKTVAGAICLGVLIHGGAHLTCDFPRIANAESKTFMRTLGRDFHGCQPSMLGMVMSVEGVTGIAMVILMAVSFLLATNLARKNRLKLRRPFDKLTGFNVFWYSHHLFAIVYALLI
Q6ZAG4_ORYSJ	KGAAETLKLNMALVLLPVCRNTLTWLRSSWARFFVPFDDSITFHKIIATAIALGICTHAGTHLACDFPRLIGSSREEYELLLSGFFGASRPTYRGLLAGVEGVTGIVMVVLMVVSFTLATRPLRKREAPRLPFPLGHLAGFNAFWYSHHLLIVVYLLLL
F2ED15_HORVD	KGAAETLKLNMALVLLPVCRITLTRLRSSWARFVVPLDDCIAFHKVVAMAIAAGICLHAGNHLACDFPRLIASSPAEYRPLAGFFGEEKPTYRSLLSGVVGVTGVVMVALMAVSFTLAARPLRRASTRRTRLPSPLGHLAGFNAFWYSHHLLVVVYLLLL
C5YLT4_SORBI	KGAAETLKLNMALVLLPVCRNTLTWLRSTWARFFVPFDDSIAFHKMIALAIAVGICLHAGNHLACDFPRLIASGPDEYRLVARFFGRDKPSYRGLLAGAEGVTGIVMVTLMAVSFTLATRPFRKREAEVKPARSARRWCWPLAHLAGGFNAFWYSHHLLIVVYLLLL
C5XDN4_SORBI	KGAAETLKLNMALVLLPVCRNTLTWLRSSWARFFVPFDDNITFHKMIATAIVVGITLHAGNHLACDFPRVIAASPEEYSLVAGAFGADKPTYAGLLSGTEGITGVAMVVLMTVSFTLATHPFRKGEPKQGGASGNAVTSRLPAPLNRLTGFNAFWYSHHLLGIVYALLL
D7KHB4_ARALL	KGAAETLKLNMALVLLPVCRNTLTWLRSTRARACVPFDDNINFHKIIACAIAIGILVHAGTHLACDFPRIINSSPEEFALIASAFNGTKPTFKDLMTGAEGITGISMVILTTIAFTLASTHFRRNRVRLPAPLDRLTGFNAFWYTHHLLVVVYIMLI
B9RR53_RICCO	KGAAETLKLNMALILLPVCRNTLTWLRSTRARSFIPFDDNINFHKIIACAIAIGVFLHAGNHLLCDFPRLVNSSPDEFALIASDFHNKKPTYHDLITGVEGITGISMVLLMAIAFTLATRQFRRNVVKLPAPLNRLTGFNAFWYSHHLLGLVYVLLL
B9MT33_POPTR	KGAAETLKFNMALILLPVCRNTLTWLRSTRARSFVPFDENINFHKMVAGAIVIGVILHAGNHLLCDFPRLINSSPENFALIASDFNNKKPTYKELVTGIEGVTGISMVVLLTIAFTLATGRFRRNGVRLPAPFNKLTGFNAFWYSHHLTGVVYILLL
D7TFL5_VITVI	KGAAETLKFNMALILLPVCRNTITWLRNKTKLGIVVPFDDNLNFHKVIAVAIAVGVALHAGAHLTCDFPRLIHATEEAYEPMEPYFGEEQPSDIWWFLKGVEGVTGIIIVVLMAIAFTLATPWFRRNKLNLPVTLKKLSGFNAFWYSHHLFVIVYVLLI
E9N9T3_PICAB	KGAAETLKFNMALILFPVCRNTITWLRNKTKLGMAVPFDDNLNFHKVIAAAIAIGVGLHAGAHLTCDFPRLLHASNEEYEPMQQFFGHKRPPNYWWFVKGVEGVTGLIMVVFMAIAFVLATPWFRRNKLNLPKALKRLTGFNAFWYSHHLFVIVYVLLI
D7KIY2_ARALL	AVETLKFNMALILLPVCRNTITWLRTKSKLIGSVVPFDDNINFHKVIAFGIAIGTGLHAISHLACDFPRLLHAKNVEYEPVKRFFGDERPDNYGWFMKGTDGWTGVTMVVLMVVAYVLAQSWFRRNRANLPKSLKRLTGFNAFWYSHHLFVIVYVLLI
Q5ENY3_MEDTR	KGAAETLKFNMALILMPVCRNTITWLRSKTKLGVVVPFDDNINFHKVIAFGIAIGVGLHAISHLTCDFPRLLHATDAEYVPMKKFFGDHRPNNYWWFVKGTEGWTGIVMVVLMAIAFTLAQPWFRRNKLKLPPLLKKLTGFNAFWYSHHLFVIVYALLI
RBOHB_SOLTU	GGAETTKFNMALVLLPVCRNTITWLRSRTKLGKIIPFDDNINFHKVIAFGIAVGVGLHAISHLTCDFPRLLHATDEEYEPMKPFFGDERPNNYWWFVKGTEGWTGVVMVVLMIIAYVLAQPWFRRNRLNLPSTIKKLTGFNAFWYSHHLFVIVYVLFI
A5CBK9_VITVI	KGAAETLKFNMALILFPVCRNTITWLRSRTKLGMAVPFDDNINFHKVIAFGIALGVGVHAIAHLTCDFPRLLHATEEEYEPMEKYFGHDQPRSYWWFVKGTEGWTGVVMVVLMAIAYILAQPWFRRNRLNLPKTLKRLTGFNAFWYSHHLFIIVYVLFV
RBOHB_ORYSJ	KGAAETLKFNMALVLLPVCRNTITWIRSKTQVGAVVPFNDNINFHKVIAAGVAVGVALHAGAHLTCDFPRLLHASDAQYELMKPFFGEKRPPNYWWFVKGTEGWTGVVMVVLMAIAFTLAQPWFRRNKLKDSNPLKKMTGFNAFWFTHHLFVIVYTLLF
C5YPE6_SORBI	KGGAETTKFNMALILLPVCRNTITWLRSRTRLGAAVPFNDNINFHKVVAGGVAVGVALHAVTHLTCDFPRLLHASAAAYEPMKAYFGQRRIPDYWWFVRGVEGVTGVIMVVLMAVAYTLAHPWFRRGKLSEGNPLRRLSGFNMFWYSHHLFVIVYVAFV
F2DFV0_HORVD	KGGAEMLKFNMALILLPVCRNTITWFRNRTAAGRFVPFDDNINFHKVIAAGISVGAGLHIISHLTCDFPRLLRATEEEYEPMKRFFGEEQPPNYWWFVKGTEGWTGLVMLVLMAIAFTLATPWFRRGRLSLPKPLNRLTGFNAFWYSHHLFIIVYALLI
F2DGS8_HORVD	KGGAETLKFNMALVLLPVCRNTITWLRNRTAAGRVVPFDDNLNFHKVIAAGITVGAGMHIISHLACDFPRLLHATEEEYEPMKPFFGDVQPPNYWWFVKGTEGWTGLVMLALMAVAFTLATPWFRRGRVRLPGPLSRLTGFNAFWYTHHLFIIVYALLI
F2DVP1_HORVD	KGGAETLKFNMALTLLPVCRNTVTWLRTRTAAGQFVPFNDNLNFHKVIAVGISVGASLHVISHLACDFPRLLHATDDEYEPMKPFFGDVKPPNYWWFVKGTEGWTGLVMLVLMAIAFTLATGWFRNRALRLSKPKKNDNRPQSKKPDSPPRPLTRFMRASRKRLNMLVNAFLDRFTGYNSFLYTHHFFIIVYALLI
C6F010_MAIZE	KGGAETLKFNMALILLPVCRNTITWIRNRTAGVGRVVPFDDNLNFHKVVAVGIAVGAGLHIISHLTCDFPRLLHATDAEYAPLGQYFGVPRPPNYWWFVRGTEGWTGLVMLVLMAVAFTLATPWFRRGRIALPGPLRRLTGFNAFWYSHHCFVVVYALLI
RBOHD_ARATH	KGGAETLKFNMALILLPVCRNTITWLRNKTKLGTVVPFDDSLNFHKVIASGIVVGVLLHAGAHLTCDFPRLIAADEDTYEPMEKYFGDQPTSYWWFVKGVEGWTGIVMVVLMAIAFTLATPWFRRNKLNLPNFLKKLTGFNAFWYTHHLFIIVYALLI
D7MQW8_ARALL	KGAAETVKLNMALILLPVCRNTITWLRNKTRLGVVVPFDDNLNFHKVIAVGIIVGVTMHAGAHLACDFPRLLHATPEAYRPLRQFFGDEQPKSYWHFVNSVEGITGLVMVLLMAIAFTLATPWFRRGKLNYLPGPLKKLASFNAFWYTHHLFVIVYILLV
D7MTF1_ARALL	KGAAETLKLNMALILLPVCRNTITWLRTKTSLGVIVPFDDNLNFHQVIAVGIMIGVAIHSVTHLACDFPRLIAATPEEYMPLRKFFGEEQPKRYLHFVKSTEGITGLIMVFLMAIAFTLAIPWFRRGKLEKKLPEPLKKLASFNAFCKEWYKKTTWMYLAVPVA
RBOHG_ARATH	KGAAETLKLNMALILLPVCRNTITWLRNKTRLGVFVPFDDNLNFHKVIAVGIAIGVAIHSVSHLACDFPLLIAATPAEYMPLGKFFGEEQPKRYLHFVKSTEGITGLVMVFLMVIAFTLAMPWFRRGKLEKKLPGPLKKLASFNAFWYTHHLFVIVYILLV
RBOHD_SOLTU	KGAAEVLKLNMALILLPVCRNTITWLRNKTKLGGAVPFDDNINFHKVVAGAIAVGVGIHVLAHMTCDFPRLLNASPEKYKPMEPYFGDQPRNYWHFVKGVEGVSGIIMVVLMSIAFTLASQRFRRNKIRLPRPLNKLTGFNAFWYSHHLFVIVYSLLI
Q84KK7_NICBE	KGAAETLKLNMAIILFPVCRNTITWLRNKTRLGVAVPFDDNLNFHKVIAVAIALGVGVHGLAHLTCDFPRLLNASEEEYEPMKHYFGDQPESYWWFIKGVEGVTGIIMVVLMAIAFTLATPWFRRNRVSLPKPFHKLTGFNAFWYSHHLFVIVYTLFI
Q15FD4_STRAF	KGAAETLKLNMALILLPVCRNTITWLRNRTKLGVAVPFDDNLNFHKVIAIAISLGVGIHAISHLTCDFPRLLAATPKEYEPMEQFFGKQATSYWHFVLSWEGITGVVIVVLMAIAFTLATPWFRRNRVDLPRPFNKLTGFNAFWYSHHLFVIVYALLI
Q5ENY4_MEDTR	KGAAETLKLNMAIILLPVCRNTITWLRNKTKLGAFVPFDDGLNFHKMIALAIAIGVGIHAIYHLACDFPRILHASNEKYKLIEPFFGEKPTNYWHFVKSWEGVTGILMVVLMAIAFTLANTRFRRNRTKLPKPFNKLTGFNAFWYSHHLFIIVYAMLI
RBOHA_ARATH	KGAAETLKLNMAMILLPVCRNTITWLRTKTKLSAIVPFDDSLNFHKVIAIGISVGVGIHATSHLACDFPRLIAADEDQYEPMEKYFGPQTKRYLDFVQSVEGVTGIGMVVLMTIAFTLATTWFRRNKLNLPGPLKKITGFNAFWYSHHLFVIVYSLLV
E0CSL2_VITVI	KGAAETLKLNMALILLPVCRNTMTWLRNKTKLSVIVPFDDNLNFHMVVAVGVAVGTGIHVVYHMACDFPRLIHASSDRFALLEPYFKEQPSYWELVKGVEGVTGILMVVLMVIAFTLATPWLRRGKLTGFNAFWYSHHLFVIVYALLV
D8SWI6_SELML	KGAAETLKLNMALVLFPVCRNTITWFRSTFVGNIVPFNDNLKFHMMIASGVAIGTVIHAGVHLACDFPRITSSSDELFMRTLGKSFHYKRQTYVDLLKSVAGVTGIASVLLMAFIFLLATPWFRRGQVKPLWPLHRLSGFNAFWYSHHLFIFVYVLLI
B9SZS5_RICCO	KGAAETLKFNMALILLPVCRNTITWLRRKSGFSSFVPFNDNINFHKLIAGGIVVGVIVHGGTHLACDFPRISGSDRSIFRQTIAGRFGYHQPSYIQILATTEAATGIAMVILMAIAFLLATKWPRRQSASLPKSIRNVTGYNTFWYSHHLLILVYVLLI
F2CQ62_HORVD	KGAAETLKFNMAIVLLPVCRNTITWLRRSRSINSVIPFNDNINFHKLVAAGIVIGIILHGGTHLSCDIPRIAMADKTIFGRTIAGDFGYHQPSYMEIVTSIEGTTGIAMVVLMLIAFLLASRPSRRNPGSLPHLVRQIAGFNAFWYSHHLFVVVYVLLI
D8S6L0_SELML	KGAAETLKLNMALILLPVCRNTITWLRSTALATIVPFDDNINFHKLVAVAIVIGVFLHGGVHLTCDFYRISSADYIKFIQTLGVNFKFAQPTYLDLVLSIEGMTGIIMVLLMIIAFLLATHWSRRNLVKLHWPFHRLTGFNAFWYSHHLFVLVYGLLI
D8RMU6_SELML	KGAAETLKLNMALILLPVCRNLITTLRSTWLGLVVPFDDNINFHKAITIGIAFGVIIHGGVHLACDFPRIVQASDEDFNAKIGRGWHYEKPSYMDIVKSVTGITGIIMVVLMIIAFTLATRWFRRSLVKLPWPFHRLTGFNAFWYSHHLFVIVYVCLI
D8RJR0_SELML	KGAAETLKLNMALVLLPVCRNTITWLRSTIVGSVVPFDDSLNFHKASIIAGAIVAGVGIHATVHLACDFPRIIRASEEEFMIYLGRGFHYKQPTYVGILVSIEGVTGISMVIMMSIAFVLATRWFRRNLVRLPWPLHRLTGFNAFWYSHHLFMVVYVLLL
D8T2H8_SELML	KGAAETLKLNMALILFPVCRKTITWLPSTWLGNLVPFDDDINFHKIIALGIVVGVLIHAGTHLACDFVRIVNYTDQEFVRMIGKGFHNKKPTYVDILRSVEGVTGTIMVVLMVIAFTLVSRWFRRDLIKLPWPLKNMTGFNAFWYSHHLLIVVYILLL
D8R5H8_SELML	KGAAETLKLNMALILFPMCRNFLTYLRSTWLNQVVPFNDNINFHKTIAAGIVVGVLLHGGMHITCDIPRLVSYDEEEFIAKIGRGFNYRQPTYWEVVKGVEGVTGIVMVVLMAIAFTLATHKFRRNLVKFPWPFHRMTGFNTFWYTHHLFIIVYVLLI
A2QSA5_ASPNC	RGAGLVLTCDATLLLLPMCRNLVKTIRPRVRWLPLDETVWFHRQVAYALLLFTIVHAAAHYVVSQSIRQRGYRSNKSSFYNVEKDHIRPVKAVQIHYTEAGGITGHVMLLCMMLMYTTSHQRIRQQSFETFWYTHHLFVPFLLALY
C8VGG3_EMENI	GAGLVLTVDGTLILLPMCRNLVRFLRPKLRWLPLDENIWFHRQVAYATLVFTILHVAAHYVNFYNIERKQLRPETALQIHYAQPAGVTGHVMLFCMMLMYTTAHHRIRQQSFETFWYTHHLFIPFLLGLY
C9SQD8_VERA1	GAGLVLSVDGTLILLPVCRTIMRWIRPKIRFLPLDENIWFHRQVAYAMVFFTLLHTGAHYINFFNVERAQLRPETAVQIHYAQAGGVTGHIMLFCMLMMYTTAHSRIRQQSFETFWYTHHLFIPFLLGLY
Q0CSG3_ASPTN	RGAGLVLTFDGTLIILPMCRNLIRLLRPRIRWLPLEETAWFHRQTAYALLLFVILHVAAHYVNFYNVEKDQIRPNTAVQMHFTEAGGITGHVMLFCMMLMYTTSHHRIRQQSFETFWYTHHLFVPFLLALY
B0XME3_ASPFC	RAAGLVLTVDGTLILLPMCRNLITLARPRIRWLPLDESIWFHRQVAYALLIFTIIHVASHYVNFYNIEKDKIRPVTAIQLHYTQAGGITGHVMLLCMMLMYTTSHHRIRQQSFETFWYTHHLFIPFLLALY
A6SEE0_BOTFB	RGAGLVLSVDVALILLPMCRNILRYIRPKIKFLPLDESQWFHRQVAYSLLFWTIFHVAAHYVNFFNVEKTQIRPLTAIQIHYTEAGGITGHIMLLCMMLMYTTAHAKIRQQSFETFWYTHHLFIPFLLGMY
C5FKY4_ARTOC	RGAGFVLSLDTALIMFPMCRTLLRYVRPKLRWLPLDESQWFHRQIAYSLLFFSVVHVVAHYVNFFNIERYQARPEAAVQIHYTQAAGITGHVMLLCMLLMYTTAHHRIRQQSYETFWYTHHLFIPFMLALY
C5JRN6_AJEDS	AGLVLSIDGALILLPMCRTLLRWVRPKIRWIPLDESQWFHRQVAYSLLFFSIVHTTAHYVKCCSFFNVEKSQVRPETAVQIHYTQAGGITGHIMLLCMLLMYTTAHHRIRQQAFETFWYTHHLFIPFMLGLY
B8LZ61_TALSN	AGLVLTVDGALILLPMCRTLLRIVRPKIRWLPLDESQWFHRQVAYAMLIFSIAHTAGHYVNFFNVEKTQIRPETAIQIHYTQAGGITGHIMLLCMLLMYTTAHAKIRQQSFETFWYTHHLFIPFMLGLY
B0BER9_CLAPU	RGAGMVLTVDGTLILLPVCRTTMRWIRPKLRFLPLDENLWFHRQLAYALLIFVVIHVGAHYINFYSIEKTQVRPVSAVQIHYNQAGGITGHVMLLCMLLMYTTAHSRIRQQSFETFWYTHHLFVPFMLALY
D8PP46_SCHCM	RGAGLVLAFDGGLILVPMLRNIIRVVRPKLTWLFPADENIWFHRQVAYSMAFWTMVHTTAHYVNFFNVERTQVRKQIALDIHYTQPGGITGHFMLLIMVLMYTTAHQKIRHQCFEVFWYTHHLAFFFMLGLY
D5G6A8_TUBMM	RGAGLVLCFDGGLIVLPMCRNILRVVRPKIKWLPLDESQWLHRQTAYALLLFSIIHTLSHYVNFYNVEKTQIRPVTALQIHYAQPGGITGHVMLFCMMLMYTTAHHKIRQQCFEAFWYTHHLALIFFLALY
B6HP04_PENCW	RGAGLVLSVDCTLILFPMCRNILRWLRPQIRWLPLDESAWFHRQIAYAMLVFTAIHTASHYVNFYNIEQEQIRPELAVEIHFARASGITGHVMLLCMMLMYTTAHHRIRQQAYETFWYAHHLFIPFMLALY
C7ZIA1_NECH7	RGAGLVLSWDTTLILLPVCRTVVRFIRPKIKWLPLDENVWFHRQVAYALLLFTIIHTASHYVNFYTIERTQVRPLKAIDIHYKEPGGITGHIMLLCMLLMYTTAHVRIRRQSFETFWYTHHLFIPFLLGLY
C7YI51_NECH7	RGAGLVLSVDCMLILLPVCRTIMRWVRPKIRFLPLDENLWMHRQLAYSILFFTILHTGAHYVNFYNVELTQIRPVTAVQIHYVQAGGITGHVMLLCMLLMYTTAHARIRQQSFETFWYTHHLFIPFFLGLY
E5A1S5_LEPMC	RGAGLVLSVDTMVIVMPMCRNILRWLRPKARFLPLDESQWFHRQVAYAMLFFTILHTASHYINFYTVEKSQVRPQIALQIHYTEGGGVTGHIMLFCMLMIYTTAHHRIRQQSFETFWYTHHLFIPFLLGMY
A4RE76_MAGO7	AGLVLSVDGMLILLPVCRTIMRWIRPKIRFIPLDENIWFHRQIAYAMLIFSITHTAAHYVNFFNVERLQIRAQTAVQIHYAQPGGATGHMMLLCMLLMYTTAHHRIRQQSFETFWYTHHLFIPFFLGLY
E9ELW0_METAR	RGAGLVLSVDGMLILLPVCRTLMRWLRPKLRFLPLDENLWFHRQLAYALLVFTVFHVAAHYVNFFNVEQTQIRPVSALQIHYAQAGGITGHVMLLCMLLMYTTAHSRIRQQSFETFWYTHHLFIPFLLALY
E3K1Z5_PUCGT	RASALVLHVDVAFILLPICRNFITLLRRSALNQVIPFEKNITFHKFTGFALAFFSAIHILAHMVNFGQLAVRTQTGIVGFIGANFLTGPGATGWIMTLSLGIIVWYAREKPRRAKFERFWYSHHLFIVFFSAW
D8Q7W9_SCHCM	RSAALVLHVDVIFILFPVCRNFISLLRRTPLNDFIPFDKNITFHKAVAWSIVFFSAVHTAAHMVNFANLAMIDTDAKTTGQRIVAFLMANFATGPGATGWIMWAALGVMVWFAMEKRRRAHFNRFWYTHHLFIVFFINW
A8P0A9_COPC7	RTAALVLHVDVIFILLPVCRNFISLLRRTPLNDIIPFDKNITFHKATAWSIVIGSAVHTLAHMVNFTKLALSIPNMTTGQRIGAFMAANFATGPGLTGWIMWLALGIMVWFAIEKRRRAHFERFWYSHHLFIVFFINW
B0D4C9_LACBS	RTAALILHIDVIFILLPVCRNFVSLLRRTPLNDIIPFDKNITLHKATAWSIVAGTVVHVVAHMVNFYKLAMADTDAKTTGQRVLAFLEANFNTGPGVTGWIMTVSLGIMVFFASEKRRRAHFERFWYSHHLFVVFFINW
F2Q452_TRIEQ	RAAALVLHFDVAVILFPVSRTLISLLRQTPLNGVIPFDKSIAFHQITAWSIVFFSLLHTIAHWVNFARIASSEGLGIKGFLQLNFTTGPGWTGYIMLAALVAIALTSLEGPRRANYERFWNTHHLFIIFFLFWS
B2W8H5_PYRTR	AALVLHVDVAFILFPVCRNLISMARRTPLNDIIPFDKNITFHKLVAWSIVFFSWVHTIAHWNNLARFSAGNELGFMGFILANLATGPGWSGYVMLIALMAIALTAAEKARRANFERFWYMHHLFIIFFVFWS
C1GFJ0_PARBD	SALVLHFDVALILLPVCRTFISLARQTPLNGIIQFADKNITFHKLVGWSIFFFSWVHTIAHWNNLAQLAAKQKLGFKGFLLANFATGPGWSGYVMLIALTAMVFTSTEKPRRANYERFWYTHHLFVVFFVFWA
F0UQ77_AJECA	RSAALVLHFDAALILFPVCRTLISLARQTPLNGIIQFDKNITFHKLVGWSIFFFSWLHTIAHWNNLAQLAAKQNLGFKGFILANLASGPGWSGYVMLISLTAIVITAMEKPRRANFERFWYTHHLFVIFFVFWA
D5GB73_TUBMM	SAALVLHVDVALILLPVCRNLISMARQTALNGIIQFDKNITFHKMTAWSIVFFSWLHTIAHWNNFAQLAIKEKLGFVGWLRANFVSGPGWTGYIMLICLMIMAVTAMDKPRRANFERFWYSHHLFLVFFLFWS
F0XLG7_9PEZI	ALVLHFDVALVLFPVCRTFISLARQTPLNGIIQFDKNITFHITTAWSIVFFSWVHTIAHWNNFAQIAAKNNLGIYGWLLANFVSGPGWTGYVMLIALMGMVLTSVEKPRRANYERFWYTHHMFVVFFFFWA
B8MNF6_TALSN	RSAALVLHFDVSLILFPVCRTLISLLRQTPLNGIIQFDKNITFHKLIAWAIVFFSWVHTIAHLNNVAQLSAKNNQGFKGFLAAGFITGPTWTGWIMLIALMAMVFTSTEKPRRANFERFWYTHHLFIVFFVFWS
Q4JJA9_MELIC	RGAAAALSFDMALILLTVCRNILTILRESFVGEYIPLDSAITFHKIVAITAGVFAAIHTIGHCVNFYHVATQSQEGLACLFQEAVFGSNFLPSIYYWFFQTLTGLTGILLVALMSIIYVFSAPAVMKRAYHAFRLTHLLNILLYAFTI
E5SB13_TRISP	RASAAVISLCMGVILLTVCRNIITWLRETPLGYYIPFDATLSFHKIVGITTGIFSAIHTAGHCINFYHISTHDLEGLNSDMKPSISYWLYGTVTGVTGILLVLVMSVMYVFSLPSIINSAYHAFRVTHLLNFLLYALTI
F1KY25_ASCSU	RGAAASLSFCMGFILTTVCRNVITLLRETPLGEYIPFDSAITFHKIVAILAGFWAAIHTVGHCVNFYHVATQSQDGLQCLFQEAVFGSNFLPSISYWFYGTLTGITGILLVAIMSIIYVFSAPAVMKQAYHAFRITHLLNVLLYALTIL
A8Q7P3_BRUMA	RGAAASLSFCMGLILITVCQNIITLLRETPFREYLPLDSAIAFHKLVAMTAGFWATVHTVGHCINFYHVATQSQDGLQCLFQEAVFGSNFLPSISYWLYGTTTGITGILLVALMSITYVFSTPAIMREAYHAFKITHLLNILIYAVTV
A8WZ89_CAEBR	RGAAGALSFCMALILLTVCRNIITLLRETVISQYIPFDSAIAFHKIVALFAAFWATLHTVGHCVNFYHVGTQSQEGLACLFQEAFFGSNFLPSISYWFYGTITGLTGIALVTVMCIIYVFALPCFIKRAYHAFRLTHLLNIAFYALTI
O01795_CAEEL	SAGALSFCMALILLTVCRNIITLLRETVIAQYIPFDSAIAFHKIVALFTLFWSTLHTIGHCVNFYHVGTQSDRGLACLFQETFFGSDVVPTLSYWFYGTITGLTGIGLVIVMSIIYVFALPKFTRRAYHAFRLTHLLNIGFYALTI
F2UDN9_9EUKA	RGGASAMMWTFSLAVLPLCRNTLTFLRGTFVAKVLPLDSAIEFHKLAAKTGFLFVCVHLIGHVINFYNISTQPAADVGCLFRQVFWTSDFLPHFGWWVFQTVTGLSGFLLTLVCIFMFIFSLQIVRRSSFAVFWSVHHLWVLFFALLY
C3Z8T1_BRAFL	RGAASGMMWAFSIILVTMCRNTITHMRETFLHLYIPFDSAITLHKIIAMTGLFFTVMHCIGHAINFYHISTQTADDLTCLFRDYFHYSNELPKFHYWCFATTTGMTGVLLVLVIAIMYVFATQYARRYVFKAFWLTHNLYPILYILTI
A7E3J9_CIOIN	RGAASAMMFTYTSLLVTMCRNTITALRETFLHLYIPFDSAITMHRIIAWLALFFTGMHIIGHSLNIYAISTQTPGDLTCLFRDFWRTSDVLPKFHYWCWQTITGITGVLLTLIVIVMYTFASDYSRRRVFQWFWWTHNFGYIFLFFFMILHGSGFLVQ
Q5XMJ0_LYTVA	RGAASAMMFTYSSLLVTMCRNTITKLRETFLHRYVPFDSALAMHKYIALQALLFSVMHTIGHSINFYHISTQTADDLTCYFRDYFHRSHELPKFHYWAWGTITGFTGILLALICAVIYTFAFQYARRRVFNLFWFTHNMWVIYFILMF
E2A8T2_9HYME	RGAASAMMFTYSTLLITMCHNTITVLRTTILQFYIPFDSAMEMHKYIAYWALFFTVLHIIGHGFNFYHISTQTADDLTCLFRNYFHASHELPKFHYWCWGTMTGITGIFLTIITGLIFVCSLPMVRKSFYNWFSFIHSLYPIFYILMI
E2BB50_9HYME	RGAASAMMFTYSTLLFMMCHNTITILRTTVLQFYIPFDSAIEMHKYIACWALAFTVLHIIGHGFNFYHISTQTADDLLCLFRNYFHATHELPKFHYWCWGTMTGITGVLLTFVTGLIFICSLSMVRKTFYNWFSFVHSLYPVFYILMV
C3YPW7_BRAFL	RGAAASMSFSFSLLLLTMCRNSLTKLRETFLNRYIPFDYAVDFHKIVAITALVFTIIHTLGHLVNVYHFAVHPLNHLVCLFPSLRTLDNGSDQPPKWYWWAFQTMAGVTGVLLLLVVSIIYVFATGYARRRAFSAFWATHQLYIVMFILTV
A7E3K0_CIOIN	RASAAAISFHFSFILLTMSRNLITTCRETFLKNFIPFDSAVAFHKQIAYVALVETIFHVLGHASNFYHFCVHPLPVLACLFPKIFVDDGSDLPKSLTWWFFETITGLTGVLLLLTISIIYVFAMQYSRRFCFRAFWITHHLYTVLYILTI
F1SN42_PIG	RGTAASISFMFSYILLTMCRNLITFLRETFLNRYVPFDAAVDFHRLIASTAIILTVLHSAGHVVNVYLFSISPLSVLSCLFPGLFHDNGSEFPQKYYWWFFQTVPGLTGVMLLLILAIMYVFASHHFRRCSFRGFWLTHHLYILLYMLLI
Q9MZF3_CANFA	RGTAASISFMFSYILLTMCRNLITFLRETFLNRYVPFDAAVDFHRWIAMAAVVLAILHSAGHAVNVFIFSVSPLSLLACIFPNIFMNDGSQLPQKFYWWFFQTVPGMTGVLLLLVLAIMYVFASHHFRRRSFRGFWLTHHLYIVLYVLLI
E1C7N8_CHICK	RGSAACISFMYSYILLTMCRNLITVLRETFLNRYIPFDAAVDFHRWIAMAALIFSVLHTAGHLVNVYIFSVTPLSVLSCLFSSVFMNDGSQLPQKYYWWFFQTIPGMTGVLLLIILAVMYVFATHHFRRVSFQAFWITHHLYVLLYVLVI
Q08JS2_DANRE	RGSAAAISFLFPYMLLTVCRNLITMCRETFLNRYIPFDAAIDLHRQMAATALILSVVHSLGHLVNVYIFCISDLSILACLFPKVFSNNGSELPMKWTFWFFKTVPGITGVILLLIFAFMYVFASHYFRRISFRGFWITHHLYVLIYVLTV
A7E3K2_CIOIN	RASAAALMFNISTLLLTMCKNILTSLRETQLHLYIPFDAAVAFHKLVAWMALFFTALHIIAHGINFYSIQTQTPSDLLCLFRDLWFPSDYRPTFVFWCLQTLTGNTGVLLTIIFIVMYVFSLDYPRQVMFNWFQWIHFFGYISVYFFTVLHGSGMLIQIPSFYYYFLV
B7PVC0_IXOSC	RGSAASLSFCYSLLLLTMCRNLITKIRELPLQQYIPLDSHVQFHKIVALTALFFSLVHTVGHYINFYHVSTQPAEHLRCMTKEMHFDSEFKSTITFWVFQTVTGITGVCLFVVMCIIFIFAHPKIRQKAYSYFWMTHSLYILLYILCL
D6WH98_TRICA	RGSAASLSFCYSILLLTMSRNLLTKLKEFSIQQYIPLDTHIQFHKIAACTALFFSLLHTVGHIVNFYHVSTQPLENLRCLTNEVRFPSDYKPGITFWLFQTITGLTGVFLFVIMSIIIVFAHPTIRKKAYNFFWATHNLYIILYILCL
E0VUS0_PEDHC	RGSAASLSFCYSLLLLTMSRNLLTKLKEFSIQQYIPLDAHIQFHKIVACTAAFFSLLHTVGHIVNFYHVSTQPLDNLKCLTSEVLFPSDYKPGISFWLFQTITGITGVLLFIVMVIIFVFAHPLIRKRAYNFFWSTHSLYIVLYALCL
B4JZF3_DROGR	RGSAASLSFCYSLLLLTMSRNLITKLKEFPIQQYIPLDSHIQFHKIAACTALFFSVLHTVGHIVNFYHVSTQSHENLRCLTREVHFASDYKPDITFWLFQTVTGTTGVLLFIIMCIIFVFAHPTIRKRAYNFFWNMHTLYIGLYLLSL
Q7Q147_ANOGA	RGSAASLSFCYSLLLLTMSRNLLTKLKEFPIQQYIPLDSHIQFHKIAACTALFFSLLHTVGHIVNFYHVSTQSIENLKCLTKEVHFTSDYRPDITYWLFQTITGVTGVMLFVTMCIIFAFAHPTIRKKAYKFFWNAHSLYVVLYALCL
E9HQP0_DAPPU	RGSAAALSFCYSLLLLTMSRNLLTKLKEFSVQQYIPLDSHIQFHKICALTAFFFSMLHTVGHVVNFYHVSTQPIEHLRCLSKEINLPSDYKPTITYWLFQTLTGLTGVLLFVVMIIIFVFAHPIIRKKAYNFFWMTHSLYIVLYIMSV
E4WSX6_OIKDI	STAAALSFIYPMMLLSMCRNLLTKLRQNSFKFIPFDQSVEFHKLAAYIGAFLSVIHVVGHFLNFYLLAEAPYQAASCVLPQVFSDEESEKSFFQLLFTSHQGITGLLLVLVMSIIYSFAAAQSRRKRHKVFWKTHMLYPLFFLLLS
F0YK79_9STRA	GVALNFNCALLVLPVTRSVLILLNGLGGNYRAAQERSALFKKYFESPFARYVPLAKNVEFHKLVAWTMLALSLVHTVAHFFNYWASPRYTVARFAKWGWGGTSFVTGALVLVAMFFIFTAASDAVKRANFEVFWVAHHFFLLYYAALL
Q2TPT8_STRPU	KAAGAALNLNSMIILLPICRNLISFFRGSCATNTLCRRSVRRQLDKNLTFHKTVAYMIVVWTIVHVVAHAFNFRNLYNHYRCVTTDNDELCEGISAIGRKFKAKPEDNWLNPIQGAKTLPAGLGLIEQALIPIAGWSGAVLTLALILMFSSATEFIRRSYFETFWITHHLFIVYFAMLLA
A7SCJ4_NEMVE	APAMVLNFNCMLILLTMCRNLLSFIRGSCKCCSFMLRLLDKHHVTFHKYIAYMICLQTAIHCIAHIFNVEFLILAWQKGGIYTKLCQLEDVGNETYINPIRDPNADPITVLWTIVSGVTGAVITLALILMLSSSTELIRRSYFEVFWFNHHCFVIFYIGLV
B3RYD9_TRIAD	RGSAAVLNLNCALILLPVCRNLLSYARGSCEYAICSRRVRRLMDKNITFHRYIGYMICLATAIHVYAHCFNFLYFLVSYKAGDPLLNTLNQLNTSLNPIRFSNVTPGITGIIITLALILMYASSTEVIRRSYFEIFWYAHHLFVIFFIGLC
A7SD95_NEMVE	RGAAMVLNFNCMLILLSMCRNLNSLIRRHCKSTCMAPVIRVLDKSITFHKYIAYTICFFTIVHVGAHCYNFENLIDSWSKENEIDAKLSQLDGADNWVNPIRSEMSVGKRGSKFAGVTGAVITLCLVVMVSSSTELIRRSYFEVFWYSHHLFIIFFAGLV
E9CE81_9EUKA	RGAAMILNLNCALILLPVCRNLLSLVRGSIRLSFIRLLDHNITMHKLIAWTICLAAVVHTGAHFFNFLNLEKTGSLQCGGQPGTSAEDYAFATIAGSTGHIVVLVMFLMFTSSMSIIRRSYFEIFWYTHHLFVVFFVLLC
Q6GNG7_XENLA	RAPAACLNFNCLLILLPVCRNLLSFLRGSSACCGRSLRRQLDRNLTFHKMVAWMIALHTAIHTGAHLFNVERLVDARVEANGTIQAALTSLGDRDGESYLNFVRSRVPNPIGGINVAFTFLAGLTGVVITLALILIITSSTKTIRRSYFEVFWYTHHLFVVFFIGLV
F1NEJ0_CHICK	RASAKCLNFNSMLILLPVCRNLLSFLRGSFSCCRRTLRKQLDHNLTFHKLVAYALALLTAVHTIAHLFNLERYNHSQQANDGSLHAVLSKMHLQDSNKWLNPIHSNQTTVEYVAFTTIPGLTGVIITLALILMVTSSTEFIRRNYFEVFWYTHHLFIIYFIGLV
Q8TCT3_HUMAN	RASALCLNFNSTLILLPVCRNLLSFLRGTCSFCSRTLRKQLDHNLTFHKLVAYMICLHTAIHIIAHLFNFDCYSRSRQATDGSLASILSSLSHDEKKGGSWLNPIQSRNTTVEYVTFTSIAGLTGVIMTIALILMVTSATEFIRRSYFEVFWYTHHLFIFYILGLG
Q76I23_CAVPO	RASARCLNFNSMLILVPVCRNLLSFLRGTCSFCNRTLRKPLDQNLTFHKLVAYAICIFTAIHIIAHLFNFERYHTSQQAKDGSLASVLSGLSHHEKYGGSWLNPFQSPNMTVLYVTFTSIAGLTGEIGTVALILMVTSAMEFIRRHYFELFWFTHHLFIVYFLCLA
NOX1_RAT	RASALCLNFNSMVILIPVCRNLLSFLRGTCSFCNHTLRKPLDHNLTFHKLVAYMICIFTAIHIIAHLFNFERYSRSQQAMDGSLASVLSSLFHPEKEDSWLNPIQSPNVTVMYAAFTSIAGLTGVVATVALVLMVTSAMEFIRRNYFELFWYTHHLFIIYIICLG
E1BPJ7_BOVIN	RASARCLNFNRMLILLPMCRNLLSFLRGTCSFYRSTLRKQLDHNLAFHKLVGYMICLHTAIHIIAHLFNLERYSRSRQATDGSLASILSNLPHQENYSWLNPIQSPNTTVVYVTFTSIAGLTGVIITVALVLMVTSAMEFIRRSYFEVFWYTHHIFIIYFIGLG
E7FF50_DANRE	RAPAAVLNFNCMLILLPVCRNLLSLLRGSFVCCGRTVRKQLDKNLTFHKLVAYMIALMTAVHTIAHLFNAERYSNSLEGEDGDLAFELSLLQDSSELNTTYLNPFPSNSTTPMIFVFTSIAGLTGVVITLALILMITSSMEVIRRSYFEVFWYTHHLFIVFFAGLV
F1NVG4_CHICK	RASATCLNFNCMLILLPVSRNLISFLRGASACCGGAPRRQLDKNIAFHKVVAYGIAVNATIHIVAHLINIERYHNSQSKEAGGLQNKLSGLGKRPNESYLNPIRTYETNTTGEVLTTIAGVTGVMITVAFVLIVTSSTELIRRSCYEVFWYTHHLFVVFFIGLI
E1BFF3_BOVIN	RASAVCLNFNCMLILLPVSRNLISFMRGTSACFRGPWRRQLDKNLKFHKLVAYGIVINATIHVGAHLFNLEHYYWSQSPEAEGLVAALSKLGDTPNETYLNPIRTFHTNTITELLTTIAGITGLLISLALILIMTSSTEFIRQVSYELFWYTHHVFIIFFIGLA
D2HWP0_AILME	RASAVCLNFNCMLILLPISRNLISFMRGTSTCCRGPWRRQLDKNLKFHKLVAYGVAVNSTIHVVAHFWNLQRYHWSQSAHAEGLPAALSKLGNAPNESYLNPIRTFHTNTITELLKTIAGVTGLIIALALILIMTSSTEFIRQVSYELFWYTHHVFVIFFISLA
NOX3_HUMAN	RASALCLNFNCMLILIPVSRNLISFIRGTSICCRGPWRRQLDKNLRFHKLVAYGIAVNATIHIVAHFFNLERYHWSQSEEAQGLLAALSKLGNTPNESYLNPVRTFPTNTTTELLRTIAGVTGLVISLALVLIMTSSTEFIRQASYELFWYTHHVFIVFFLSLA
NOX3_MOUSE	RASAVCLNFNCMLILLPVSRNFISLVRGTSVCCRGPWRRQLDKNLNFHKLVAYGIAVNSVIHIVAHLFNLERYHLGQAKDAEGLLAALSKLGDAPNESYLNPVRTFDMGTTTELLMTVSGITGLGISLALVFIMTSSTEFIRRSSYELFWYTHHIFVFFFISLA
C3XUP1_BRAFL	RAPAACLNFNCMLILLPVCRNLISYLRGSCGCCRRSIRRQLDKNITFHRAVAYMICLHTAIHFGAHCYNLELLVAAQTDPYNLPFFFYGNDTEGLISKLTSLQDGVNSTYINPIRLSNSDAIIEGLKTVAGVTGVVITLALIVMVSSSTEVIRRSYFEVFWYTHHLFIVFFIGLV
A9V5V7_MONBE	RGAASVLNLNCALVLLPVCRNLVNFCRGIFESKRSIRRLFDKNILFHKWCAYVICVFASIHICAHFFNVNNLVEDGTYGRILRDGTPMSQEEVLFTTVAGGTGVGITVPLILMVTTASQQIRRSYFELFWYTHHLFVVFYVCLC
F2UIK7_9EUKA	RGAASVLNLNCALVLLPVCRNLVNFCRGQFESKRSIRRLFDKNLLFHKWCAYIICLASAIHISAHVFNVHNLTRDTATYPPASGYTDIEALFTTVAGGTGIGITLSLILMVTTASPQIRRSYFELFWYTHHLFVVFYVCLC
A7E3L0_CIOIN	RAPAACLNLNCLLVLLPVCRNLLSLFRKACMCCPRRIRRVLDKNIKFHRMCAYMIVLMTLIHYFAHCFNVDFFTSAYQSKILATDTPAIIQQKKLIAKLIQIGNNGNETYLNPIRKSVFSVGAVFLLTGGWTGVIITLSLFFMVTSSLEFIRRSYFEVFWFTHHLFIVFYGFLV
E4X2P1_OIKDI	RAPAAVLNFNCCLVLLPVCRNLLVGLRYVFGCSRRIKALFDHNIKMHKKCAYMIVLMTFVHLLAHLFNVKLLTESHLSSDPLIQTLNKLDDPYLNPIRSSDVDLIVSVFVLFGGWTGVVITVALIIIITAATETIRRSFFEIFWYCHHLFVIFYAFLL
D3BIK1_POLPA	RAGAAIININSALILLPVLRNFLSWLRGTWISTYVPIDRNLSYHKLCAIGITLEQYGLSAEYVSKYYLYYKSVPGITGHVLIVVLLLICSSSVERIRRPMFEIFYVTHHLFIAYFILLC
NOXB_DICDI	RTAARLINLNSAVILLPVLRNFLSWLRGTIVNNYIPIDKHLNFHKLCAFMLFCCTIIHCVGHYISFKKINDDVLKIDDGKSVAGDYLNININNFPDEKYLFFKSVPGITGHIMLLILILIVSSSMWRIRRPMFEIFWYVHHLFIPFYILLC
D3BR83_POLPA	RGSAAMIKLDSALILIPVLRNFLSWLRGTFVNNYVPIDKNIVFHRLCAWTICVATFAHIMAHFSNFQVISTVDDPVELAPIKMDTIPTARYLAFHTLAGWTGHLATVAMLLMFSSSIESIRRPMFEIFWFTHHLFIVYFGLIAV
F0ZID3_DICPU	RAFAMVLKINCTLVLIPVLRNLLSWLRGTFLNNFVPFDKNITFHKGIAWVICFATFGHVMGHFNNYRIYEEGAAYNGIDDFGIAKGTTAYDLAFRTLAGWTGYVVVVVMIIMYTTAIESVRRPMFEYFWYSHHLFIVFFGLLV
NOXA_DICDI	RGCAQLLKLNCALILVPVLRNLLSFLRGTFLNNYVPFDKNIVFHKLIAWVICFATFGHVMAHFNNFRLYQDITPQEYKRILGIDYPNLTPIKYAFATLAGWTGHVVCIVMVLMYTSAVESIRRPMFEGFWYTHHLFVVFFGLLV
D2VLT6_NAEGR	RGFGQLLNFNSALLIVPTMRTLSNTLRTLKLGNIITLDKNTVFHRYIAYWIVVCTVGHGFFHYLNYASYYFAYTNTQTKVENSFMACWIQKYGITGNLLCLVMYLMYATSHANYRRTKNYTVFWYTHHLFIVFYVLLL
D2VM77_NAEGR	RGFGQLLNFNCALLILPTMRTLLNVFRSLKFGSIFPLDKNLVFHRYLAYWIVVCVIGHTLGHYLNYACCWQLYNSARTPLEACWWNKYGTTGNVLCIVMFIMYAASAKSYRRTKNFTVFWYAHHLFVVFFVLLL
A7RPH5_NEMVE	RGAAAVLWFSCSLMLLPMCRNLLAFVRNTLCKSSRRLRRLLDKHIWFHKACAITTIIAAVVHTVAHLINGKRFSENYSTDHPPLNFAKNRDQDPLEFVMLSVAGFTGMGMMLVLLIMIAASTPIVRNRSYEVFWFTHHAFIAFYLMLA
Q4R1Q7_CIOIN	RASAACINLNSSFILFPMCRGLVTFMRGLPRGVGRQVRRLLDRGRSFHILCGYILCLLAGVHCAAHAYNAVYFSKYYNSRYKDLNVAKYSNQNPLLMLVTSLSGITGILLVISLVVISAFASRPIRRNNHNKFWKTHHIFIVFYALIF
A7E3L3_TAKRU	RASASVLNLNCSLVLLPMCRSLLKFIRGTHTVSSRKTRRMLDKYKTFHVACGLAICIFSAIHVSAHLANAANFSTSYSEEFPSLNVARYRGEDPKWIILTTIPGVTGIVLVLILFLMLMSSSNCVRSFNYEIFWYTHNLFIVFYIVLM
F1NWG5_CHICK	RASASVLNLNCCLVLLPMCRILLAFLRGSQKVASRKTRRLIDKSKTFHVTCGVTVCIFSVLHVAAHLVNALNFSENYNEDFLAINAANYRGEDPRKLLFATVPGLTGVIMVLVLFLMCTASTYAIRVSNYDIFWYTHNLFFVFYILLM
D3ZUJ1_RAT	RASASVLNLNCSLILLPMCRTVLAYLRGSQKVPSRRTRRLLDKSKTLHITCGITICIFSGVHVAAHLVNALNFSVNYSEHFLALNAARYQNEDPRKLLFTTVPGLTGVCMVVVLFLMVTASTYAIRVSNYDIFWYTHNLFFVFYMLLL
E9GWP9_DAPPU	RGTGAVLNVSCGLILLPTCKRAATTLRRYCCPLLGRCGLSARFIRLFFNQAERFHITCAFTVIIASVIHTGAHLVNAVNCSLYYNHRWIEVNIAESPGQDPLQLVFFTLPGITGVLMMLILTMILVTSASWFRTRHFNTFYYSHHFLFGPFLVLLV
B0WUN3_CULQU	RGTAPVLNLTMALITLPMCRSLNVALNGAFGRWSVRVLVFYLEKIKVLHLALGVGLIIVGVIHSIAHFVNIHNFIENYDEKYESINWASGQDDSRLRLLLATPTGFSGCVMLTTLLAIAYFSSRQMRDRFYNSFFAAHHLFLLFYGMMF
B7G984_PHATC	GRVVTWNASLIFLSGSKYLWTILRQSPLNLGFPIDNIMPYYHKIFAWTMIFMGCVVHTIPQIINYATQELRIQGGPIWLGSDGLATKQLLATGTFLFLVFVSFFVSTLQRVRRTAWGFRLFWITHVACITCVLPLLI
Q2F9N3_PORYE	RGAGNLINFNSAVILLVSARKFMSWLRNTPLNMVVPFDKAMPAFHMLVGRVFLAASVVHVGFHLPVYVVSKPWGPGYNGFTQLFITGSMLVALFAILFVTSVRVNRSKRYELFWYSHAICASLGFVLLMIHGLHYGVYWT
Q2FA46_CHOCR	GYTLNLNTAFVILLASRLLFTKLRDSPLQLVLPFDAAFPALHIVVGYTIFFAVLVHGSFHFVWLITWDAWTWGLWSFNMSVITGFLLAIVFGTMLVLARPSVRKNNFRLFYAVHIIGATLFFGLLI
